# Supplementary material for: Molecular Labelling Tool for Cereal Genetic Resources Management Derived from Barley and Tetraploid Wheat Genebank-Genomics Projects
Source: Plants (Basel). 2026 Apr 16;15(8):1219. doi: 10.3390/plants15081219 (PMC13119740; doi:10.3390/plants15081219)
Supplement: Supplementary file 1 [file plants-15-01219-s001.zip]

Archive with 2 entries (2 files):
- Supplementary figures WZ-V3_03042026.pdf
- Supplmentary Tables cereal PGR Molecular Barcoding 11032026_submitted -V3_NC.xlsx
