# Supplementary material for: Molecular Labelling Tool for Cereal Genetic Resources Management Derived from Barley and Tetraploid Wheat Genebank-Genomics Projects
Source: Plants (Basel). 2026 Apr 16;15(8):1219. doi: 10.3390/plants15081219 (PMC13119740; doi:10.3390/plants15081219)
Supplement: Supplementary file 1 [file plants-15-01219-s001.zip › Supplmentary Tables cereal PGR Molecular Barcoding 11032026_submitted -V3_NC.xlsx]

## Sheet: S1
The 345 durum wheat Watkins landrace accessions' names (Training population ) discriminated by 21 markers shown (AX-#)
Accession names	AX-94884188	AX-94475611	AX-94442205	AX-95630149	AX-94856268	AX-94858793	AX-94750196	AX-94872731	AX-94721585	AX-94496850	AX-94907904	AX-94436973	AX-95149021	AX-95192926	AX-94393816	AX-94559775	AX-94751680	AX-95105622	AX-94643143	AX-94410542	AX-94463122
WAT1180001	0	0	-1	2	0	2	1	0	1	1	1	1	2	0	0	2	0	0	2	2	1
WAT1180002	0	0	0	2	0	2	1	0	1	1	1	1	2	0	0	2	0	0	2	2	2
WAT1180003	0	0	0	0	1	0	2	0	2	2	0	0	1	2	2	0	1	0	2	2	1
WAT1180004	0	0	0	0	0	2	2	0	2	1	1	0	-1	1	0	2	2	2	2	-1	2
WAT1180005	0	0	2	0	1	2	2	0	2	1	0	-1	1	0	0	0	0	0	0	0	2
WAT1180006	0	-1	2	0	0	1	2	0	2	1	1	1	2	2	2	0	1	2	0	-1	1
WAT1180007	0	0	0	2	0	1	2	0	1	2	1	1	2	0	0	1	2	2	0	2	2
WAT1180008	0	0	0	0	0	1	1	0	1	2	0	1	2	0	0	1	0	2	2	2	2
WAT1180009	0	0	-1	0	0	0	0	0	0	2	1	-1	2	1	2	1	0	2	1	2	2
WAT1180010	0	0	0	0	0	0	0	-1	2	2	2	1	2	1	2	0	1	2	2	2	1
WAT1180011	0	0	0	2	0	1	1	0	1	2	1	1	2	2	1	0	2	2	0	2	2
WAT1180012	0	0	0	0	1	1	0	0	2	0	1	0	2	2	1	0	1	0	2	1	1
WAT1180013	0	2	0	0	1	0	1	0	2	0	1	1	2	1	1	0	2	2	2	1	2
WAT1180014	0	2	2	0	0	1	0	0	2	0	1	1	2	1	2	0	2	2	2	2	2
WAT1180015	0	0	2	0	1	0	0	1	0	0	0	1	2	0	2	1	2	2	2	1	1
WAT1180016	0	0	2	0	0	1	2	-1	2	1	1	2	2	1	1	0	1	0	2	1	2
WAT1180018	0	-1	0	0	0	1	0	1	2	0	0	1	2	0	0	2	0	0	2	2	2
WAT1180019	0	0	2	0	0	2	0	1	0	1	1	1	2	1	2	1	1	0	2	2	2
WAT1180020	0	0	2	2	0	1	2	1	2	0	1	1	2	0	0	2	2	2	2	1	2
WAT1180021	0	0	0	2	0	0	1	0	0	2	1	0	1	1	2	0	0	-1	2	2	2
WAT1180022	0	0	0	0	0	0	2	0	2	1	1	0	2	2	1	0	1	2	2	2	1
WAT1180023	0	0	0	0	1	0	1	0	2	1	1	0	2	2	0	2	0	0	2	2	2
WAT1180024	0	0	2	2	1	0	2	0	2	0	0	0	2	0	2	0	1	2	0	2	1
WAT1180025	0	0	2	0	0	2	0	1	1	1	1	1	2	0	2	0	1	2	2	2	2
WAT1180026	0	0	2	2	0	2	0	0	0	0	1	-1	2	2	0	2	2	0	2	2	-1
WAT1180027	0	2	0	2	0	0	2	0	1	0	1	0	2	1	2	2	1	2	2	2	2
WAT1180028	0	0	-1	0	1	0	1	0	0	2	1	0	2	2	0	0	0	0	2	1	2
WAT1180029	0	0	0	0	0	1	0	1	0	2	2	0	2	2	0	0	1	0	2	0	1
WAT1180030	0	0	0	2	0	0	1	2	0	2	0	0	2	0	2	0	1	2	0	2	1
WAT1180031	0	0	0	0	0	1	0	-1	2	0	2	1	2	0	0	0	1	0	2	2	2
WAT1180032	0	0	0	2	0	0	2	0	2	2	0	-1	2	1	0	2	1	2	2	0	2
WAT1180033	0	0	0	0	0	0	0	0	2	1	0	1	2	1	0	2	1	0	2	2	2
WAT1180034	0	0	2	0	0	2	1	0	2	0	1	0	2	0	2	0	2	2	1	1	2
WAT1180035	0	0	0	0	0	1	2	1	2	0	1	0	2	1	2	0	0	0	2	2	2
WAT1180036	0	0	2	0	-1	2	2	1	0	0	0	0	2	2	0	0	2	-1	2	-1	2
WAT1180037	0	-1	0	0	0	0	0	1	0	1	2	0	2	0	1	0	1	2	2	2	1
WAT1180038	0	0	0	0	0	0	2	1	2	1	1	1	2	2	0	0	2	0	2	2	1
WAT1180040	0	0	0	2	0	0	2	2	2	0	1	1	2	2	0	0	2	0	2	2	2
WAT1180041	0	0	-1	0	0	1	0	0	1	0	1	0	1	0	0	0	1	0	2	2	2
WAT1180042	0	0	0	0	0	2	0	0	0	0	1	0	2	0	2	2	1	2	2	2	-1
WAT1180043	0	0	2	0	0	0	1	-1	1	1	0	1	2	1	0	0	1	0	2	1	2
WAT1180044	0	0	0	0	0	1	1	0	2	2	1	2	2	0	0	0	0	0	2	2	1
WAT1180045	0	0	0	0	0	0	0	0	2	0	0	-1	2	0	2	0	2	2	0	1	1
WAT1180046	0	0	0	0	0	1	1	0	2	0	1	1	2	0	0	2	2	2	2	2	2
WAT1180047	0	0	2	0	0	0	2	1	0	0	1	1	-1	2	0	-1	2	2	2	2	2
WAT1180048	0	0	0	2	0	1	2	0	2	2	0	1	2	0	0	0	2	2	2	1	1
WAT1180049	0	0	1	0	0	1	0	0	0	1	1	1	2	1	2	0	0	2	2	2	1
WAT1180050	0	0	2	0	0	0	2	1	0	1	1	1	2	0	0	-1	1	2	2	2	2
WAT1180051	0	0	0	0	0	1	1	1	2	0	1	-1	1	1	1	2	2	2	2	2	2
WAT1180052	0	0	2	2	0	1	1	0	1	0	2	1	2	0	2	0	1	0	2	2	2
WAT1180053	0	0	-1	0	1	1	1	0	1	0	1	1	2	2	2	0	0	1	2	2	1
WAT1180054	0	0	-1	2	0	2	0	0	2	1	1	0	2	2	0	2	1	0	2	2	1
WAT1180055	0	0	0	0	1	0	1	1	2	2	0	1	2	2	0	0	1	0	-1	2	1
WAT1180056	0	0	0	0	0	1	1	0	0	1	1	1	2	0	1	1	0	-1	2	2	1
WAT1180057	0	0	2	2	0	1	1	1	1	0	2	1	2	0	2	0	1	0	2	2	2
WAT1180058	0	0	0	2	0	2	1	-1	0	1	0	-1	2	2	2	0	2	2	2	2	2
WAT1180059	0	0	2	2	0	1	1	1	2	1	1	1	2	2	2	0	2	0	2	2	2
WAT1180060	0	-1	2	1	1	2	2	0	2	1	0	1	2	0	0	0	0	0	1	-1	1
WAT1180061	0	-1	0	2	0	0	2	-1	0	2	1	1	2	1	1	0	2	2	0	2	2
WAT1180062	0	0	0	0	0	2	0	0	0	0	1	0	2	2	1	1	1	0	2	2	2
WAT1180063	0	0	0	0	0	1	0	1	0	2	2	1	2	2	1	0	2	0	2	1	2
WAT1180064	0	0	0	2	0	2	1	0	2	1	1	1	2	-1	0	0	0	1	1	1	2
WAT1180065	0	0	0	2	0	0	1	0	2	0	1	1	2	2	0	0	0	2	2	2	2
WAT1180066	0	0	0	2	0	0	0	2	2	0	1	1	2	1	2	0	1	2	2	2	2
WAT1180067	0	0	2	2	0	2	0	-1	2	1	2	1	2	2	1	0	0	0	2	0	2
WAT1180068	0	0	0	0	0	0	1	0	-1	1	0	1	2	-1	1	0	1	0	2	2	2
WAT1180069	0	0	0	2	0	2	1	0	0	0	2	1	2	0	0	1	0	0	0	2	1
WAT1180070	0	0	0	0	1	2	1	-1	1	0	2	1	2	0	1	0	0	1	2	2	1
WAT1180071	0	0	0	2	0	2	1	1	2	2	1	2	2	1	0	0	0	2	2	2	1
WAT1180072	0	-1	0	2	0	2	0	0	0	0	2	1	2	0	1	1	2	0	2	2	2
WAT1180073	0	0	2	2	0	0	0	0	2	0	0	0	2	1	1	1	1	0	0	2	2
WAT1180074	0	0	0	-1	0	0	2	0	2	0	0	1	2	1	0	1	0	2	2	2	2
WAT1180075	0	0	0	0	0	2	0	1	2	0	2	1	2	0	1	0	0	0	2	2	1
WAT1180079	0	0	0	0	0	0	2	1	0	1	1	0	2	1	2	2	0	2	2	2	2
WAT1180080	0	0	0	0	0	2	0	1	0	0	0	0	2	2	0	2	2	0	2	2	1
WAT1180081	0	2	0	0	0	2	0	0	2	0	0	0	2	1	2	0	1	0	2	-1	1
WAT1180082	0	0	0	0	0	2	0	0	2	0	0	-1	2	1	2	0	1	0	2	-1	-1
WAT1180083	0	0	2	2	0	0	1	1	1	0	1	1	2	0	2	0	2	0	2	1	2
WAT1180084	0	0	0	0	0	0	1	0	2	0	1	1	1	0	2	0	0	0	0	-1	2
WAT1180085	0	-1	0	0	0	1	0	0	0	0	0	1	2	1	2	0	1	0	0	2	1
WAT1180086	0	0	0	0	0	0	2	0	1	0	1	1	2	0	2	-1	2	0	2	1	-1
WAT1180087	0	0	2	0	0	2	2	1	1	0	1	1	2	0	0	0	1	0	2	2	2
WAT1180088	0	0	0	1	0	2	0	0	2	0	1	0	2	1	2	0	1	1	2	1	1
WAT1180089	0	-1	2	0	0	0	0	0	1	0	2	0	2	1	0	0	2	0	2	2	1
WAT1180090	0	-1	0	0	0	1	1	0	1	0	1	0	2	0	0	2	2	0	0	2	1
WAT1180091	0	0	0	0	0	2	0	0	2	0	0	0	2	1	2	0	1	0	1	0	-1
WAT1180092	0	0	0	0	0	2	0	0	0	2	1	0	2	0	0	2	2	2	2	0	2
WAT1180093	0	0	0	2	0	2	2	0	1	0	1	0	2	0	0	2	2	2	2	0	2
WAT1180094	0	0	2	0	0	1	1	-1	2	2	0	1	2	0	1	0	2	2	2	2	1
WAT1180095	0	0	0	0	0	1	1	1	2	2	2	0	2	0	1	0	2	2	2	2	1
WAT1180096	0	0	0	2	1	2	2	2	0	1	1	1	2	2	1	0	2	0	2	2	2
WAT1180097	0	0	0	2	0	0	2	1	2	0	1	0	2	1	1	0	2	2	2	2	1
WAT1180098	0	0	0	2	1	0	2	2	0	0	0	0	2	0	1	0	1	2	0	2	1
WAT1180099	0	0	0	2	0	2	1	2	2	1	0	0	2	0	2	2	2	0	0	2	1
WAT1180100	0	0	0	2	0	0	2	1	2	0	1	0	2	1	1	0	2	1	2	2	2
WAT1180101	0	0	0	2	0	0	2	-1	2	0	1	0	2	1	1	0	2	2	2	2	2
WAT1180102	0	0	2	1	0	1	0	0	1	2	0	1	2	2	1	2	1	0	2	2	-1
WAT1180103	0	0	0	2	0	1	2	0	0	0	-1	0	2	1	0	2	0	2	2	2	2
WAT1180104	0	-1	0	2	0	1	2	0	2	0	2	0	2	1	2	1	0	2	2	2	2
WAT1180105	0	0	0	0	0	0	1	0	1	1	1	1	2	1	1	0	1	2	2	-1	2
WAT1180106	0	0	0	0	0	0	2	0	1	1	1	1	2	1	0	2	1	2	2	0	2
WAT1180107	0	2	0	0	0	2	0	0	1	2	0	2	2	1	1	2	1	0	0	0	1
WAT1180108	0	0	2	2	0	2	0	1	2	0	1	1	2	2	2	0	1	-1	0	0	2
WAT1180109	0	0	2	0	0	1	0	1	1	0	0	0	2	2	0	1	1	0	2	2	2
WAT1180110	0	0	2	0	0	0	1	1	2	0	2	0	2	0	2	1	0	0	2	0	2
WAT1180111	0	2	0	2	0	2	0	0	0	2	0	0	2	0	2	2	2	2	2	0	1
WAT1180112	0	2	2	0	0	0	0	1	2	0	0	0	2	2	0	1	2	0	2	0	2
WAT1180113	0	2	0	0	1	0	2	1	2	1	2	1	2	2	2	0	0	0	2	2	1
WAT1180114	0	0	0	0	0	0	0	0	0	0	1	0	2	1	0	1	1	2	2	2	2
WAT1180115	0	2	0	0	0	0	2	0	2	0	2	1	2	2	0	0	0	0	2	2	1
WAT1180116	0	0	0	0	1	0	2	0	0	1	2	1	-1	2	2	0	0	0	-1	2	1
WAT1180117	0	2	0	0	0	0	2	0	2	1	0	1	2	2	0	0	1	2	2	2	1
WAT1180118	0	0	0	0	1	0	2	0	0	1	2	1	1	2	1	0	0	0	2	2	1
WAT1180119	0	0	2	2	0	2	2	0	2	0	2	1	2	2	0	0	0	2	2	2	2
WAT1180120	0	0	0	0	0	2	2	0	2	0	2	1	2	0	0	0	0	2	2	2	2
WAT1180121	0	0	0	2	0	2	1	0	0	2	1	0	-1	2	2	0	0	0	2	2	2
WAT1180122	0	-1	0	0	0	0	1	0	0	2	1	0	2	0	2	0	1	0	1	2	2
WAT1180123	0	0	0	2	0	0	1	0	0	2	0	0	2	0	2	2	0	0	2	2	2
WAT1180124	0	0	0	1	0	0	1	0	0	2	0	0	2	0	0	0	1	0	2	2	1
WAT1180125	0	0	0	0	0	0	1	1	1	1	2	1	2	1	2	0	1	0	2	0	2
WAT1180126	0	0	0	0	1	0	2	1	2	1	2	1	2	2	2	0	0	-1	2	2	1
WAT1180127	0	0	-1	2	1	1	2	0	2	1	-1	1	2	1	2	0	0	2	0	2	2
WAT1180128	0	0	0	0	1	1	2	0	2	1	2	1	2	1	2	1	0	0	0	2	2
WAT1180129	0	0	0	0	0	0	0	1	2	1	0	0	2	0	1	0	2	2	2	2	1
WAT1180130	0	0	0	0	1	1	2	0	2	1	2	1	2	1	2	0	0	0	0	2	2
WAT1180131	0	0	2	0	0	1	1	0	0	0	2	-1	2	2	0	0	1	2	2	2	2
WAT1180132	0	0	0	0	0	2	1	0	0	0	1	1	2	2	2	0	2	0	-1	2	2
WAT1180133	0	0	0	2	1	2	2	1	2	0	1	1	2	0	2	0	1	0	1	2	2
WAT1180134	0	0	0	0	0	0	0	0	1	1	0	1	2	1	0	2	1	0	2	2	2
WAT1180135	0	-1	2	0	0	2	0	0	0	0	1	1	2	2	0	0	0	2	0	2	2
WAT1180136	0	2	0	0	0	2	0	0	0	0	2	0	2	1	2	0	1	2	2	2	2
WAT1180137	0	2	0	2	0	0	0	0	0	0	1	1	1	2	2	2	1	0	2	2	2
WAT1180138	0	-1	0	0	0	0	0	1	0	0	2	0	2	1	2	0	1	2	0	2	1
WAT1180139	0	2	0	2	0	0	0	0	0	0	1	1	2	2	2	2	1	-1	2	2	-1
WAT1180140	0	0	0	2	0	1	2	1	0	2	0	0	2	2	0	1	2	2	2	2	1
WAT1180141	0	0	0	2	0	0	2	0	0	1	2	-1	2	2	2	0	0	2	2	2	1
WAT1180142	0	0	0	0	0	1	0	0	2	0	0	0	2	2	1	0	0	1	2	2	1
WAT1180143	0	0	0	2	0	2	2	1	1	2	1	2	2	1	2	0	1	2	2	2	1
WAT1180144	0	0	0	0	1	0	1	1	0	1	1	1	-1	2	2	2	0	0	2	2	1
WAT1180145	0	0	2	0	0	2	2	1	0	2	2	0	2	1	2	0	0	0	2	0	2
WAT1180146	0	0	2	0	0	0	1	0	0	2	1	1	2	1	-1	2	0	2	2	2	1
WAT1180147	0	0	0	0	0	0	0	0	0	2	2	0	2	2	2	0	1	0	2	0	1
WAT1180148	0	0	0	2	0	1	0	1	0	1	1	2	2	0	2	0	1	2	2	2	1
WAT1180149	0	0	0	0	0	1	0	0	0	0	1	0	2	2	2	2	2	1	2	2	2
WAT1180150	0	0	0	2	1	2	0	-1	1	0	1	0	2	0	2	0	1	2	2	2	2
WAT1180151	0	0	0	2	0	2	0	0	0	2	2	2	2	0	0	2	0	2	2	2	1
WAT1180152	0	0	-1	0	0	0	0	0	0	0	1	0	2	2	0	0	1	2	2	0	2
WAT1180153	0	0	0	0	0	1	2	2	0	0	1	1	2	0	0	1	1	0	2	2	2
WAT1180154	0	-1	0	2	0	2	0	1	0	0	0	-1	2	2	1	0	2	2	2	2	2
WAT1180155	0	0	0	0	0	0	0	1	2	2	2	0	2	0	2	0	2	2	2	2	2
WAT1180156	0	0	0	0	0	0	0	1	2	2	0	0	2	1	1	2	0	2	2	0	1
WAT1180157	0	0	0	2	0	1	0	0	2	1	1	0	2	2	0	0	2	2	2	2	1
WAT1180158	0	0	0	0	0	0	1	1	1	0	2	1	2	1	2	2	1	0	2	2	2
WAT1180159	0	-1	0	2	0	0	2	0	0	2	1	2	2	1	1	0	1	0	2	2	2
WAT1180160	0	0	0	2	0	0	2	1	2	1	2	1	2	1	2	2	2	2	2	2	2
WAT1180161	0	0	2	0	0	2	0	1	2	0	0	1	2	1	0	0	2	0	2	2	2
WAT1180162	0	-1	-1	-1	0	0	0	2	0	1	0	0	2	1	2	1	2	0	2	2	1
WAT1180163	0	0	0	0	0	1	2	1	2	2	1	2	2	1	0	2	0	0	2	2	1
WAT1180164	0	0	0	0	0	0	2	0	1	1	1	1	2	1	1	2	1	2	2	1	2
WAT1180165	0	0	0	0	0	0	0	1	2	0	2	0	2	1	1	0	2	2	2	2	2
WAT1180166	0	0	0	2	0	0	0	0	0	0	0	0	2	0	2	0	0	2	0	2	2
WAT1180167	0	0	0	2	0	0	2	0	0	0	1	1	2	1	1	0	1	0	2	2	2
WAT1180168	0	0	0	0	0	0	0	0	0	2	1	2	1	0	0	0	2	0	2	2	1
WAT1180169	0	-1	0	0	0	2	1	-1	2	0	-1	0	2	1	0	0	0	0	2	2	1
WAT1180170	0	0	0	0	0	0	2	0	1	0	1	1	2	1	2	2	1	2	2	0	2
WAT1180171	1	0	0	0	0	0	2	0	1	0	1	1	2	1	2	2	1	2	2	1	2
WAT1180172	0	0	0	0	0	1	2	1	2	0	2	0	2	2	1	0	2	0	2	1	1
WAT1180173	0	0	0	0	0	1	0	0	2	1	1	1	2	0	2	1	1	0	0	2	2
WAT1180174	0	0	2	2	0	2	2	1	2	2	1	0	2	1	2	0	1	2	0	1	2
WAT1180175	0	0	0	0	0	1	0	0	2	2	1	0	2	0	0	0	2	0	2	2	1
WAT1180176	0	0	0	0	0	0	1	0	0	1	1	0	2	2	2	2	2	2	2	2	2
WAT1180177	0	0	2	0	0	1	1	-1	2	1	1	0	2	2	1	1	2	0	2	2	2
WAT1180178	0	0	0	2	0	0	0	2	2	0	1	1	2	2	0	2	2	2	2	2	2
WAT1180179	0	-1	0	2	0	0	0	2	2	0	1	1	2	2	0	2	2	2	2	2	1
WAT1180180	0	0	1	0	1	2	0	0	0	1	1	0	2	1	2	2	0	0	2	2	2
WAT1180181	0	0	2	2	0	2	0	2	1	1	0	1	2	2	2	0	2	0	0	2	2
WAT1180182	0	0	2	2	0	1	2	0	2	0	1	1	2	2	2	0	1	0	2	2	2
WAT1180183	0	0	2	2	0	1	2	0	2	0	1	0	2	2	2	0	1	0	2	2	2
WAT1180184	0	0	0	2	0	0	0	0	1	1	1	1	2	1	1	0	0	2	2	1	1
WAT1180185	0	0	0	0	0	0	2	0	1	0	0	-1	2	1	2	2	1	2	2	0	2
WAT1180186	0	0	0	0	0	2	0	1	2	2	1	1	2	2	0	2	0	2	2	2	1
WAT1180187	0	0	0	0	0	0	2	0	1	0	1	1	2	1	2	2	1	2	2	1	2
WAT1180188	0	0	1	0	0	0	2	0	1	0	1	1	2	1	2	2	1	2	2	0	2
WAT1180189	0	0	0	0	0	0	0	0	1	0	1	1	2	1	2	2	1	2	2	1	2
WAT1180190	0	0	0	0	0	0	2	0	2	1	0	1	2	1	1	0	1	2	2	0	2
WAT1180191	0	0	0	2	0	1	2	1	2	0	2	0	2	1	1	2	2	0	2	2	-1
WAT1180192	0	0	0	1	0	0	1	0	2	0	1	0	2	0	2	0	2	0	2	2	2
WAT1180193	0	0	0	2	0	0	1	0	2	1	1	0	2	2	0	2	2	0	2	2	2
WAT1180194	0	0	2	0	0	2	1	0	2	0	-1	2	2	2	2	0	1	2	2	2	2
WAT1180195	0	0	0	0	0	0	0	0	1	0	1	1	2	1	2	2	1	2	2	0	2
WAT1180196	0	0	0	0	0	0	0	0	2	0	2	0	2	0	2	0	2	2	2	2	2
WAT1180197	0	0	0	0	0	0	0	0	0	2	2	0	2	0	0	0	1	2	2	2	2
WAT1180199	0	0	0	0	0	2	2	0	0	0	1	-1	2	2	0	0	0	2	2	2	2
WAT1180200	0	0	2	-1	0	2	1	0	2	2	0	2	2	-1	0	0	0	1	2	2	2
WAT1180201	0	0	2	2	0	1	0	-1	1	0	1	1	2	1	2	0	2	1	2	2	2
WAT1180202	0	0	0	2	0	1	1	0	2	1	0	1	2	1	0	-1	1	0	2	2	-1
WAT1180203	0	0	0	0	0	1	1	2	1	0	1	1	-1	2	0	0	2	0	2	2	-1
WAT1180204	0	0	0	2	0	1	2	0	1	0	1	2	2	1	0	2	1	-1	2	2	1
WAT1180205	0	-1	-1	0	0	0	1	2	0	2	2	-1	2	2	2	0	1	1	-1	2	2
WAT1180206	0	2	2	0	0	0	0	2	0	1	1	1	2	2	2	2	2	1	2	2	2
WAT1180207	0	2	0	0	0	0	0	1	2	1	2	0	2	0	1	0	2	2	2	2	1
WAT1180208	0	-1	0	0	0	2	0	0	2	0	0	0	2	0	1	2	2	0	2	2	2
WAT1180209	0	2	0	2	0	2	1	0	0	2	1	0	2	0	2	0	0	2	2	2	2
WAT1180210	0	2	0	0	0	0	2	1	2	1	2	1	2	0	0	0	2	2	2	2	1
WAT1180211	0	-1	0	0	0	0	1	0	0	2	0	-1	2	0	2	0	2	2	0	2	2
WAT1180212	0	2	0	0	0	2	2	0	2	0	0	-1	2	2	1	2	2	0	2	2	2
WAT1180213	0	0	0	0	0	2	1	0	2	0	1	1	2	1	1	0	1	2	2	2	2
WAT1180214	0	0	0	0	0	0	0	0	1	1	1	1	1	2	2	2	2	2	2	2	2
WAT1180215	0	2	0	0	0	0	0	0	0	1	1	-1	2	1	1	2	2	2	2	2	2
WAT1180216	0	0	2	2	1	1	0	-1	2	1	1	-1	1	1	1	0	1	2	2	2	2
WAT1180217	0	-1	0	0	0	0	1	0	2	1	1	0	1	1	2	2	2	2	2	2	2
WAT1180218	0	0	0	0	0	0	0	0	0	2	1	1	2	1	2	2	2	0	2	2	2
WAT1180219	0	-1	0	0	0	0	2	0	0	2	1	-1	2	1	2	1	2	0	2	2	2
WAT1180220	0	0	0	0	0	0	1	0	2	0	2	1	2	1	2	2	2	2	2	2	2
WAT1180221	0	2	0	0	0	0	2	0	0	2	1	-1	2	1	2	2	2	-1	2	2	2
WAT1180222	0	0	2	0	0	0	1	0	2	1	1	1	2	0	0	2	2	-1	2	2	2
WAT1180223	0	-1	0	0	0	0	0	0	2	0	0	0	2	2	0	2	0	0	2	2	2
WAT1180224	0	2	2	0	0	0	1	1	2	1	1	1	2	0	0	2	2	0	2	2	2
WAT1180225	0	0	0	0	0	1	0	2	0	0	1	0	2	2	0	2	2	0	2	2	2
WAT1180226	0	0	2	0	0	2	0	1	0	1	1	0	2	2	2	0	2	-1	2	2	1
WAT1180227	0	0	0	2	0	0	0	1	0	1	1	1	2	2	0	1	2	2	2	2	2
WAT1180228	0	0	0	0	0	0	2	0	0	2	1	0	2	1	2	2	2	0	2	2	2
WAT1180229	0	0	2	0	0	1	2	0	2	1	1	1	2	1	1	0	2	2	2	2	2
WAT1180230	0	-1	0	0	0	0	2	0	0	1	1	0	2	1	2	2	2	0	2	2	2
WAT1180231	0	0	0	0	0	0	1	0	2	2	1	1	2	1	2	2	2	2	2	2	1
WAT1180232	0	0	0	0	0	0	0	0	2	0	1	-1	2	1	2	2	2	2	2	2	2
WAT1180233	0	0	2	2	0	1	1	0	2	1	2	0	2	1	2	0	2	2	2	2	2
WAT1180234	0	0	0	0	0	0	0	0	2	1	1	1	2	1	1	2	2	2	2	2	2
WAT1180235	0	0	0	2	0	2	2	1	2	1	0	1	2	2	2	0	2	-1	2	0	2
WAT1180236	0	0	0	0	0	2	0	2	1	2	1	0	1	2	2	0	1	-1	2	2	2
WAT1180237	0	0	0	0	0	2	0	2	1	2	1	1	2	2	2	0	1	-1	2	2	2
WAT1180238	0	0	0	1	0	2	0	-1	1	2	1	-1	2	2	2	0	1	1	2	2	2
WAT1180239	0	0	0	0	0	2	0	1	1	2	1	0	2	2	2	0	1	1	2	2	2
WAT1180240	0	0	0	0	0	2	0	2	1	2	1	0	2	2	2	0	1	0	2	2	2
WAT1180241	0	0	0	0	0	2	0	2	1	2	1	0	2	2	2	0	1	1	2	2	2
WAT1180242	0	0	1	1	0	2	0	1	1	2	1	0	-1	2	2	0	1	1	2	2	2
WAT1180243	0	0	2	2	0	2	2	-1	2	1	2	0	2	0	2	0	1	-1	-1	2	1
WAT1180244	0	0	0	0	0	1	0	1	2	2	0	0	2	0	1	0	2	2	2	2	1
WAT1180245	0	0	0	0	0	0	0	0	2	1	0	1	2	2	0	2	1	2	2	2	2
WAT1180246	0	2	0	0	0	2	2	0	2	1	1	1	2	2	0	2	0	2	2	2	2
WAT1180247	0	0	0	0	0	0	0	1	2	1	2	0	2	0	1	0	1	2	2	2	1
WAT1180248	0	0	1	0	0	0	0	0	2	1	0	1	2	2	0	2	1	2	2	2	2
WAT1180249	0	2	0	2	0	1	1	0	2	1	1	1	2	2	0	2	2	2	2	0	2
WAT1180250	0	0	0	0	0	0	0	-1	2	0	1	0	2	2	1	0	0	2	2	2	2
WAT1180251	0	-1	0	2	0	0	2	0	2	2	1	0	2	2	0	2	2	2	2	0	2
WAT1180252	0	0	2	0	0	1	2	0	2	0	1	1	2	2	0	0	0	-1	2	2	2
WAT1180253	0	0	0	0	0	2	2	0	2	0	2	0	2	0	2	0	0	2	2	2	2
WAT1180254	0	0	2	0	0	2	2	2	2	0	-1	0	2	1	0	0	0	1	2	-1	2
WAT1180255	0	0	2	0	0	2	1	1	2	2	0	2	2	0	0	0	0	0	2	2	2
WAT1180256	0	0	2	0	0	2	2	-1	2	0	2	0	2	0	2	0	2	2	2	2	2
WAT1180257	0	0	0	0	0	2	2	2	2	2	1	1	2	0	0	2	2	2	2	2	2
WAT1180258	0	0	0	-1	0	2	1	-1	0	0	1	1	2	0	0	0	0	2	2	2	2
WAT1180259	0	0	2	0	0	2	0	2	1	0	1	1	2	0	0	0	0	0	2	2	2
WAT1180260	0	0	0	2	0	1	2	1	2	1	0	0	2	2	1	0	2	-1	2	0	2
WAT1180261	0	0	0	2	1	1	2	1	2	1	0	-1	2	2	1	0	2	0	2	0	2
WAT1180262	0	0	0	0	0	1	0	1	2	0	1	0	2	0	1	1	1	2	2	2	2
WAT1180263	0	0	2	2	0	1	2	1	2	1	1	0	2	2	2	0	2	0	2	0	2
WAT1180264	0	0	0	2	0	1	0	1	1	1	1	0	1	2	1	1	2	1	2	2	2
WAT1180265	0	0	0	0	0	2	2	1	0	1	1	0	2	2	1	1	2	-1	1	2	1
WAT1180266	0	0	0	0	0	1	0	1	2	1	1	0	2	0	1	2	2	2	2	2	2
WAT1180267	0	0	2	2	0	2	0	0	2	0	1	0	2	2	0	0	1	0	2	2	2
WAT1180268	0	0	2	2	0	2	0	1	1	1	1	1	2	2	1	0	2	-1	2	0	2
WAT1180269	0	0	0	0	0	0	0	0	0	1	1	1	2	1	1	2	2	2	2	2	2
WAT1180270	0	0	2	2	0	2	1	-1	2	1	2	1	2	2	1	0	1	1	2	0	1
WAT1180271	0	0	0	2	0	2	0	0	0	1	-1	0	2	0	1	2	2	0	1	1	1
WAT1180272	0	0	2	2	0	2	0	0	1	1	1	-1	1	1	1	2	0	-1	0	1	1
WAT1180273	0	0	2	2	0	2	1	2	2	1	2	-1	2	2	1	0	1	1	2	1	1
WAT1180274	0	0	2	2	0	2	0	1	1	1	0	0	2	2	1	0	2	1	2	2	2
WAT1180275	0	-1	0	0	0	0	2	0	1	1	1	1	2	1	1	2	1	2	2	0	2
WAT1180276	0	0	2	2	0	2	0	1	1	0	0	1	2	2	1	0	2	0	2	0	2
WAT1180277	0	0	0	2	0	0	0	1	0	1	1	1	1	2	0	1	2	2	2	2	2
WAT1180278	0	0	0	0	0	2	0	0	2	2	1	0	2	2	0	0	1	-1	2	2	1
WAT1180279	0	0	2	2	0	1	2	0	1	0	1	1	2	2	2	0	1	0	2	2	2
WAT1180280	0	2	2	2	0	2	0	1	1	0	0	1	2	2	1	0	2	-1	2	0	2
WAT1180281	0	0	2	2	0	1	2	1	1	0	1	1	2	2	2	0	1	0	0	2	2
WAT1180282	0	0	2	2	0	2	2	1	1	0	1	1	2	2	2	0	1	1	2	2	2
WAT1180283	0	0	2	2	0	1	0	0	1	0	1	1	2	2	2	0	2	-1	0	2	2
WAT1180285	0	0	0	0	1	2	1	1	1	0	2	0	2	0	0	0	0	0	2	2	1
WAT1180286	0	0	0	0	1	2	1	1	1	0	2	1	2	0	0	0	0	0	2	2	1
WAT1180287	0	0	2	2	0	2	0	0	1	0	0	1	2	2	0	0	1	1	2	2	2
WAT1180288	0	0	0	0	0	2	0	0	2	2	1	0	2	2	2	0	0	1	2	2	2
WAT1180289	0	0	0	0	0	2	1	0	1	2	2	1	2	0	0	2	2	1	0	2	1
WAT1180290	0	0	0	2	1	1	0	1	1	2	1	-1	2	2	2	0	0	2	2	2	1
WAT1180292	0	0	2	0	0	2	2	1	1	1	2	0	2	2	1	0	0	1	-1	1	1
WAT1180293	0	0	2	2	0	1	0	0	1	2	1	-1	2	2	0	0	1	-1	2	2	1
WAT1180294	0	0	-1	0	0	2	2	2	0	0	1	-1	2	0	0	0	1	1	0	2	2
WAT1180295	0	0	0	-1	1	1	1	0	0	1	0	1	2	0	2	0	0	1	2	2	1
WAT1180297	0	0	0	0	0	2	0	0	2	2	1	0	1	2	0	0	1	1	2	2	-1
WAT1180298	0	2	0	2	0	1	2	1	2	1	1	1	2	0	2	0	0	0	1	0	2
WAT1180299	0	2	1	2	0	1	2	1	2	1	1	1	2	0	2	0	1	1	0	2	2
WAT1180300	0	0	2	2	0	2	1	0	2	2	1	0	2	0	0	0	1	0	2	2	1
WAT1180301	0	0	0	0	0	2	0	1	2	0	1	-1	2	0	0	0	0	1	0	2	2
WAT1180302	0	0	0	1	1	1	2	-1	0	0	1	1	2	0	0	0	0	1	2	2	2
WAT1180303	0	0	0	0	0	1	0	-1	0	0	2	1	-1	2	0	2	0	1	0	2	1
WAT1180306	0	0	0	0	1	1	1	0	0	0	1	0	-1	2	0	2	0	1	0	2	2
WAT1180307	0	0	0	0	0	1	1	1	0	1	1	0	1	2	2	0	0	-1	2	2	1
WAT1180308	0	0	0	0	1	1	0	0	2	0	1	0	1	2	2	2	0	0	2	2	2
WAT1180309	0	0	0	0	1	1	0	-1	2	0	1	1	2	2	2	2	0	1	2	2	2
WAT1180310	0	-1	0	2	0	0	1	-1	2	0	2	-1	2	1	0	0	2	1	2	1	2
WAT1180311	0	0	0	2	0	0	1	0	2	0	2	1	2	1	0	0	2	0	2	0	2
WAT1180312	0	2	2	2	0	1	0	1	2	1	1	1	2	2	2	0	-1	-1	2	-1	2
WAT1180313	0	2	2	2	0	2	0	1	2	0	1	1	2	2	1	0	2	1	2	0	2
WAT1180314	0	0	2	0	0	2	1	1	2	0	2	1	2	0	2	0	1	-1	0	0	2
WAT1180315	0	-1	2	2	0	1	0	0	1	2	1	0	2	2	1	2	0	2	2	2	2
WAT1180316	0	-1	2	2	0	1	1	0	1	0	1	2	2	0	1	1	0	0	2	2	1
WAT1180317	0	2	2	2	0	2	1	1	2	0	1	0	2	0	2	1	2	0	2	0	1
WAT1180318	0	0	2	2	0	1	1	2	1	0	1	-1	2	0	1	1	0	0	2	2	1
WAT1180319	0	0	2	2	0	2	0	1	2	1	1	1	2	2	2	0	2	0	2	0	2
WAT1180321	0	0	2	2	-1	1	1	2	2	0	0	2	1	0	1	1	0	0	2	2	1
WAT1180322	0	0	2	2	0	0	2	1	1	1	2	0	2	0	1	0	2	2	2	2	2
WAT1180323	0	0	-1	2	0	0	1	1	1	2	1	0	2	2	2	0	0	1	2	2	2
WAT1180325	0	0	0	0	0	0	1	0	1	2	-1	0	2	2	2	2	0	0	2	2	2
WAT1180326	0	0	0	0	0	1	0	1	2	1	1	1	2	1	2	2	2	2	2	2	2
WAT1180327	0	0	2	0	0	1	0	1	2	1	2	1	2	1	2	2	2	2	2	2	2
WAT1180328	0	0	0	0	0	1	0	0	2	1	1	1	2	1	1	2	2	2	2	2	2
WAT1180329	0	0	2	2	0	1	0	1	2	2	1	1	2	1	2	0	2	0	-1	2	2
WAT1180330	0	0	2	2	1	1	2	0	0	2	1	2	1	0	2	0	0	1	1	2	1
WAT1180331	0	0	2	2	1	0	0	0	0	2	1	2	2	0	0	0	0	2	2	2	1
WAT1180332	0	0	2	0	1	2	2	-1	0	1	1	1	2	0	2	0	0	2	1	2	1
WAT1180333	0	0	2	2	1	2	2	1	0	1	1	1	2	0	2	0	0	2	1	2	1
WAT1180334	0	0	2	0	1	0	0	2	0	1	2	0	2	0	1	0	0	2	2	2	1
WAT1180335	0	0	2	2	1	1	0	0	0	2	1	2	2	0	2	0	0	2	2	2	2
WAT1180336	0	0	0	0	0	0	2	0	0	2	0	2	2	0	2	0	1	2	2	2	1
WAT1180337	0	0	2	2	1	0	2	0	0	2	0	1	2	2	2	0	0	2	1	2	1
WAT1180338	0	0	2	0	0	1	0	-1	0	2	1	2	2	1	1	0	0	0	0	2	2
WAT1180339	0	0	2	1	1	1	2	0	0	0	1	1	2	2	0	0	2	2	2	2	2
WAT1180340	0	0	0	0	1	1	2	0	2	1	1	0	2	0	2	1	2	2	2	2	1
WAT1180341	0	0	0	0	1	0	0	1	0	2	1	1	2	0	0	0	0	2	2	2	2
WAT1180342	0	0	0	-1	1	0	0	1	0	2	1	1	1	1	0	0	0	2	2	2	2
WAT1180343	0	-1	2	2	1	0	0	0	0	2	1	2	2	2	2	0	0	-1	2	2	2
WAT1180345	0	-1	2	-1	0	1	2	0	0	1	2	1	2	2	0	0	1	2	2	2	1
WAT1180346	0	0	2	2	1	0	2	0	0	2	1	2	2	0	2	0	0	2	1	2	1
WAT1180347	0	0	2	2	0	2	1	1	0	0	1	1	2	2	2	0	1	-1	2	2	2
WAT1180368	0	0	0	-1	0	0	0	1	2	1	1	0	1	0	0	0	2	2	2	2	1
WAT1180369	0	0	-1	0	0	2	1	1	0	1	1	2	-1	2	0	0	0	-1	0	1	1
WAT1180370	0	0	0	0	0	2	0	-1	2	1	1	0	2	2	2	2	1	0	0	2	1
WAT1180371	0	0	0	-1	0	2	2	0	2	1	0	2	1	0	0	2	1	2	2	1	1
WAT1180372	0	0	0	-1	0	2	2	-1	2	0	0	1	-1	0	0	0	1	-1	2	-1	2
WAT1180373	0	0	0	1	0	2	1	1	2	1	1	0	2	1	2	0	0	0	2	0	1
WAT1180374	0	-1	2	0	0	1	1	-1	1	0	1	1	2	2	2	0	2	-1	0	2	2
WAT1180376	0	-1	2	0	0	1	2	0	1	2	0	1	2	0	2	2	1	0	2	2	2
WAT1180383	0	0	2	0	0	1	2	0	2	2	1	1	2	0	2	2	2	2	2	2	2
WAT1180384	0	0	2	0	0	1	2	0	2	1	1	1	2	0	2	2	1	2	2	2	1
WAT1180391	0	0	2	0	0	0	1	2	0	0	2	1	2	2	2	2	0	1	2	2	1
WAT1180392	0	0	2	0	0	0	2	0	2	2	1	0	1	2	0	2	0	2	2	2	-1

## Sheet: S2
The 500 randomly selected accessions of barley (Training population ) from the Leibniz Institute of Plant Genetics and Crop Plant Research genebank ( IPK), and the 12 molecular marker results
	Marker 1	Marker 2	Marker 3	Marker 4	Marker 5	Marker 6	Marker 7	Marker 8	Marker 9	Marker 10	Marker 11	Marker 12
Accession ID	chr6_507148912	chr6_572802647	chr4_543119271	chr2_612009579	chr4_580323629	chr5_533430864	chr7_7043588	chr2_14013084	chr4_12464268	chr5_525833821	chr1_547683712	chr1_452939963
ERX2275253	0	0	0	0	0	0	0	0	0	0	0	0
ERX2385408	0	0	0	0	0	0	0	2	0	2	0	0
ERX2383840	0	0	0	0	0	0	0	2	2	2	2	2
ERX2394078	0	0	0	0	0	0	2	2	0	2	2	2
ERX2387270	0	0	0	0	0	2	0	2	2	0	0	0
ERX2385191	0	0	0	0	0	2	2	0	2	2	0	2
ERX2383700	0	0	0	0	0	2	2	2	2	0	2	0
ERX2391814	0	0	0	0	0	2	2	2	2	2	2	0
ERX2387497	0	0	0	0	0	2	2	2	2	2	2	2
ERX2383846	0	0	0	0	2	0	0	0	0	2	0	0
ERX2386762	0	0	0	0	2	0	0	0	2	0	0	0
ERX2376617	0	0	0	0	2	0	0	0	2	2	0	0
ERX2383450	0	0	0	0	2	0	0	2	0	2	0	0
ERX2393987	0	0	0	0	2	0	0	2	2	0	0	0
ERX2375730	0	0	0	0	2	0	2	0	2	0	0	0
ERX2393223	0	0	0	0	2	0	2	0	2	0	2	2
ERX2382803	0	0	0	0	2	2	0	0	0	2	0	0
ERX2392416	0	0	0	0	2	2	0	2	2	2	0	2
ERX2375117	0	0	0	0	2	2	2	0	2	2	0	0
ERX2390392	0	0	0	0	2	2	2	0	2	2	2	0
ERX2376494	0	0	0	0	2	2	2	2	0	0	0	0
ERX2383708	0	0	0	0	2	2	2	2	2	2	0	0
ERX2391785	0	0	0	2	0	0	0	0	0	0	2	0
ERX2398167	0	0	0	2	0	0	0	0	2	2	2	0
ERX2385182	0	0	0	2	0	0	0	2	0	0	0	0
ERX2376886	0	0	0	2	0	0	0	2	0	2	0	0
ERX2383538	0	0	0	2	0	0	0	2	0	2	0	2
ERX2377421	0	0	0	2	0	0	0	2	0	2	0	2
ERX2375727	0	0	0	2	0	0	0	2	2	2	0	2
ERX2384109	0	0	0	2	0	0	0	2	2	2	2	0
ERX2383529	0	0	0	2	0	0	0	2	2	2	2	2
ERX2385669	0	0	0	2	0	0	2	0	2	0	2	0
ERX2383372	0	0	0	2	0	0	2	0	2	2	2	2
ERX2384138	0	0	0	2	0	0	2	2	0	2	0	0
ERX2398836	0	0	0	2	0	2	0	0	2	2	0	2
ERX2274936	0	0	0	2	0	2	0	2	0	0	0	0
ERX2275534	0	0	0	2	0	2	0	2	2	2	0	0
ERX2385858	0	0	0	2	0	2	2	0	0	2	0	0
ERX2385104	0	0	0	2	0	2	2	0	2	0	0	2
ERX2377476	0	0	0	2	0	2	2	2	0	2	0	0
ERX2375476	0	0	0	2	0	2	2	2	0	2	0	0
ERX2387432	0	0	0	2	2	0	0	0	0	2	2	0
ERX2376826	0	0	0	2	2	0	0	0	0	2	2	0
ERX2383702	0	0	0	2	2	0	0	0	2	0	0	0
ERX2387544	0	0	0	2	2	0	0	0	2	0	0	0
ERX2382983	0	0	0	2	2	0	0	2	0	0	0	0
ERX2384516	0	0	0	2	2	0	0	2	2	0	0	0
ERX2394417	0	0	0	2	2	0	0	2	2	0	2	0
ERX2377160	0	0	0	2	2	0	2	0	0	0	0	2
ERX2377140	0	0	0	2	2	0	2	0	0	0	0	2
ERX2377192	0	0	0	2	2	0	2	0	0	2	0	2
ERX2392474	0	0	0	2	2	0	2	0	0	2	0	2
ERX2387877	0	0	0	2	2	0	2	0	2	0	2	0
ERX2391846	0	0	0	2	2	2	0	0	0	0	0	0
ERX2394182	0	0	0	2	2	2	0	0	2	0	0	0
ERX2394181	0	0	0	2	2	2	0	0	2	0	0	0
ERX2394166	0	0	0	2	2	2	0	0	2	0	0	0
ERX2393996	0	0	0	2	2	2	0	0	2	0	0	0
ERX2394245	0	0	0	2	2	2	0	0	2	0	0	2
ERX2377698	0	0	0	2	2	2	0	2	0	0	0	0
ERX2389632	0	0	0	2	2	2	0	2	0	0	0	0
ERX2383193	0	0	0	2	2	2	0	2	0	2	0	0
ERX2275994	0	0	0	2	2	2	0	2	2	0	0	0
ERX2394236	0	0	0	2	2	2	0	2	2	0	0	2
ERX2276007	0	0	0	2	2	2	2	0	2	0	0	0
ERX2398750	0	0	0	2	2	2	2	0	2	0	0	2
ERX2394918	0	0	0	2	2	2	2	0	2	0	0	2
ERX2387257	0	0	0	2	2	2	2	0	2	0	2	2
ERX2377318	0	0	0	2	2	2	2	0	2	0	2	2
ERX2377521	0	0	0	2	2	2	2	2	0	0	2	0
ERX2383044	0	0	2	0	0	0	0	0	0	2	0	0
ERX2321888	0	0	2	0	0	0	0	2	0	0	2	0
ERX2382722	0	0	2	0	0	0	0	2	0	2	0	0
ERX2386117	0	0	2	0	0	0	0	2	2	2	0	2
ERX2384523	0	0	2	0	0	0	2	0	2	0	2	2
ERX2377424	0	0	2	0	0	2	0	0	2	2	0	2
ERX2385940	0	0	2	0	0	2	0	2	2	2	0	2
ERX2392408	0	0	2	0	0	2	2	0	0	2	0	2
ERX2391964	0	0	2	0	0	2	2	0	0	2	2	2
ERX2393658	0	0	2	0	0	2	2	2	0	0	2	2
ERX2383213	0	0	2	0	0	2	2	2	0	2	0	0
ERX2377581	0	0	2	0	2	0	0	0	2	0	2	0
ERX2392648	0	0	2	0	2	0	0	2	2	0	0	0
ERX2275433	0	0	2	0	2	0	2	2	2	0	0	0
ERX2376796	0	0	2	0	2	2	0	0	2	2	0	0
ERX2384360	0	0	2	0	2	2	0	2	0	2	2	0
ERX2394255	0	0	2	2	0	0	0	2	0	0	0	2
ERX2394111	0	0	2	2	0	0	0	2	0	0	0	2
ERX2375386	0	0	2	2	0	0	2	0	0	2	2	0
ERX2396480	0	0	2	2	0	0	2	2	0	0	0	0
ERX2394393	0	0	2	2	0	0	2	2	0	0	0	0
ERX2394129	0	0	2	2	0	0	2	2	0	0	0	0
ERX2394839	0	0	2	2	0	0	2	2	2	0	0	0
ERX2385939	0	0	2	2	0	2	0	0	0	0	2	2
ERX2385845	0	0	2	2	0	2	0	0	0	2	0	2
ERX2385000	0	0	2	2	0	2	0	0	2	0	2	2
ERX2391615	0	0	2	2	0	2	0	2	0	2	2	0
ERX2375798	0	0	2	2	0	2	2	2	0	1	0	0
ERX2385659	0	0	2	2	2	0	0	0	2	0	0	0
ERX2377600	0	0	2	2	2	0	0	0	2	0	2	0
ERX2383636	0	0	2	2	2	0	0	0	2	2	2	0
ERX2383614	0	0	2	2	2	0	0	0	2	2	2	0
ERX2393997	0	0	2	2	2	0	0	2	0	0	0	0
ERX2377641	0	0	2	2	2	0	0	2	0	0	2	0
ERX2398585	0	0	2	2	2	0	0	2	0	0	2	2
ERX2384222	0	0	2	2	2	0	0	2	0	2	0	0
ERX2394953	0	0	2	2	2	0	0	2	0	2	0	2
ERX2376808	0	0	2	2	2	0	0	2	0	2	2	0
ERX2385447	0	0	2	2	2	0	2	0	0	2	2	0
ERX2395129	0	0	2	2	2	0	2	0	2	0	2	0
ERX2393119	0	0	2	2	2	0	2	2	0	0	0	0
ERX2274997	0	0	2	2	2	0	2	2	2	0	0	0
ERX692725	0	0	2	2	2	2	0	0	2	2	2	0
ERX2392795	0	0	2	2	2	2	0	2	0	0	2	2
ERX2392833	0	0	2	2	2	2	0	2	0	2	0	0
ERX2384359	0	0	2	2	2	2	0	2	0	2	0	2
ERX2376873	0	0	2	2	2	2	0	2	0	2	0	2
ERX2399279	0	0	2	2	2	2	0	2	0	2	2	2
ERX2383608	0	0	2	2	2	2	2	0	0	2	0	0
ERX2382874	0	0	2	2	2	2	2	2	0	0	2	0
ERX2384237	0	0	2	2	2	2	2	2	0	2	0	0
ERX2387258	0	0	2	2	2	2	2	2	2	2	2	0
ERX2390941	0	0	2	2	2	2	2	2	2	2	2	0
ERX2392668	0	2	0	0	0	0	0	0	0	0	2	0
ERX2384600	0	2	0	0	0	0	0	2	0	0	0	0
ERX2394899	0	2	0	0	0	0	0	2	0	0	2	0
ERX2398456	0	2	0	0	0	0	0	2	0	2	0	0
ERX2398811	0	2	0	0	0	0	0	2	0	2	2	0
ERX2395360	0	2	0	0	0	0	0	2	2	0	0	0
ERX2396791	0	2	0	0	0	0	0	2	2	0	2	0
ERX2275441	0	2	0	0	0	0	0	2	2	0	2	0
ERX2392473	0	2	0	0	0	0	2	0	2	2	2	2
ERX2396097	0	2	0	0	0	0	2	2	0	2	0	0
ERX2398799	0	2	0	0	0	0	2	2	0	2	2	2
ERX2395144	0	2	0	0	0	0	2	2	0	2	2	x
ERX2386715	0	2	0	0	0	2	0	0	0	0	0	2
ERX2397455	0	2	0	0	0	2	0	0	0	0	0	2
ERX2383728	0	2	0	0	0	2	0	0	2	2	0	0
ERX2389700	0	2	0	0	0	2	0	0	2	2	0	2
ERX692678	0	2	0	0	0	2	0	0	2	2	0	2
ERX2389997	0	2	0	0	0	2	0	2	2	0	0	2
ERX2389801	0	2	0	0	0	2	0	2	2	2	0	2
ERX2275779	0	2	0	0	0	2	2	0	0	2	2	2
ERX2375631	0	2	0	0	0	2	2	2	0	0	0	2
ERX2395430	0	2	0	0	0	2	2	2	2	2	0	0
ERX2393071	0	2	0	0	2	0	0	0	2	0	2	0
ERX2393008	0	2	0	0	2	0	0	2	0	0	2	0
ERX2387635	0	2	0	0	2	0	0	2	0	0	2	0
ERX2395633	0	2	0	0	2	0	0	2	0	0	2	x
ERX2396890	0	2	0	0	2	0	0	2	2	0	2	0
ERX2397030	0	2	0	0	2	0	2	0	2	0	0	0
ERX2275430	0	2	0	0	2	0	2	2	2	0	2	0
ERX2386970	0	2	0	0	2	0	2	2	2	2	2	2
ERX2392220	0	2	0	2	0	0	0	0	2	0	2	2
ERX2385923	0	2	0	2	0	0	0	2	0	0	0	0
ERX2396360	0	2	0	2	0	0	2	2	2	0	0	0
ERX2392373	0	2	0	2	0	2	0	0	0	2	2	2
ERX2391628	0	2	0	2	0	2	0	0	2	0	0	2
ERX2385853	0	2	0	2	0	2	0	0	2	0	2	2
ERX2391612	0	2	0	2	0	2	0	0	2	0	2	2
ERX2385642	0	2	0	2	0	2	0	2	0	2	0	0
ERX2395044	0	2	0	2	0	2	0	2	2	0	0	0
ERX2275851	0	2	0	2	2	0	0	0	0	2	2	2
ERX2392622	0	2	0	2	2	0	0	0	2	2	2	0
ERX2383535	0	2	0	2	2	0	0	0	2	2	2	2
ERX2395850	0	2	0	2	2	0	0	2	2	0	0	0
ERX2395680	0	2	0	2	2	0	0	2	2	0	0	0
ERX2394814	0	2	0	2	2	0	0	2	2	0	0	2
ERX2399066	0	2	0	2	2	0	0	2	2	2	0	2
ERX2275859	0	2	0	2	2	0	2	0	2	2	2	0
ERX2395924	0	2	0	2	2	0	2	2	2	0	0	0
ERX2395402	0	2	0	2	2	0	2	2	2	0	0	x
ERX2275283	0	2	0	2	2	2	0	0	2	0	0	2
ERX2377699	0	2	0	2	2	2	0	0	2	0	2	2
ERX2383387	0	2	0	2	2	2	0	2	2	2	0	0
ERX2384665	0	2	2	0	0	0	0	0	0	0	0	2
ERX2375261	0	2	2	0	0	0	0	0	2	2	2	2
ERX692750	0	2	2	0	0	0	0	2	0	0	0	2
ERX2399201	0	2	2	0	0	0	0	2	0	2	0	2
ERX2375381	0	2	2	0	0	0	0	2	0	2	0	2
ERX692730	0	2	2	0	0	0	0	2	0	2	2	0
ERX2383567	0	2	2	0	0	0	0	2	2	0	2	0
ERX2376877	0	2	2	0	0	0	0	2	2	2	0	2
ERX2399065	0	2	2	0	0	0	2	0	0	2	0	2
ERX2399059	0	2	2	0	0	0	2	0	0	2	0	2
ERX2393502	0	2	2	0	0	0	2	0	0	2	0	2
ERX2394399	0	2	2	0	0	0	2	2	0	0	0	0
ERX2396099	0	2	2	0	0	0	2	2	0	0	0	x
ERX2383321	0	2	2	0	0	0	2	2	0	2	2	0
ERX2387149	0	2	2	0	0	0	2	2	2	0	2	0
ERX2383248	0	2	2	0	0	0	2	2	2	2	0	0
ERX2387672	0	2	2	0	0	0	2	2	2	2	0	0
ERX2391355	0	2	2	0	0	0	2	2	2	2	0	0
ERX2391683	0	2	2	0	0	2	0	0	0	0	0	2
ERX692734	0	2	2	0	0	2	0	0	0	2	2	0
ERX2384085	0	2	2	0	0	2	0	0	2	2	0	0
ERX2383282	0	2	2	0	0	2	0	2	0	2	0	0
ERX2383054	0	2	2	0	0	2	0	2	0	2	0	2
ERX2375455	0	2	2	0	0	2	0	2	0	2	0	2
ERX2375304	0	2	2	0	0	2	0	2	2	2	0	0
ERX2392095	0	2	2	0	0	2	2	0	0	2	0	0
ERX2382730	0	2	2	0	0	2	2	0	2	0	0	2
ERX2384166	0	2	2	0	0	2	2	0	2	2	0	0
ERX2393914	0	2	2	0	0	2	2	0	2	2	2	2
ERX2387245	0	2	2	0	0	2	2	2	0	2	0	0
ERX2377478	0	2	2	0	0	2	2	2	0	2	0	0
ERX2393803	0	2	2	0	0	2	2	2	0	2	0	0
ERX2394852	0	2	2	0	2	0	0	0	2	0	2	2
ERX2387542	0	2	2	0	2	0	0	0	2	2	2	2
ERX2392464	0	2	2	0	2	0	0	2	0	2	2	0
ERX2393992	0	2	2	0	2	0	0	2	0	2	2	0
ERX2385704	0	2	2	0	2	0	2	2	0	0	0	0
ERX2399015	0	2	2	0	2	2	2	2	0	0	2	0
ERX2395407	0	2	2	0	2	2	2	2	2	0	0	0
ERX2321912	0	2	2	2	0	0	0	2	0	0	0	0
ERX2397453	0	2	2	2	0	0	2	2	2	2	0	2
ERX2399277	0	2	2	2	0	2	0	0	0	0	0	2
ERX2382461	0	2	2	2	0	2	0	0	0	0	0	2
ERX2382444	0	2	2	2	0	2	0	0	0	0	2	2
ERX2385244	0	2	2	2	0	2	0	0	2	0	0	0
ERX2385801	0	2	2	2	0	2	0	2	2	0	2	2
ERX2391974	0	2	2	2	0	2	0	2	2	0	2	2
ERX2398982	0	2	2	2	0	2	2	2	0	0	0	2
ERX2376373	0	2	2	2	0	2	2	2	0	2	2	0
ERX2376107	0	2	2	2	0	2	2	2	2	2	0	0
ERX2396134	0	2	2	2	2	0	0	0	2	0	2	0
ERX2394483	0	2	2	2	2	0	0	2	2	0	0	2
ERX2275165	0	2	2	2	2	0	0	2	2	0	2	2
ERX2397446	0	2	2	2	2	0	2	2	2	2	0	2
ERX692535	0	x	2	0	0	0	0	2	2	2	0	0
ERX692672	2	0	0	0	0	0	0	0	0	2	2	0
ERX2375427	2	0	0	0	0	0	0	0	0	2	2	2
ERX2375145	2	0	0	0	0	0	0	0	2	2	2	0
ERX2389460	2	0	0	0	0	0	2	0	2	2	2	0
ERX2383508	2	0	0	0	0	0	2	2	0	2	2	0
ERX2392494	2	0	0	0	0	2	0	0	0	0	0	0
ERX2397417	2	0	0	0	0	2	0	0	0	0	2	0
ERX2321909	2	0	0	0	0	2	0	0	0	0	2	0
ERX2391502	2	0	0	0	0	2	0	0	0	0	2	2
ERX2394975	2	0	0	0	0	2	0	0	2	0	2	2
ERX2377255	2	0	0	0	0	2	2	0	0	0	0	2
ERX2387517	2	0	0	0	0	2	2	0	0	0	2	2
ERX2390628	2	0	0	0	0	2	2	0	0	0	2	2
ERX2384391	2	0	0	0	0	2	2	0	0	2	0	0
ERX2382484	2	0	0	0	0	2	2	0	2	0	2	2
ERX2376446	2	0	0	0	0	2	2	2	0	0	2	2
ERX2383460	2	0	0	0	0	2	2	2	0	2	0	0
ERX2376901	2	0	0	0	0	2	2	2	0	2	2	0
ERX2389829	2	0	0	0	0	2	2	2	2	0	0	2
ERX2382075	2	0	0	0	0	2	2	2	2	0	2	2
ERX2383120	2	0	0	0	0	2	2	2	2	2	0	0
ERX2383690	2	0	0	0	0	2	2	2	2	2	0	2
ERX2377390	2	0	0	0	2	0	0	0	0	2	2	0
ERX2392720	2	0	0	0	2	0	0	0	2	0	0	0
ERX2390711	2	0	0	0	2	0	0	0	2	0	2	0
ERX2382296	2	0	0	0	2	0	2	0	0	0	2	2
ERX2386922	2	0	0	0	2	0	2	0	2	2	0	0
ERX2377454	2	0	0	0	2	0	2	2	0	2	2	2
ERX2375506	2	0	0	0	2	0	2	2	0	2	2	2
ERX2392742	2	0	0	0	2	0	2	2	2	0	0	0
ERX2390550	2	0	0	0	2	2	0	0	0	2	2	0
ERX2399228	2	0	0	0	2	2	0	2	0	2	2	0
ERX2383698	2	0	0	0	2	2	2	0	2	2	0	0
ERX2389841	2	0	0	0	2	2	2	2	0	2	0	0
ERX2392090	2	0	0	0	2	2	2	2	0	2	0	0
ERX2391616	2	0	0	2	0	0	0	0	0	2	0	2
ERX2393559	2	0	0	2	0	0	0	0	2	2	0	0
ERX2375351	2	0	0	2	0	0	0	0	2	2	0	2
ERX2395900	2	0	0	2	0	0	0	2	0	0	2	x
ERX2393116	2	0	0	2	0	0	0	2	0	2	0	0
ERX2392122	2	0	0	2	0	0	0	2	2	2	2	0
ERX2382604	2	0	0	2	0	0	2	0	2	0	0	0
ERX2382634	2	0	0	2	0	0	2	0	2	0	0	2
ERX2382602	2	0	0	2	0	0	2	0	2	0	0	2
ERX2375398	2	0	0	2	0	0	2	2	0	2	0	0
ERX2391520	2	0	0	2	0	0	2	2	0	2	2	2
ERX2321904	2	0	0	2	0	2	0	0	0	0	2	0
ERX2321776	2	0	0	2	0	2	0	0	0	2	2	0
ERX2377877	2	0	0	2	0	2	0	0	2	0	0	0
ERX2377220	2	0	0	2	0	2	0	0	2	0	0	2
ERX2377820	2	0	0	2	0	2	0	2	0	0	0	0
ERX2398517	2	0	0	2	0	2	0	2	0	0	2	0
ERX2392492	2	0	0	2	0	2	2	0	2	0	0	2
ERX2377179	2	0	0	2	0	2	2	0	2	2	0	2
ERX2382513	2	0	0	2	0	2	2	2	0	0	0	0
ERX2393182	2	0	0	2	0	2	2	2	0	0	0	2
ERX2275242	2	0	0	2	0	2	2	2	0	0	2	2
ERX2399388	2	0	0	2	0	2	2	2	2	0	2	2
ERX2376100	2	0	0	2	0	2	2	2	2	2	2	0
ERX2375405	2	0	0	2	2	0	0	0	0	2	2	0
ERX2382303	2	0	0	2	2	0	0	0	2	0	2	0
ERX2382954	2	0	0	2	2	0	0	2	0	2	2	0
ERX2399458	2	0	0	2	2	0	2	0	0	2	2	0
ERX2383068	2	0	0	2	2	0	2	0	0	2	2	0
ERX2377577	2	0	0	2	2	0	2	0	2	0	2	0
ERX2382341	2	0	0	2	2	0	2	0	2	0	2	0
ERX2382325	2	0	0	2	2	0	2	0	2	0	2	0
ERX2393480	2	0	0	2	2	0	2	2	0	0	2	2
ERX2393038	2	0	0	2	2	0	2	2	2	0	2	2
ERX2395201	2	0	0	2	2	0	2	2	2	0	2	x
ERX2386730	2	0	0	2	2	0	2	2	2	2	0	0
ERX2387585	2	0	0	2	2	2	0	0	0	2	0	0
ERX2382887	2	0	0	2	2	2	0	0	0	2	0	2
ERX2385869	2	0	0	2	2	2	0	2	0	0	0	2
ERX2377781	2	0	0	2	2	2	0	2	2	0	0	2
ERX2377775	2	0	0	2	2	2	0	2	2	0	0	2
ERX2382147	2	0	0	2	2	2	0	2	2	0	0	2
ERX2376402	2	0	0	2	2	2	0	2	2	0	0	2
ERX2389912	2	0	0	2	2	2	2	0	2	0	0	2
ERX2393319	2	0	2	0	0	0	0	0	2	0	0	0
ERX2386877	2	0	2	0	0	0	0	2	0	2	2	0
ERX2376939	2	0	2	0	0	0	2	2	0	2	0	2
ERX2383164	2	0	2	0	0	0	2	2	0	2	2	0
ERX2321901	2	0	2	0	0	2	0	0	0	0	2	0
ERX2390207	2	0	2	0	0	2	0	2	0	2	0	2
ERX2387153	2	0	2	0	0	2	0	2	2	2	0	0
ERX2375106	2	0	2	0	0	2	0	2	2	2	0	0
ERX2390552	2	0	2	0	0	2	0	2	2	2	0	0
ERX2387002	2	0	2	0	0	2	2	0	0	2	0	0
ERX2383266	2	0	2	0	0	2	2	0	0	2	0	0
ERX2393642	2	0	2	0	0	2	2	0	0	2	0	0
ERX2383727	2	0	2	0	0	2	2	0	0	2	2	0
ERX2383459	2	0	2	0	0	2	2	0	0	2	2	0
ERX2382995	2	0	2	0	0	2	2	0	0	2	2	0
ERX2375257	2	0	2	0	0	2	2	0	0	2	2	2
ERX2375295	2	0	2	0	0	2	2	0	2	0	0	2
ERX2392583	2	0	2	0	0	2	2	2	0	0	0	2
ERX2375389	2	0	2	0	0	2	2	2	0	2	0	0
ERX2376699	2	0	2	0	0	2	2	2	0	2	0	0
ERX2376663	2	0	2	0	2	0	0	2	0	2	0	0
ERX2376943	2	0	2	0	2	0	0	2	2	2	0	0
ERX2375503	2	0	2	0	2	0	0	2	2	2	2	0
ERX2377604	2	0	2	0	2	0	2	0	2	0	2	0
ERX2275445	2	0	2	0	2	0	2	2	2	0	0	0
ERX2375482	2	0	2	0	2	0	2	2	2	2	2	2
ERX2387688	2	0	2	0	2	2	0	0	2	2	2	0
ERX2376928	2	0	2	0	2	2	0	2	2	0	0	0
ERX2398951	2	0	2	0	2	2	2	0	0	0	0	2
ERX2384011	2	0	2	0	2	2	2	0	2	2	0	0
ERX2376963	2	0	2	0	2	2	2	0	2	2	0	0
ERX2384060	2	0	2	0	2	2	2	0	2	2	0	2
ERX2384189	2	0	2	0	2	2	2	2	0	2	0	2
ERX2382840	2	0	2	2	0	0	0	0	0	2	2	0
ERX2383208	2	0	2	2	0	0	0	0	0	2	2	2
ERX2386215	2	0	2	2	0	0	2	0	0	2	2	0
ERX2386058	2	0	2	2	0	0	2	0	2	0	0	2
ERX2391876	2	0	2	2	0	0	2	2	2	2	0	0
ERX2321916	2	0	2	2	0	2	0	0	0	0	2	0
ERX2385859	2	0	2	2	0	2	0	2	0	0	0	2
ERX2385828	2	0	2	2	0	2	0	2	0	0	0	2
ERX2385804	2	0	2	2	0	2	0	2	0	0	0	2
ERX2385127	2	0	2	2	0	2	0	2	0	0	0	2
ERX2384729	2	0	2	2	0	2	0	2	0	0	2	2
ERX2385720	2	0	2	2	0	2	2	0	0	0	0	2
ERX2382283	2	0	2	2	0	2	2	0	0	0	2	0
ERX2390372	2	0	2	2	0	2	2	0	2	2	0	0
ERX2376732	2	0	2	2	0	2	2	0	2	2	2	2
ERX2387701	2	0	2	2	0	2	2	0	2	2	2	2
ERX2399073	2	0	2	2	0	2	2	2	0	0	2	2
ERX2394285	2	0	2	2	0	2	2	2	0	0	2	2
ERX2382511	2	0	2	2	2	0	0	0	2	0	0	2
ERX2377365	2	0	2	2	2	0	0	0	2	2	2	0
ERX2383179	2	0	2	2	2	0	0	2	0	2	2	0
ERX2392546	2	0	2	2	2	0	0	2	0	2	2	0
ERX2377395	2	0	2	2	2	0	0	2	2	2	2	0
ERX2399148	2	0	2	2	2	0	2	0	2	0	0	0
ERX2382538	2	0	2	2	2	0	2	0	2	0	0	2
ERX2275381	2	0	2	2	2	0	2	0	2	0	0	2
ERX2382359	2	0	2	2	2	0	2	0	2	0	2	0
ERX2383668	2	0	2	2	2	2	0	2	0	2	2	2
ERX2385902	2	0	2	2	2	2	0	2	2	0	0	2
ERX2383988	2	0	x	0	0	2	0	2	2	2	0	2
ERX2384620	2	2	0	0	0	0	0	0	2	2	0	2
ERX2382466	2	2	0	0	0	0	0	0	2	2	2	2
ERX2382457	2	2	0	0	0	0	0	2	0	2	0	2
ERX2399386	2	2	0	0	0	0	2	0	0	2	2	2
ERX2384757	2	2	0	0	0	0	2	0	2	0	2	2
ERX2382452	2	2	0	0	0	0	2	2	0	2	0	2
ERX2389575	2	2	0	0	0	0	2	2	0	2	2	2
ERX2377738	2	2	0	0	0	0	2	2	2	0	2	2
ERX2382063	2	2	0	0	0	0	2	2	2	0	2	2
ERX2384646	2	2	0	0	0	2	0	0	0	0	0	2
ERX2382160	2	2	0	0	0	2	0	0	0	0	0	2
ERX2383340	2	2	0	0	0	2	0	0	0	2	0	2
ERX2375507	2	2	0	0	0	2	0	0	0	2	0	2
ERX2376711	2	2	0	0	0	2	0	0	0	2	0	2
ERX2393926	2	2	0	0	0	2	0	0	0	2	0	2
ERX2390568	2	2	0	0	0	2	0	0	0	2	0	2
ERX2384444	2	2	0	0	0	2	2	2	0	0	2	2
ERX2377472	2	2	0	0	0	2	2	2	0	2	2	0
ERX2377471	2	2	0	0	0	2	2	2	0	2	2	0
ERX2375462	2	2	0	0	0	2	2	2	0	2	2	0
ERX2376867	2	2	0	0	2	0	0	0	0	2	2	0
ERX2385284	2	2	0	0	2	0	0	0	2	0	2	0
ERX2392781	2	2	0	0	2	0	0	2	0	0	2	2
ERX2392780	2	2	0	0	2	0	0	2	0	0	2	2
ERX2389489	2	2	0	0	2	0	0	2	2	2	0	2
ERX2398603	2	2	0	0	2	0	2	0	0	2	2	0
ERX2383114	2	2	0	0	2	0	2	0	2	2	0	0
ERX2387064	2	2	0	0	2	2	2	2	0	2	0	2
ERX2376004	2	2	0	2	0	0	0	2	0	0	0	2
ERX2387516	2	2	0	2	0	0	0	2	0	0	2	2
ERX2382117	2	2	0	2	0	0	2	0	0	0	2	0
ERX2397526	2	2	0	2	0	0	2	0	2	0	0	0
ERX2386832	2	2	0	2	0	0	2	0	2	2	0	2
ERX2395170	2	2	0	2	0	0	2	2	2	0	0	x
ERX2382601	2	2	0	2	0	2	0	0	0	0	0	0
ERX2275549	2	2	0	2	0	2	0	0	0	0	2	0
ERX2275558	2	2	0	2	0	2	0	2	0	0	2	0
ERX2375997	2	2	0	2	0	2	0	2	0	0	2	2
ERX2384450	2	2	0	2	0	2	0	2	2	0	0	2
ERX2382187	2	2	0	2	0	2	0	2	2	0	0	2
ERX2384727	2	2	0	2	0	2	0	2	2	0	2	2
ERX2382122	2	2	0	2	0	2	2	0	0	0	2	0
ERX2391532	2	2	0	2	0	2	2	0	0	0	2	0
ERX692738	2	2	0	2	0	2	2	0	0	0	2	2
ERX2376458	2	2	0	2	0	2	2	0	0	2	2	2
ERX2390219	2	2	0	2	0	2	2	2	0	0	2	2
ERX2391637	2	2	0	2	0	2	2	2	0	0	2	2
ERX2395252	2	2	0	2	2	0	0	0	2	0	2	x
ERX2392580	2	2	0	2	2	0	0	0	2	2	0	0
ERX2385483	2	2	0	2	2	0	0	0	2	2	2	0
ERX2395156	2	2	0	2	2	0	2	2	2	0	0	0
ERX2396106	2	2	0	2	2	0	2	2	2	0	0	x
ERX2395184	2	2	0	2	2	0	2	2	2	0	2	x
ERX2385124	2	2	0	2	2	2	0	0	2	0	0	2
ERX2382895	2	2	0	2	2	2	2	0	2	0	2	0
ERX2385840	2	2	0	2	2	2	2	2	2	2	0	2
ERX2390733	2	2	2	0	0	0	0	2	0	0	0	2
ERX2391944	2	2	2	0	0	0	0	2	0	0	2	0
ERX2382140	2	2	2	0	0	0	2	0	2	2	0	2
ERX2390309	2	2	2	0	0	0	2	2	0	0	0	2
ERX2399297	2	2	2	0	0	0	2	2	0	2	0	2
ERX2391759	2	2	2	0	0	0	2	2	2	0	0	0
ERX2387296	2	2	2	0	0	0	2	2	2	0	0	2
ERX2390037	2	2	2	0	0	0	2	2	2	0	0	2
ERX2392318	2	2	2	0	0	0	2	2	2	0	0	2
ERX2384469	2	2	2	0	0	0	2	2	2	2	0	2
ERX2321874	2	2	2	0	0	2	0	0	0	0	2	0
ERX2384601	2	2	2	0	0	2	0	0	2	0	0	2
ERX2387696	2	2	2	0	0	2	0	0	2	2	0	0
ERX2386874	2	2	2	0	0	2	0	0	2	2	0	2
ERX2390562	2	2	2	0	0	2	0	2	0	2	0	2
ERX2392557	2	2	2	0	0	2	0	2	0	2	2	0
ERX2397463	2	2	2	0	0	2	0	2	2	0	0	2
ERX2390585	2	2	2	0	0	2	0	2	2	2	0	0
ERX2382453	2	2	2	0	0	2	2	0	0	0	2	2
ERX2375319	2	2	2	0	0	2	2	0	2	2	0	0
ERX2397406	2	2	2	0	0	2	2	2	0	0	2	2
ERX2392372	2	2	2	0	0	2	2	2	0	0	2	2
ERX2383934	2	2	2	0	0	2	2	2	0	2	0	0
ERX2383409	2	2	2	0	0	2	2	2	0	2	2	0
ERX2383408	2	2	2	0	0	2	2	2	0	2	2	0
ERX2375784	2	2	2	0	2	0	0	2	2	2	0	2
ERX2393235	2	2	2	0	2	0	0	2	2	2	0	2
ERX2376913	2	2	2	0	2	0	2	0	2	2	0	0
ERX2384079	2	2	2	0	2	0	2	2	0	2	2	2
ERX2375458	2	2	2	0	2	2	2	0	0	2	0	0
ERX2387730	2	2	2	0	2	2	2	0	2	2	0	2
ERX2398542	2	2	2	2	0	0	0	0	2	2	2	0
ERX2395399	2	2	2	2	0	0	0	2	2	0	0	x
ERX2386526	2	2	2	2	0	0	2	0	2	2	0	2
ERX2387506	2	2	2	2	0	0	2	0	2	2	0	2
ERX2377795	2	2	2	2	0	0	2	2	0	2	0	2
ERX2389580	2	2	2	2	0	2	0	0	0	0	0	2
ERX2321897	2	2	2	2	0	2	0	0	0	0	2	0
ERX2321745	2	2	2	2	0	2	0	0	0	0	2	0
ERX2398509	2	2	2	2	0	2	0	0	2	0	2	2
ERX2377772	2	2	2	2	0	2	0	0	2	2	0	2
ERX2376240	2	2	2	2	0	2	0	0	2	2	0	2
ERX2390146	2	2	2	2	0	2	0	2	0	0	0	2
ERX2377669	2	2	2	2	0	2	0	2	0	0	2	2
ERX2375409	2	2	2	2	0	2	0	2	2	2	0	0
ERX2390510	2	2	2	2	0	2	2	0	0	0	2	2
ERX2274915	2	2	2	2	0	2	2	0	2	0	0	0
ERX2376761	2	2	2	2	0	2	2	0	2	2	0	0
ERX2384129	2	2	2	2	0	2	2	0	2	2	0	2
ERX2387623	2	2	2	2	0	2	2	0	2	2	0	2
ERX2386188	2	2	2	2	0	2	2	2	0	0	0	2
ERX2398073	2	2	2	2	0	2	2	2	0	0	0	2
ERX2377850	2	2	2	2	0	2	2	2	0	0	2	2
ERX2391627	2	2	2	2	0	2	2	2	0	0	2	2
ERX2275170	2	2	2	2	2	0	0	2	0	0	0	0
ERX2395392	2	2	2	2	2	0	0	2	2	0	0	0
ERX2394693	2	2	2	2	2	0	0	2	2	0	0	0
ERX2394653	2	2	2	2	2	0	0	2	2	0	0	2
ERX2394202	2	2	2	2	2	0	0	2	2	0	0	2
ERX2393543	2	2	2	2	2	0	0	2	2	0	2	2
ERX692696	2	2	2	2	2	0	2	0	0	2	0	2
ERX2383261	2	2	2	2	2	0	2	2	0	2	2	0
ERX2392837	2	2	2	2	2	0	2	2	2	0	0	2
ERX2396136	2	2	2	2	2	0	2	2	2	0	2	x
ERX2274962	2	2	2	2	2	0	2	2	2	2	2	0
ERX2385727	2	2	2	2	2	2	0	2	0	0	0	2
ERX2384569	2	2	2	2	2	2	0	2	0	0	0	2
ERX2391082	2	2	2	2	2	2	0	2	2	0	0	2
ERX2385724	2	2	2	2	2	2	2	0	0	2	2	0
ERX2383974	2	2	2	2	2	2	2	0	0	2	2	0
ERX2384721	2	2	2	2	2	2	2	2	2	0	2	2
ERX2375417	x	2	2	0	0	2	2	0	2	2	2	2

## Sheet: S3
The barley accessions used in this study for the wet lab marker set validation (from the BBSRC Small-Grain Collection), housed in the Germplasm Resource Unit (GRU) with their passport data and accession URL. Different experiments are marked by different colours in column A
Store Code	GRU Collection	Sets	SeedStor URLs	AccessionName	AccYear	OriginCountry	SampStat	GenCode	SowSeason	Pedigree	Marker 1	Marker 2	Marker 3	Marker 4	Marker 5	Marker 6	Marker 7	Marker 8	Marker 9	Marker 10	Marker 11	Marker 12	Marker 13	Marker 14	Marker 15	Marker 16	Marker 17	Marker 18	Marker 20	Marker 21	Marker 22	Marker 23	Marker 24	Marker 25
B3431	BBSRC Small-Grain Cereal Collections	1st set of advanced cultivars with 12 markers and the extended	https://seedstor.gru.jic.ac.uk/GRU/GRUsearch-infoaccession.php?idPlant=2747	Chevallier Chile	1960	CHL	500	C	Spring	English Land Race	2	0	2	0	0	1	1	-1	1	-1	1	1	0	0	0	2	2	2	1	0	2	1	-1	1
B3513	BBSRC Small-Grain Cereal Collections	1st set of advanced cultivars with 12 markers and the extended	https://seedstor.gru.jic.ac.uk/GRU/GRUsearch-infoaccession.php?idPlant=2828	La Prevision 19	1960	ARG	500	C	Spring	Pryor Selection	0	0	0	0	0	0	1	2	2	0	1	0	2	2	0	2	2	2	2	2	2	0	2	2
B3570	BBSRC Small-Grain Cereal Collections	1st set of advanced cultivars with 12 markers and the extended	https://seedstor.gru.jic.ac.uk/GRU/GRUsearch-infoaccession.php?idPlant=2878	Ricardo	1960	URY	500	C	Spring	Unknown	0	2	0	2	0	0	1	2	0	0	2	2	2	2	2	2	2	2	0	0	2	0	2	2
B4426	BBSRC Small-Grain Cereal Collections	1st set of advanced cultivars with 12 markers and the extended	https://seedstor.gru.jic.ac.uk/GRU/GRUsearch-infoaccession.php?idPlant=3694	Nutans	1969	IRN	500	C	Spring	Iranian Land Variety	0	2	0	0	0	2	0	0	0	0	1	0	0	2	0	0	0	2	0	0	0	2	0	2
B4613	BBSRC Small-Grain Cereal Collections	1st set of advanced cultivars with 12 markers and the extended	https://seedstor.gru.jic.ac.uk/GRU/GRUsearch-infoaccession.php?idPlant=3877	Himalaya	1971	NPL	500	C	Spring	Nepalese Variety Selection	2	2	0	2	2	0	1	2	0	-1	2	0	0	0	2	0	0	0	0	2	-1	0	0	2
B5714	BBSRC Small-Grain Cereal Collections	1st set of advanced cultivars with 12 markers and the extended	https://seedstor.gru.jic.ac.uk/GRU/GRUsearch-infoaccession.php?idPlant=4946	Aklidar	1975	TUR	500	C	Spring	Unknown	0	0	0	2	0	2	1	2	0	0	1	0	0	2	0	0	0	2	2	0	2	0	2	2
B5878	BBSRC Small-Grain Cereal Collections	1st set of advanced cultivars with 12 markers and the extended	https://seedstor.gru.jic.ac.uk/GRU/GRUsearch-infoaccession.php?idPlant=5109	Comma	1976	ZAF	500	C	Spring	Commander*Goodwill	0	2	2	0	0	2	1	1	0	0	1	2	0	2	0	2	2	2	2	2	2	0	2	2
B6078	BBSRC Small-Grain Cereal Collections	1st set of advanced cultivars with 12 markers and the extended	https://seedstor.gru.jic.ac.uk/GRU/GRUsearch-infoaccession.php?idPlant=5307	Ruth	1976	ISR	500	C	Spring	Unknown	2	2	2	0	0	0	1	2	2	2	2	2	1	2	0	-1	0	2	0	2	2	0	0	0
B6079	BBSRC Small-Grain Cereal Collections	1st set of advanced cultivars with 12 markers and the extended	https://seedstor.gru.jic.ac.uk/GRU/GRUsearch-infoaccession.php?idPlant=5308	Alkar	1976	YUG	500	C	Winter	(Belje 607*73B-3)*Herta	0	0	1	2	0	0	1	0	0	2	1	0	0	0	2	-1	2	0	0	0	2	0	0	0
B6098	BBSRC Small-Grain Cereal Collections	1st set of advanced cultivars with 12 markers and the extended	https://seedstor.gru.jic.ac.uk/GRU/GRUsearch-infoaccession.php?idPlant=5327	Varde	1977	NOR	500	C	Spring	Asplund*Maskin	2	2	2	0	2	2	0	2	2	0	1	2	0	2	0	0	0	0	2	2	2	0	0	2
B6122	BBSRC Small-Grain Cereal Collections	1st set of advanced cultivars with 12 markers and the extended	https://seedstor.gru.jic.ac.uk/GRU/GRUsearch-infoaccession.php?idPlant=5351	Karri	1977	FIN	500	C	Spring	Carlsberg*Rigel	2	0	2	2	2	2	1	0	0	-1	1	0	0	0	0	0	2	2	2	2	2	0	0	0
B8472	BBSRC Small-Grain Cereal Collections	1st set of advanced cultivars with 12 markers and the extended	https://seedstor.gru.jic.ac.uk/GRU/GRUsearch-infoaccession.php?idPlant=7474	Juliaca	1976	PER	500	C	Spring	Unknown	0	2	0	0	0	2	1	0	0	0	2	2	2	2	2	2	2	2	0	2	2	0	2	2
B8474	BBSRC Small-Grain Cereal Collections	1st set of advanced cultivars with 12 markers and the extended	https://seedstor.gru.jic.ac.uk/GRU/GRUsearch-infoaccession.php?idPlant=7476	Benton	1976	ETH	500	C	Spring	Unknown	0	2	0	2	2	2	0	2	2	2	2	2	2	2	2	0	2	0	0	0	2	0	2	2
B8479	BBSRC Small-Grain Cereal Collections	1st set of advanced cultivars with 12 markers and the extended	https://seedstor.gru.jic.ac.uk/GRU/GRUsearch-infoaccession.php?idPlant=7481	Modia	1976	URY	500	C	Spring	Unknown	0	2	2	0	2	0	1	2	2	0	1	-1	0	2	0	2	2	2	2	0	2	0	2	2
B8482	BBSRC Small-Grain Cereal Collections	1st set of advanced cultivars with 12 markers and the extended	https://seedstor.gru.jic.ac.uk/GRU/GRUsearch-infoaccession.php?idPlant=7484	Batna	1976	DZA	500	C	Spring	Unknown	0	2	2	0	0	0	0	1	0	0	2	2	2	2	2	2	2	0	0	0	2	0	0	2
B8484	BBSRC Small-Grain Cereal Collections	1st set of advanced cultivars with 12 markers and the extended	https://seedstor.gru.jic.ac.uk/GRU/GRUsearch-infoaccession.php?idPlant=7486	Aim	1976	EGY	500	C	Spring	Unknown	0	2	2	0	0	0	0	2	0	-1	2	0	0	0	2	2	2	2	0	0	2	0	2	2
B8510	BBSRC Small-Grain Cereal Collections	1st set of advanced cultivars with 12 markers and the extended	https://seedstor.gru.jic.ac.uk/GRU/GRUsearch-infoaccession.php?idPlant=7512	Speciale	1976	PRT	500	C	Spring	Unknown	2	0	0	0	0	2	1	2	0	0	2	0	2	2	0	0	2	2	2	0	2	0	2	2
B8514	BBSRC Small-Grain Cereal Collections	1st set of advanced cultivars with 12 markers and the extended	https://seedstor.gru.jic.ac.uk/GRU/GRUsearch-infoaccession.php?idPlant=7516	Forrajera RM 85	1976	ARG	500	O	Spring	Unknown	0	2	0	2	2	2	0	2	2	2	2	2	2	2	2	0	2	0	0	0	2	0	2	2
B8522	BBSRC Small-Grain Cereal Collections	1st set of advanced cultivars with 12 markers and the extended	https://seedstor.gru.jic.ac.uk/GRU/GRUsearch-infoaccession.php?idPlant=7524	Estanzuela	1976	COL	500	C	Spring	Unknown	0	0	2	1	0	2	1	2	2	0	1	2	2	2	2	2	2	2	2	0	2	2	0	0
B9460	BBSRC Small-Grain Cereal Collections	1st set of advanced cultivars with 12 markers and the extended	https://seedstor.gru.jic.ac.uk/GRU/GRUsearch-infoaccession.php?idPlant=8460	Ariana	1976	TUN	500	C	Spring	Unknown	0	2	2	0	1	0	0	2	0	0	2	2	2	2	2	2	2	0	0	0	2	0	0	2
B9511	BBSRC Small-Grain Cereal Collections	1st set of advanced cultivars with 12 markers and the extended	https://seedstor.gru.jic.ac.uk/GRU/GRUsearch-infoaccession.php?idPlant=8511	Vagabond	1976	IND	500	C	Spring	Unknown	0	2	0	2	0	2	1	0	2	2	1	2	2	1	2	-1	2	1	2	2	2	0	0	2
B9524	BBSRC Small-Grain Cereal Collections	1st set of advanced cultivars with 12 markers and the extended	https://seedstor.gru.jic.ac.uk/GRU/GRUsearch-infoaccession.php?idPlant=8524	Sudan	1976	SDN	500	C	Spring	Unknown	2	2	0	0	0	2	1	0	0	0	2	2	0	0	0	0	0	2	2	2	2	0	0	2
B9573	BBSRC Small-Grain Cereal Collections	1st set of advanced cultivars with 12 markers and the extended	https://seedstor.gru.jic.ac.uk/GRU/GRUsearch-infoaccession.php?idPlant=8573	Athenais	1976	GRC	500	C	Spring	Unknown	0	2	0	-1	0	0	0	1	0	0	2	0	2	0	2	0	2	2	0	2	2	1	2	2
B9665	BBSRC Small-Grain Cereal Collections	1st set of advanced cultivars with 12 markers and the extended	https://seedstor.gru.jic.ac.uk/GRU/GRUsearch-infoaccession.php?idPlant=8665	Extensiv	1977	ROM	500	C	Spring	Unknown	2	2	0	0	2	0	1	0	2	0	1	2	2	2	0	0	2	0	0	2	2	2	2	2
B9819	BBSRC Small-Grain Cereal Collections	1st set of advanced cultivars with 12 markers and the extended	https://seedstor.gru.jic.ac.uk/GRU/GRUsearch-infoaccession.php?idPlant=8819	Mata	1978	NZL	500	C	Spring	Unknown	2	0	2	-1	0	2	1	2	0	2	1	0	0	0	0	0	2	0	2	0	2	0	0	0
B9903	BBSRC Small-Grain Cereal Collections	1st set of advanced cultivars with 12 markers and the extended	https://seedstor.gru.jic.ac.uk/GRU/GRUsearch-infoaccession.php?idPlant=8903	Brzeski	1978	POL	500	C	Winter	Unknown	0	2	2	2	0	0	1	0	0	2	1	2	0	0	2	0	2	0	2	0	2	0	2	2
B9967	BBSRC Small-Grain Cereal Collections	1st set of advanced cultivars with 12 markers and the extended	https://seedstor.gru.jic.ac.uk/GRU/GRUsearch-infoaccession.php?idPlant=8967	Suvenir	1979	SUN	500	C	Winter	Unknown	2	1	0	-1	0	2	1	2	1	-1	1	1	0	2	2	2	1	1	2	2	2	2	2	0
B18698	BBSRC Small-Grain Cereal Collections	1st set of advanced cultivars with 12 markers and the extended	https://seedstor.gru.jic.ac.uk/GRU/GRUsearch-infoaccession.php?idPlant=10940	Ruen	1984	BGR	500	C	Winter	Unknown	2	2	2	0	0	0	0	0	0	0	1	2	2	2	2	0	2	0	2	2	2	0	2	0
B18747	BBSRC Small-Grain Cereal Collections	1st set of advanced cultivars with 12 markers and the extended	https://seedstor.gru.jic.ac.uk/GRU/GRUsearch-infoaccession.php?idPlant=10989	Diamant	1984	ZWE	500	C	Spring	Unknown	0	0	-1	2	2	2	1	0	0	-1	1	2	0	0	2	0	2	2	2	0	2	2	0	0
B18765	BBSRC Small-Grain Cereal Collections	1st set of advanced cultivars with 12 markers and the extended	https://seedstor.gru.jic.ac.uk/GRU/GRUsearch-infoaccession.php?idPlant=11007	Tyne	1985	GBS	500	C	Spring	(Goldmarker*Athos)*(Goldmarker*Magnum)	0	0	2	2	-1	2	0	0	0	2	1	2	0	0	2	0	2	2	0	0	2	0	0	0
B18784	BBSRC Small-Grain Cereal Collections	1st set of advanced cultivars with 12 markers and the extended	https://seedstor.gru.jic.ac.uk/GRU/GRUsearch-infoaccession.php?idPlant=11026	Dinky	1985	BEL	500	C	Spring	(Atem*SES 72914)*SES 73/11/14	2	2	0	2	0	2	1	1	2	2	1	0	0	0	0	0	2	0	2	0	2	0	0	0
B18853	BBSRC Small-Grain Cereal Collections	1st set of advanced cultivars with 12 markers and the extended	https://seedstor.gru.jic.ac.uk/GRU/GRUsearch-infoaccession.php?idPlant=11093	Maryland	1985	USA	500	C	Winter	Unknown	1	2	2	2	0	2	0	2	0	0	1	2	2	2	2	0	0	2	1	2	2	2	0	2
B18882	BBSRC Small-Grain Cereal Collections	1st set of advanced cultivars with 12 markers and the extended	https://seedstor.gru.jic.ac.uk/GRU/GRUsearch-infoaccession.php?idPlant=11122	Baeza	1985	ESP	500	C	Winter	Unknown	0	2	2	0	0	2	1	2	0	0	2	0	0	2	2	2	2	2	2	0	2	0	2	2
B19177	BBSRC Small-Grain Cereal Collections	1st set of advanced cultivars with 12 markers and the extended	https://seedstor.gru.jic.ac.uk/GRU/GRUsearch-infoaccession.php?idPlant=11414	Athenais New	1985	CYP	500	C	Spring	Unknown	0	2	2	1	0	0	1	2	0	-1	2	0	0	0	0	0	2	2	0	0	2	0	2	2
B19653	BBSRC Small-Grain Cereal Collections	1st set of advanced cultivars with 12 markers and the extended	https://seedstor.gru.jic.ac.uk/GRU/GRUsearch-infoaccession.php?idPlant=11863	Team	1986	BEL	500	C	Winter	(Alpha*Astrix)*(Maris Otter*Igri)	2	2	2	2	0	0	0	0	0	2	1	2	2	2	2	0	2	0	0	2	2	0	2	0
B20071	BBSRC Small-Grain Cereal Collections	1st set of advanced cultivars with 12 markers and the extended	https://seedstor.gru.jic.ac.uk/GRU/GRUsearch-infoaccession.php?idPlant=12210	GK-61 csupasz	1987	HUN	500	C	Winter	Mv 34*Akashinriki	2	2	-1	-1	1	0	0	2	2	2	2	2	0	2	2	0	0	2	0	2	2	0	0	2
B20072	BBSRC Small-Grain Cereal Collections	1st set of advanced cultivars with 12 markers and the extended	https://seedstor.gru.jic.ac.uk/GRU/GRUsearch-infoaccession.php?idPlant=12211	Trabant	1987	GBW	500	C	Spring	Target*Dragon	0	2	2	2	2	2	0	0	0	2	1	2	0	0	2	0	2	2	2	2	2	2	0	0
B20088	BBSRC Small-Grain Cereal Collections	1st set of advanced cultivars with 12 markers and the extended	https://seedstor.gru.jic.ac.uk/GRU/GRUsearch-infoaccession.php?idPlant=12227	Ghost	1987	DDR	500	C	Spring	Q 496/72*Trumpf	2	0	2	2	2	2	1	2	2	0	1	0	0	0	2	0	2	2	2	2	2	2	0	0
B20157	BBSRC Small-Grain Cereal Collections	1st set of advanced cultivars with 12 markers and the extended	https://seedstor.gru.jic.ac.uk/GRU/GRUsearch-infoaccession.php?idPlant=12296	Harma	1988	SYR	500	C	Spring	Unknown	2	2	-1	0	0	2	0	1	0	0	1	2	0	2	0	-1	2	0	2	2	2	0	2	0
B20189	BBSRC Small-Grain Cereal Collections	1st set of advanced cultivars with 12 markers and the extended	https://seedstor.gru.jic.ac.uk/GRU/GRUsearch-infoaccession.php?idPlant=12328	Scottish Pearl	1988	USA	500	C	Spring	Unknown	2	2	2	0	2	2	1	2	2	-1	1	2	2	2	2	0	0	0	2	2	2	0	2	2
B20556	BBSRC Small-Grain Cereal Collections	1st set of advanced cultivars with 12 markers and the extended	https://seedstor.gru.jic.ac.uk/GRU/GRUsearch-infoaccession.php?idPlant=12694	Franklin	1992	AUS	500	C	Spring	Unknown	0	2	2	1	0	2	0	0	0	2	1	2	0	0	2	2	0	0	2	2	2	0	2	0
B20563	BBSRC Small-Grain Cereal Collections	1st set of advanced cultivars with 12 markers and the extended	https://seedstor.gru.jic.ac.uk/GRU/GRUsearch-infoaccession.php?idPlant=12701	Kredit	1994	CSK	500	C	Spring	Unknown	0	2	0	0	0	2	1	0	2	2	1	2	0	0	0	0	2	2	2	2	2	2	0	0
B20564	BBSRC Small-Grain Cereal Collections	1st set of advanced cultivars with 12 markers and the extended	https://seedstor.gru.jic.ac.uk/GRU/GRUsearch-infoaccession.php?idPlant=12702	Galan	1994	CSK	500	C	Spring	Unknown	2	0	2	0	0	2	1	0	0	2	1	0	0	0	0	-1	-1	2	2	2	2	2	0	0
B20565	BBSRC Small-Grain Cereal Collections	1st set of advanced cultivars with 12 markers and the extended	https://seedstor.gru.jic.ac.uk/GRU/GRUsearch-infoaccession.php?idPlant=12703	Perun	1994	CSK	500	C	Spring	Unknown	0	0	2	1	0	2	0	2	2	-1	-1	2	0	0	2	0	2	2	0	0	2	2	2	0
B20566	BBSRC Small-Grain Cereal Collections	1st set of advanced cultivars with 12 markers and the extended	https://seedstor.gru.jic.ac.uk/GRU/GRUsearch-infoaccession.php?idPlant=12704	Orbit	1994	CSK	500	C	Spring	Unknown	0	2	1	2	0	0	0	0	0	2	1	0	0	0	2	0	2	2	2	0	2	0	2	0
B20567	BBSRC Small-Grain Cereal Collections	1st set of advanced cultivars with 12 markers and the extended	https://seedstor.gru.jic.ac.uk/GRU/GRUsearch-infoaccession.php?idPlant=12705	Jarek	1994	CSK	500	C	Spring	Unknown	2	0	0	2	0	2	0	0	0	2	1	2	0	0	2	0	2	2	2	0	2	2	0	0
B20569	BBSRC Small-Grain Cereal Collections	1st set of advanced cultivars with 12 markers and the extended	https://seedstor.gru.jic.ac.uk/GRU/GRUsearch-infoaccession.php?idPlant=12707	Ladik	1994	CSK	500	C	Spring	Unknown	0	0	2	2	2	2	1	1	0	2	1	2	0	0	2	2	2	2	2	0	2	0	2	0
B20610	BBSRC Small-Grain Cereal Collections	1st set of advanced cultivars with 12 markers and the extended	https://seedstor.gru.jic.ac.uk/GRU/GRUsearch-infoaccession.php?idPlant=12745	Bambi	1997	FRA	500	C	Winter	Igri*Monix	2	2	2	0	0	2	0	0	0	0	1	1	2	2	0	0	2	0	0	2	2	0	2	0
B20631	BBSRC Small-Grain Cereal Collections	1st set of advanced cultivars with 12 markers and the extended	https://seedstor.gru.jic.ac.uk/GRU/GRUsearch-infoaccession.php?idPlant=12766	Cordoba	1997	NLD	500	C	0	Unknown	2	0	0	2	2	0	1	0	0	0	2	2	0	2	2	0	2	2	2	2	2	0	2	0
B20639	BBSRC Small-Grain Cereal Collections	1st set of advanced cultivars with 12 markers and the extended	https://seedstor.gru.jic.ac.uk/GRU/GRUsearch-infoaccession.php?idPlant=12774	Digby	1997	FRA	500	C	0	Unknown	2	0	0	2	0	2	0	2	2	2	1	0	0	0	2	-1	2	0	2	2	2	0	2	0
B20654	BBSRC Small-Grain Cereal Collections	1st set of advanced cultivars with 12 markers and the extended	https://seedstor.gru.jic.ac.uk/GRU/GRUsearch-infoaccession.php?idPlant=12789	Felicie	1997	FRA	500	C	Spring	Patty*Nadir	2	2	2	2	0	0	0	2	0	2	1	0	0	0	2	-1	2	2	2	0	2	2	2	0
B20673	BBSRC Small-Grain Cereal Collections	1st set of advanced cultivars with 12 markers and the extended	https://seedstor.gru.jic.ac.uk/GRU/GRUsearch-infoaccession.php?idPlant=12808	Korinna	1997	DEU	500	C	Spring	26815/78*(62397/73*64045/74)	0	2	2	2	0	2	-1	2	0	2	1	0	0	0	0	2	2	2	0	2	2	2	0	0
B20678	BBSRC Small-Grain Cereal Collections	1st set of advanced cultivars with 12 markers and the extended	https://seedstor.gru.jic.ac.uk/GRU/GRUsearch-infoaccession.php?idPlant=12813	Lordship	1997	AUT	500	C	Spring	Atem*Hege 98/75	0	0	2	2	0	0	0	2	0	2	1	0	0	0	2	0	2	2	2	0	2	2	0	0
B20684	BBSRC Small-Grain Cereal Collections	1st set of advanced cultivars with 12 markers and the extended	https://seedstor.gru.jic.ac.uk/GRU/GRUsearch-infoaccession.php?idPlant=12819	Maresi	1997	DEU	500	C	Spring	(Cebeco 6801*GB 1605)*H 46459	2	0	0	2	0	0	1	2	0	2	1	0	0	0	2	0	2	2	2	2	2	2	0	0
B20685	BBSRC Small-Grain Cereal Collections	1st set of advanced cultivars with 12 markers and the extended	https://seedstor.gru.jic.ac.uk/GRU/GRUsearch-infoaccession.php?idPlant=12820	Maya	1997	FRA	500	C	Winter	Igri*Alpha*UN 481	2	2	2	-1	0	0	1	1	0	2	1	2	2	2	0	0	-1	0	0	2	2	0	0	0
B20686	BBSRC Small-Grain Cereal Collections	1st set of advanced cultivars with 12 markers and the extended	https://seedstor.gru.jic.ac.uk/GRU/GRUsearch-infoaccession.php?idPlant=12821	Melanie	1997	DEU	500	C	0	BR301a*W5907	2	0	2	0	2	0	0	0	0	-1	1	2	0	2	2	2	2	0	2	2	2	0	2	0
B20687	BBSRC Small-Grain Cereal Collections	1st set of advanced cultivars with 12 markers and the extended	https://seedstor.gru.jic.ac.uk/GRU/GRUsearch-infoaccession.php?idPlant=12822	Meltan	1997	SWE	500	C	Spring	(Triumph*Georgie)*Tellus MMMDDN	0	0	1	2	2	2	0	0	0	2	1	0	0	0	0	0	2	2	2	2	2	2	0	0
B20689	BBSRC Small-Grain Cereal Collections	1st set of advanced cultivars with 12 markers and the extended	https://seedstor.gru.jic.ac.uk/GRU/GRUsearch-infoaccession.php?idPlant=12823	Michka	1997	FRA	500	C	Spring	FDO 433.55*Cerise	0	2	2	2	0	2	0	2	2	2	1	0	0	0	2	2	2	0	2	2	2	2	0	0
B20692	BBSRC Small-Grain Cereal Collections	1st set of advanced cultivars with 12 markers and the extended	https://seedstor.gru.jic.ac.uk/GRU/GRUsearch-infoaccession.php?idPlant=12826	Nevada	1997	FRA	500	C	0	Unknown	0	0	2	2	0	2	0	0	0	2	1	2	0	0	2	0	2	2	2	2	2	2	0	0
B20694	BBSRC Small-Grain Cereal Collections	1st set of advanced cultivars with 12 markers and the extended	https://seedstor.gru.jic.ac.uk/GRU/GRUsearch-infoaccession.php?idPlant=12828	Omega	1997	DEU	500	C	Spring	Unknown	2	2	2	2	0	0	0	0	0	2	1	2	0	0	0	0	2	2	2	2	2	2	0	0
B20702	BBSRC Small-Grain Cereal Collections	1st set of advanced cultivars with 12 markers and the extended	https://seedstor.gru.jic.ac.uk/GRU/GRUsearch-infoaccession.php?idPlant=12836	Perun	1997	CSK	500	C	Spring	HE 1728*Karat	0	0	2	1	0	2	0	2	0	2	1	2	0	0	2	0	2	2	0	0	2	2	2	0
B20704	BBSRC Small-Grain Cereal Collections	1st set of advanced cultivars with 12 markers and the extended	https://seedstor.gru.jic.ac.uk/GRU/GRUsearch-infoaccession.php?idPlant=12838	Pollen	1997	FRA	500	C	Spring	(Berac*Mazurka)*(627*Berenice)	2	1	2	0	2	0	1	0	0	0	1	0	0	0	2	0	2	0	2	2	2	0	2	0
B20705	BBSRC Small-Grain Cereal Collections	1st set of advanced cultivars with 12 markers and the extended	https://seedstor.gru.jic.ac.uk/GRU/GRUsearch-infoaccession.php?idPlant=12839	Portia	1997	SWE	500	C	0	Unknown	0	0	2	2	2	2	1	1	2	-1	1	2	0	0	2	2	2	2	2	2	2	0	0	0
B20709	BBSRC Small-Grain Cereal Collections	1st set of advanced cultivars with 12 markers and the extended	https://seedstor.gru.jic.ac.uk/GRU/GRUsearch-infoaccession.php?idPlant=12843	Ragtime	1997	NLD	500	C	0	Unknown	2	0	2	0	0	2	0	0	2	-1	1	2	0	0	0	2	2	2	2	0	2	0	2	0
B20712	BBSRC Small-Grain Cereal Collections	1st set of advanced cultivars with 12 markers and the extended	https://seedstor.gru.jic.ac.uk/GRU/GRUsearch-infoaccession.php?idPlant=12846	Rita	1997	SWE	500	C	Spring	Unknown	2	0	2	2	0	2	1	2	0	2	1	2	0	0	0	2	2	0	2	2	2	0	0	0
B20717	BBSRC Small-Grain Cereal Collections	1st set of advanced cultivars with 12 markers and the extended	https://seedstor.gru.jic.ac.uk/GRU/GRUsearch-infoaccession.php?idPlant=12851	Saxo	1997	SWE	500	C	0	Unknown	2	0	2	2	0	0	1	0	0	2	1	0	0	0	0	0	2	2	2	0	2	2	0	0
B20722	BBSRC Small-Grain Cereal Collections	1st set of advanced cultivars with 12 markers and the extended	https://seedstor.gru.jic.ac.uk/GRU/GRUsearch-infoaccession.php?idPlant=12856	Signal	1997	AUT	500	C	Spring	Grand Prix*Roland	2	-1	2	0	0	0	0	0	2	2	1	0	0	0	0	-1	2	2	2	0	2	2	2	0
B20724	BBSRC Small-Grain Cereal Collections	1st set of advanced cultivars with 12 markers and the extended	https://seedstor.gru.jic.ac.uk/GRU/GRUsearch-infoaccession.php?idPlant=12858	Ska	1997	NLD	500	C	0	Unknown	2	0	2	-1	1	0	0	2	0	2	1	0	0	0	0	0	2	0	2	2	2	2	0	0
B20740	BBSRC Small-Grain Cereal Collections	1st set of advanced cultivars with 12 markers and the extended	https://seedstor.gru.jic.ac.uk/GRU/GRUsearch-infoaccession.php?idPlant=12873	Twickenham	1997	DEU	500	C	Spring	Unknown	0	0	0	2	0	2	1	0	2	2	1	0	0	0	2	0	2	0	2	2	2	0	0	0
B20745	BBSRC Small-Grain Cereal Collections	1st set of advanced cultivars with 12 markers and the extended	https://seedstor.gru.jic.ac.uk/GRU/GRUsearch-infoaccession.php?idPlant=12878	Alexis	1999	DEU	500	C	0	Unknown	0	-1	2	2	0	2	1	2	0	2	1	0	0	0	0	2	2	2	2	2	2	2	0	0
B20757	BBSRC Small-Grain Cereal Collections	1st set of advanced cultivars with 12 markers and the extended	https://seedstor.gru.jic.ac.uk/GRU/GRUsearch-infoaccession.php?idPlant=12890	Cecilia	1999	SWE	500	C	Spring	Unknown	0	0	2	2	0	2	0	-1	2	0	1	0	0	0	0	0	2	2	2	2	2	2	0	0
B20798	BBSRC Small-Grain Cereal Collections	1st set of advanced cultivars with 12 markers and the extended	https://seedstor.gru.jic.ac.uk/GRU/GRUsearch-infoaccession.php?idPlant=12928	Pongo	1999	SWE	500	C	Spring	Unknown	2	2	2	-1	0	2	1	0	0	0	1	2	2	2	0	0	2	0	0	2	2	0	2	0
B20813	BBSRC Small-Grain Cereal Collections	1st set of advanced cultivars with 12 markers and the extended	https://seedstor.gru.jic.ac.uk/GRU/GRUsearch-infoaccession.php?idPlant=12943	Waxy Hector	1999	CAN	500	C	Spring	Unknown	2	0	-1	0	0	2	1	2	0	2	2	2	0	0	2	0	0	0	2	0	2	0	0	0
B20817	BBSRC Small-Grain Cereal Collections	1st set of advanced cultivars with 12 markers and the extended	https://seedstor.gru.jic.ac.uk/GRU/GRUsearch-infoaccession.php?idPlant=12947	Leonie	2002	GBE	500	C	Winter	Anthere*Labea	2	2	2	0	2	0	1	0	0	0	1	0	2	2	2	2	2	0	2	2	2	2	0	0
B20820	BBSRC Small-Grain Cereal Collections	1st set of advanced cultivars with 12 markers and the extended	https://seedstor.gru.jic.ac.uk/GRU/GRUsearch-infoaccession.php?idPlant=12950	Cellar	2003	GBE	500	C	Spring	(NFC 94-20*Cork)*NFC 94-11	2	2	2	0	0	2	0	2	0	-1	1	2	0	0	2	-1	2	2	2	0	2	0	0	0
B20823	BBSRC Small-Grain Cereal Collections	1st set of advanced cultivars with 12 markers and the extended	https://seedstor.gru.jic.ac.uk/GRU/GRUsearch-infoaccession.php?idPlant=12953	Clara	2007	DEU	500	C	Winter	Babylone*Anthere	2	2	0	0	0	2	0	0	0	0	1	2	2	2	2	2	2	0	0	2	2	0	0	0
B20824	BBSRC Small-Grain Cereal Collections	1st set of advanced cultivars with 12 markers and the extended	https://seedstor.gru.jic.ac.uk/GRU/GRUsearch-infoaccession.php?idPlant=12954	Lys 95	2007	ITA	420	G	Alternate	Perga mutant	2	2	0	2	0	2	0	2	2	-1	2	2	2	2	2	0	0	2	0	2	2	0	0	2
B20847	BBSRC Small-Grain Cereal Collections	1st set of advanced cultivars with 12 markers and the extended	https://seedstor.gru.jic.ac.uk/GRU/GRUsearch-infoaccession.php?idPlant=12957	Flagon	2010	GBR	500	C	Winter	(NFC 296-7*Rifle)*Pearl	2	2	2	0	0	0	0	0	0	2	1	2	2	2	2	0	2	2	0	2	2	0	0	0
B20874	BBSRC Small-Grain Cereal Collections	1st set of advanced cultivars with 12 markers and the extended	https://seedstor.gru.jic.ac.uk/GRU/GRUsearch-infoaccession.php?idPlant=12984	Power	2010	DNK	500	C	Spring	Unknown	2	2	-1	1	0	2	0	1	0	2	1	2	0	0	0	0	2	2	2	2	2	0	2	0
B20908	BBSRC Small-Grain Cereal Collections	1st set of advanced cultivars with 12 markers and the extended	https://seedstor.gru.jic.ac.uk/GRU/GRUsearch-infoaccession.php?idPlant=13016	Natasja	2011	GBR	500	C	Spring	Unknown	2	2	0	1	0	2	0	2	0	-1	1	2	0	0	0	2	2	2	2	0	2	0	0	0
B20909	BBSRC Small-Grain Cereal Collections	1st set of advanced cultivars with 12 markers and the extended	https://seedstor.gru.jic.ac.uk/GRU/GRUsearch-infoaccession.php?idPlant=13017	Daybreak	2012	GBE	500	C	Winter	Unknown	1	2	0	-1	1	1	0	0	1	2	1	2	2	2	2	2	1	0	1	2	2	1	2	0
B20910	BBSRC Small-Grain Cereal Collections	1st set of advanced cultivars with 12 markers and the extended	https://seedstor.gru.jic.ac.uk/GRU/GRUsearch-infoaccession.php?idPlant=13018	Prague	2012	FRA	500	C	Spring	Unknown	0	0	2	2	0	2	0	0	0	2	1	2	0	0	0	2	2	2	2	2	2	0	0	0
B20917	BBSRC Small-Grain Cereal Collections	1st set of advanced cultivars with 12 markers and the extended	https://seedstor.gru.jic.ac.uk/GRU/GRUsearch-infoaccession.php?idPlant=13024	Antonia	2013	GBE	500	C	Winter	(Waveney*50-1019)*Puffin	2	2	0	1	0	0	1	0	0	0	1	2	-1	2	0	0	2	2	0	2	2	2	2	0
B20972	BBSRC Small-Grain Cereal Collections	1st set of advanced cultivars with 12 markers and the extended	https://seedstor.gru.jic.ac.uk/GRU/GRUsearch-infoaccession.php?idPlant=28622	Octavia	2014	GBE	500	C	Spring	Unknown	2	0	2	0	0	0	0	2	2	2	1	0	0	0	0	-1	2	2	2	0	2	0	2	0
B20978	BBSRC Small-Grain Cereal Collections	1st set of advanced cultivars with 12 markers and the extended	https://seedstor.gru.jic.ac.uk/GRU/GRUsearch-infoaccession.php?idPlant=33302	Acumen	2015	GBR	500	C	Spring	Unknown	2	0	2	2	0	2	0	0	0	2	1	2	0	0	0	2	2	2	2	0	2	0	0	0
B20979	BBSRC Small-Grain Cereal Collections	1st set of advanced cultivars with 12 markers and the extended	https://seedstor.gru.jic.ac.uk/GRU/GRUsearch-infoaccession.php?idPlant=33303	Acute	2015	GBR	500	C	Winter	Unknown	2	2	2	0	0	0	0	2	-1	0	-1	2	2	2	2	2	2	0	0	2	2	2	0	0
B20980	BBSRC Small-Grain Cereal Collections	1st set of advanced cultivars with 12 markers and the extended	https://seedstor.gru.jic.ac.uk/GRU/GRUsearch-infoaccession.php?idPlant=33304	Adonis	2015	GBR	500	C	Spring	Unknown	2	0	2	0	0	0	1	-1	0	2	1	0	0	0	0	0	2	2	2	2	2	0	2	0
B20981	BBSRC Small-Grain Cereal Collections	1st set of advanced cultivars with 12 markers and the extended	https://seedstor.gru.jic.ac.uk/GRU/GRUsearch-infoaccession.php?idPlant=33305	Amalika	2015	GBR	500	C	Spring	Unknown	0	0	2	0	0	0	0	0	0	2	1	2	0	0	2	0	2	2	2	2	2	0	2	0
B20982	BBSRC Small-Grain Cereal Collections	1st set of advanced cultivars with 12 markers and the extended	https://seedstor.gru.jic.ac.uk/GRU/GRUsearch-infoaccession.php?idPlant=33306	Anaconda	2015	GBR	500	C	Spring	Unknown	2	2	2	2	0	2	0	0	0	2	1	2	0	0	2	2	2	2	2	0	2	0	2	0
B20984	BBSRC Small-Grain Cereal Collections	1st set of advanced cultivars with 12 markers and the extended	https://seedstor.gru.jic.ac.uk/GRU/GRUsearch-infoaccession.php?idPlant=33308	Artisan	2015	GBR	500	C	Spring	Unknown	2	2	0	0	1	2	0	2	0	2	1	2	0	0	2	0	2	2	2	2	2	2	0	0
B20985	BBSRC Small-Grain Cereal Collections	1st set of advanced cultivars with 12 markers and the extended	https://seedstor.gru.jic.ac.uk/GRU/GRUsearch-infoaccession.php?idPlant=33309	Arwen	2015	GBR	500	C	Spring	Unknown	0	2	0	2	0	2	1	2	0	2	1	0	0	0	2	0	2	2	2	2	2	0	2	0
B20986	BBSRC Small-Grain Cereal Collections	1st set of advanced cultivars with 12 markers and the extended	https://seedstor.gru.jic.ac.uk/GRU/GRUsearch-infoaccession.php?idPlant=33310	Avalon	2015	GBR	500	C	Spring	Unknown	0	0	0	2	1	2	1	2	2	2	2	0	0	0	2	0	2	2	2	2	2	0	0	0
B20987	BBSRC Small-Grain Cereal Collections	1st set of advanced cultivars with 12 markers and the extended	https://seedstor.gru.jic.ac.uk/GRU/GRUsearch-infoaccession.php?idPlant=33311	Beatrix	2015	GBR	500	C	Spring	Unknown	0	2	0	2	1	2	1	2	2	2	2	2	0	0	2	0	2	2	2	2	2	0	0	0
B20988	BBSRC Small-Grain Cereal Collections	1st set of advanced cultivars with 12 markers and the extended	https://seedstor.gru.jic.ac.uk/GRU/GRUsearch-infoaccession.php?idPlant=33312	Belfry	2015	GBR	500	C	Winter	Unknown	2	2	1	-1	0	1	1	-1	0	0	2	2	2	2	2	0	2	2	0	2	2	0	0	2
B24309	BBSRC Small-Grain Cereal Collections	1st set of advanced cultivars with 12 markers and the extended	https://seedstor.gru.jic.ac.uk/GRU/GRUsearch-infoaccession.php?idPlant=13386	Old Irish	1983	IRL	500	O	Spring	Irish Land Variety	2	0	2	0	0	2	1	-1	0	2	2	0	2	0	0	0	2	2	2	0	2	0	0	2
B9562	BBSRC Small-Grain Cereal Collections	1st set of advanced cultivars with 12 markers and the extended	https://seedstor.gru.jic.ac.uk/GRU/GRUsearch-infoaccession.php?idPlant=8562	Minerva	1976	NLD	500	C	Spring	H.laevigatum*Gull	0	2	2	0	2	2	1	0	2	2	1	0	0	0	2	2	2	0	2	0	2	0	0	0
B3334	BBSRC Small-Grain Cereal Collections	1st set of landraces with 12 markers and the extended	https://seedstor.gru.jic.ac.uk/GRU/GRUsearch-infoaccession.php?idPlant=2653	Ankara 157/37	1960	TUR	300	L	Alternate	Turkish Land Variety	2	0	2	1	0	2	2	0	0	2	2	2	0	0	0	0	0	2	2	0	2	0	0	0
B3397	BBSRC Small-Grain Cereal Collections	1st set of landraces with 12 markers and the extended	https://seedstor.gru.jic.ac.uk/GRU/GRUsearch-infoaccession.php?idPlant=2714	Ethiopia 11	1960	ETH	300	L	Spring	Ethiopian Land Variety	2	0	2	2	0	2	0	0	0	2	2	2	0	0	2	0	2	0	2	0	2	0	2	0
B3402	BBSRC Small-Grain Cereal Collections	1st set of landraces with 12 markers and the extended	https://seedstor.gru.jic.ac.uk/GRU/GRUsearch-infoaccession.php?idPlant=2719	Arabische 4716	1960	SAU	300	L	Spring	Arabian Land Variety	0	2	-1	2	2	2	0	0	2	2	2	0	0	0	2	2	2	0	2	0	2	0	0	0
B3469	BBSRC Small-Grain Cereal Collections	1st set of landraces with 12 markers and the extended	https://seedstor.gru.jic.ac.uk/GRU/GRUsearch-infoaccession.php?idPlant=2784	Gilgit 7	1962	PAK	300	L	Spring	Pakistani Land Variety	2	2	0	2	0	0	2	2	0	0	2	2	0	0	2	1	0	2	0	2	0	0	0	2
B3473	BBSRC Small-Grain Cereal Collections	1st set of landraces with 12 markers and the extended	https://seedstor.gru.jic.ac.uk/GRU/GRUsearch-infoaccession.php?idPlant=2788	Harubin	1960	MAN	300	L	Spring	Unknown	0	0	2	0	0	2	2	0	2	2	2	0	0	2	-1	0	-1	2	0	-1	2	-1	0	-1
B3485	BBSRC Small-Grain Cereal Collections	1st set of landraces with 12 markers and the extended	https://seedstor.gru.jic.ac.uk/GRU/GRUsearch-infoaccession.php?idPlant=2800	Laevigatum	1962	NLD	300	L	Spring	Unknown	2	0	-1	2	2	0	0	2	2	2	2	2	0	0	0	2	2	2	2	2	2	2	1	0
B3644	BBSRC Small-Grain Cereal Collections	1st set of landraces with 12 markers and the extended	https://seedstor.gru.jic.ac.uk/GRU/GRUsearch-infoaccession.php?idPlant=2948	Sidi	1962	EGY	300	L	Spring	Egyptian Land Variety	0	2	2	0	2	2	2	2	0	2	2	2	0	0	0	-1	2	0	0	0	2	2	2	2
B3646	BBSRC Small-Grain Cereal Collections	1st set of landraces with 12 markers and the extended	https://seedstor.gru.jic.ac.uk/GRU/GRUsearch-infoaccession.php?idPlant=2950	Morocco Azilal	1962	MAR	300	L	Spring	Moroccan Land Variety	0	2	0	0	0	0	0	2	0	0	2	2	0	0	2	1	2	0	2	0	2	0	2	2
B3650	BBSRC Small-Grain Cereal Collections	1st set of landraces with 12 markers and the extended	https://seedstor.gru.jic.ac.uk/GRU/GRUsearch-infoaccession.php?idPlant=2954	Morocco Imilchil	1962	MAR	300	L	Spring	Moroccan Land Variety	0	2	0	2	0	0	2	2	2	0	2	2	0	2	0	1	2	2	0	0	2	0	2	2
B3658	BBSRC Small-Grain Cereal Collections	1st set of landraces with 12 markers and the extended	https://seedstor.gru.jic.ac.uk/GRU/GRUsearch-infoaccession.php?idPlant=2962	Simmonds 2	1963	BOL	300	L	Spring	Unknown	0	2	0	0	0	-1	0	2	0	0	2	2	2	2	2	2	2	2	0	2	2	0	2	2
B3659	BBSRC Small-Grain Cereal Collections	1st set of landraces with 12 markers and the extended	https://seedstor.gru.jic.ac.uk/GRU/GRUsearch-infoaccession.php?idPlant=2963	Simmonds 1	1963	PER	300	L	Spring	Unknown	0	2	2	0	2	0	2	2	0	0	2	2	0	2	0	2	2	2	2	0	2	1	2	2
B3683	BBSRC Small-Grain Cereal Collections	1st set of landraces with 12 markers and the extended	https://seedstor.gru.jic.ac.uk/GRU/GRUsearch-infoaccession.php?idPlant=2987	Nutans 6040	1955	SUN	300	L	Spring	USSR Land Variety	0	2	1	2	0	2	0	2	0	2	2	2	0	0	0	0	0	0	0	0	0	2	1	2
B3686	BBSRC Small-Grain Cereal Collections	1st set of landraces with 12 markers and the extended	https://seedstor.gru.jic.ac.uk/GRU/GRUsearch-infoaccession.php?idPlant=2990	Leningradsky	1955	SUN	300	L	Spring	Unknown	0	0	2	0	0	2	0	0	0	0	2	2	0	0	0	0	2	2	0	0	2	2	0	0
B3727	BBSRC Small-Grain Cereal Collections	1st set of landraces with 12 markers and the extended	https://seedstor.gru.jic.ac.uk/GRU/GRUsearch-infoaccession.php?idPlant=3031	Morocco	1964	MAR	300	L	Spring	Moroccan Land Variety	2	2	2	0	0	0	2	2	0	0	2	0	0	2	2	0	2	2	2	2	2	0	2	2
B3748	BBSRC Small-Grain Cereal Collections	1st set of landraces with 12 markers and the extended	https://seedstor.gru.jic.ac.uk/GRU/GRUsearch-infoaccession.php?idPlant=3052	Guiza 117	1964	GBE	300	L	Spring	Unknown	2	2	2	0	0	2	0	2	0	0	2	2	0	0	2	0	2	0	2	0	2	0	2	2
B3750	BBSRC Small-Grain Cereal Collections	1st set of landraces with 12 markers and the extended	https://seedstor.gru.jic.ac.uk/GRU/GRUsearch-infoaccession.php?idPlant=3054	Nigerian Local	1964	NGA	300	L	Spring	Unknown	1	1	2	1	-1	0	2	-1	1	0	2	2	0	2	2	0	2	2	0	1	2	0	2	0
B4023	BBSRC Small-Grain Cereal Collections	1st set of landraces with 12 markers and the extended	https://seedstor.gru.jic.ac.uk/GRU/GRUsearch-infoaccession.php?idPlant=3298	Afghan R 127	1966	AFG	300	L	Spring	Afghan Land Variety	2	2	0	0	0	2	2	0	0	0	2	0	2	0	2	2	0	2	0	0	-1	0	0	2
B4024	BBSRC Small-Grain Cereal Collections	1st set of landraces with 12 markers and the extended	https://seedstor.gru.jic.ac.uk/GRU/GRUsearch-infoaccession.php?idPlant=3299	Afghan R 339	1966	AFG	300	L	Spring	Afghan Land Variety	2	2	0	0	0	2	2	0	0	0	2	0	2	0	2	2	0	2	0	0	0	0	0	2
B4025	BBSRC Small-Grain Cereal Collections	1st set of landraces with 12 markers and the extended	https://seedstor.gru.jic.ac.uk/GRU/GRUsearch-infoaccession.php?idPlant=3300	Afghan R 343	1966	AFG	300	L	Spring	Afghan Land Variety	2	2	2	2	0	0	2	2	2	2	2	0	0	0	2	0	0	2	0	0	2	1	0	2
B4026	BBSRC Small-Grain Cereal Collections	1st set of landraces with 12 markers and the extended	https://seedstor.gru.jic.ac.uk/GRU/GRUsearch-infoaccession.php?idPlant=3301	Afghan R 668	1966	AFG	300	L	Spring	Afghan Land Variety	2	2	0	-1	0	0	2	2	2	2	2	2	0	2	2	0	2	0	0	0	2	0	0	2
B4029	BBSRC Small-Grain Cereal Collections	1st set of landraces with 12 markers and the extended	https://seedstor.gru.jic.ac.uk/GRU/GRUsearch-infoaccession.php?idPlant=3304	Afghan R 674	1966	AFG	300	L	Spring	Afghan Land Variety	2	2	0	0	0	0	2	2	0	0	2	2	0	0	2	2	0	2	0	0	0	2	0	0
B4030	BBSRC Small-Grain Cereal Collections	1st set of landraces with 12 markers and the extended	https://seedstor.gru.jic.ac.uk/GRU/GRUsearch-infoaccession.php?idPlant=3305	Afghan R 180	1966	AFG	300	L	Spring	Afghan Land Variety	2	2	0	0	0	0	2	2	0	0	2	2	0	0	2	2	0	2	0	0	0	2	0	0
B4031	BBSRC Small-Grain Cereal Collections	1st set of landraces with 12 markers and the extended	https://seedstor.gru.jic.ac.uk/GRU/GRUsearch-infoaccession.php?idPlant=3306	Afghan R 161	1966	AFG	300	L	Spring	Afghan Land Variety	2	2	2	2	0	2	2	0	0	0	2	2	0	2	0	1	0	0	0	0	2	0	2	0
B4033	BBSRC Small-Grain Cereal Collections	1st set of landraces with 12 markers and the extended	https://seedstor.gru.jic.ac.uk/GRU/GRUsearch-infoaccession.php?idPlant=3308	Afghan R 774	1966	AFG	300	L	Spring	Afghan Land Variety	2	2	0	0	0	2	2	0	0	0	2	0	1	0	2	2	0	2	0	0	2	0	1	2
B4034	BBSRC Small-Grain Cereal Collections	1st set of landraces with 12 markers and the extended	https://seedstor.gru.jic.ac.uk/GRU/GRUsearch-infoaccession.php?idPlant=3309	Afghan R 938	1966	AFG	300	L	Spring	Afghan Land Variety	2	2	0	0	0	2	2	0	0	0	2	0	2	0	2	2	0	2	0	0	2	1	1	2
B4037	BBSRC Small-Grain Cereal Collections	1st set of landraces with 12 markers and the extended	https://seedstor.gru.jic.ac.uk/GRU/GRUsearch-infoaccession.php?idPlant=3312	Afghan R 473	1966	AFG	300	L	Spring	Afghan Land Variety	2	0	0	0	0	0	2	0	0	0	2	0	2	0	2	2	0	0	0	0	2	0	0	0
B4041	BBSRC Small-Grain Cereal Collections	1st set of landraces with 12 markers and the extended	https://seedstor.gru.jic.ac.uk/GRU/GRUsearch-infoaccession.php?idPlant=3316	Afghan R 858	1966	AFG	300	L	Spring	Afghan Land Variety	2	0	0	0	0	0	2	0	0	0	2	0	2	0	2	2	0	0	0	0	2	0	0	0
B4042	BBSRC Small-Grain Cereal Collections	1st set of landraces with 12 markers and the extended	https://seedstor.gru.jic.ac.uk/GRU/GRUsearch-infoaccession.php?idPlant=3317	Afghan R 462	1966	AFG	300	L	Spring	Afghan Land Variety	2	0	0	0	0	0	2	0	0	0	2	0	2	0	2	2	0	0	0	0	2	0	0	0
B4044	BBSRC Small-Grain Cereal Collections	1st set of landraces with 12 markers and the extended	https://seedstor.gru.jic.ac.uk/GRU/GRUsearch-infoaccession.php?idPlant=3319	Afghan R 558	1966	AFG	300	L	Spring	Afghan Land Variety	2	2	0	-1	0	2	2	2	2	0	2	2	0	2	0	1	0	0	0	0	2	1	0	2
B4045	BBSRC Small-Grain Cereal Collections	1st set of landraces with 12 markers and the extended	https://seedstor.gru.jic.ac.uk/GRU/GRUsearch-infoaccession.php?idPlant=3320	Afghan R 199	1966	AFG	300	L	Spring	Afghan Land Variety	2	2	2	2	0	0	2	0	2	2	2	2	0	1	1	0	1	1	0	0	2	0	0	2
B4046	BBSRC Small-Grain Cereal Collections	1st set of landraces with 12 markers and the extended	https://seedstor.gru.jic.ac.uk/GRU/GRUsearch-infoaccession.php?idPlant=3321	Afghan R 191	1966	AFG	300	L	Spring	Afghan Land Variety	2	-1	0	0	0	0	2	2	0	0	2	2	0	0	2	2	0	2	0	0	0	2	0	0
B4047	BBSRC Small-Grain Cereal Collections	1st set of landraces with 12 markers and the extended	https://seedstor.gru.jic.ac.uk/GRU/GRUsearch-infoaccession.php?idPlant=3322	Afghan R 694	1966	AFG	300	L	Spring	Afghan Land Variety	0	2	-1	2	0	2	2	2	0	0	2	2	0	1	2	0	0	0	2	0	2	0	-1	0
B4048	BBSRC Small-Grain Cereal Collections	1st set of landraces with 12 markers and the extended	https://seedstor.gru.jic.ac.uk/GRU/GRUsearch-infoaccession.php?idPlant=3323	Afghan R 545	1966	AFG	300	L	Spring	Afghan Land Variety	2	2	0	0	0	0	2	2	0	0	2	2	0	0	2	0	-1	2	0	2	0	2	2	0
B4050	BBSRC Small-Grain Cereal Collections	1st set of landraces with 12 markers and the extended	https://seedstor.gru.jic.ac.uk/GRU/GRUsearch-infoaccession.php?idPlant=3325	Afghan R 966	1966	AFG	300	L	Spring	Afghan Land Variety	0	2	0	0	-1	0	2	2	0	2	2	0	0	2	2	0	0	2	2	0	0	0	2	0
B4052	BBSRC Small-Grain Cereal Collections	1st set of landraces with 12 markers and the extended	https://seedstor.gru.jic.ac.uk/GRU/GRUsearch-infoaccession.php?idPlant=3327	Afghan R 1041	1966	AFG	300	L	Spring	Afghan Land Variety	0	2	0	2	0	2	2	2	2	2	2	2	0	2	2	0	1	0	2	0	2	0	1	2
B4055	BBSRC Small-Grain Cereal Collections	1st set of landraces with 12 markers and the extended	https://seedstor.gru.jic.ac.uk/GRU/GRUsearch-infoaccession.php?idPlant=3330	Afghan R 1082	1966	AFG	300	L	Spring	Afghan Land Variety	0	2	-1	2	-1	2	2	2	2	2	2	0	0	0	0	0	0	0	2	0	2	0	0	0
B4056	BBSRC Small-Grain Cereal Collections	1st set of landraces with 12 markers and the extended	https://seedstor.gru.jic.ac.uk/GRU/GRUsearch-infoaccession.php?idPlant=3331	Afghan R 1113	1966	AFG	300	L	Spring	Afghan Land Variety	0	2	2	2	0	0	2	2	2	2	2	2	0	0	2	0	2	0	2	0	2	0	0	2
B4057	BBSRC Small-Grain Cereal Collections	1st set of landraces with 12 markers and the extended	https://seedstor.gru.jic.ac.uk/GRU/GRUsearch-infoaccession.php?idPlant=3332	Afghan R 1115	1966	AFG	300	L	Spring	Afghan Land Variety	0	0	0	2	-1	0	2	2	0	2	2	0	0	2	2	0	0	0	2	0	0	0	2	0
B4060	BBSRC Small-Grain Cereal Collections	1st set of landraces with 12 markers and the extended	https://seedstor.gru.jic.ac.uk/GRU/GRUsearch-infoaccession.php?idPlant=3335	Afghan R 1114	1966	AFG	300	L	Spring	Afghan Land Variety	0	2	2	-1	0	1	2	2	2	2	2	2	0	2	2	0	2	2	2	0	2	0	1	2
B4063	BBSRC Small-Grain Cereal Collections	1st set of landraces with 12 markers and the extended	https://seedstor.gru.jic.ac.uk/GRU/GRUsearch-infoaccession.php?idPlant=3338	Afghan R 1154	1966	AFG	300	L	Spring	Afghan Land Variety	0	2	2	2	0	2	2	0	2	2	2	2	0	0	2	0	2	2	2	0	2	0	0	2
B4064	BBSRC Small-Grain Cereal Collections	1st set of landraces with 12 markers and the extended	https://seedstor.gru.jic.ac.uk/GRU/GRUsearch-infoaccession.php?idPlant=3339	Afghan R 1166	1966	AFG	300	L	Spring	Afghan Land Variety	2	2	0	0	0	0	2	2	2	0	2	0	0	2	2	2	0	2	0	0	-1	0	1	0
B4065	BBSRC Small-Grain Cereal Collections	1st set of landraces with 12 markers and the extended	https://seedstor.gru.jic.ac.uk/GRU/GRUsearch-infoaccession.php?idPlant=3340	Afghan R 1167	1966	AFG	300	L	Spring	Afghan Land Variety	0	2	0	2	0	0	2	2	0	0	2	0	0	0	2	0	0	0	0	0	0	0	2	0
B4067	BBSRC Small-Grain Cereal Collections	1st set of landraces with 12 markers and the extended	https://seedstor.gru.jic.ac.uk/GRU/GRUsearch-infoaccession.php?idPlant=3342	Afghan R 1184	1966	AFG	300	L	Spring	Afghan Land Variety	2	2	0	0	0	0	2	2	2	0	2	2	0	0	2	0	0	2	0	0	0	2	0	0
B4068	BBSRC Small-Grain Cereal Collections	1st set of landraces with 12 markers and the extended	https://seedstor.gru.jic.ac.uk/GRU/GRUsearch-infoaccession.php?idPlant=3343	Afghan R 1208	1966	AFG	300	L	Spring	Afghan Land Variety	2	2	0	0	0	0	2	2	2	0	2	-1	0	0	2	0	0	2	0	0	0	2	0	0
B4072	BBSRC Small-Grain Cereal Collections	1st set of landraces with 12 markers and the extended	https://seedstor.gru.jic.ac.uk/GRU/GRUsearch-infoaccession.php?idPlant=3346	Afghan R 1302	1966	AFG	300	L	Spring	Afghan Land Variety	2	2	0	-1	0	0	2	2	-1	2	2	2	0	2	0	0	1	2	0	0	2	1	0	2
B4073	BBSRC Small-Grain Cereal Collections	1st set of landraces with 12 markers and the extended	https://seedstor.gru.jic.ac.uk/GRU/GRUsearch-infoaccession.php?idPlant=3347	Afghan R 1340	1966	AFG	300	L	Spring	Afghan Land Variety	2	2	0	0	0	0	2	2	2	0	2	2	0	0	2	-1	0	2	0	0	0	2	0	0
B4075	BBSRC Small-Grain Cereal Collections	1st set of landraces with 12 markers and the extended	https://seedstor.gru.jic.ac.uk/GRU/GRUsearch-infoaccession.php?idPlant=3349	Afghan R 1395	1966	AFG	300	L	Spring	Afghan Land Variety	2	2	0	2	0	2	0	2	0	0	2	0	0	2	0	0	0	0	2	0	0	2	0	0
B4077	BBSRC Small-Grain Cereal Collections	1st set of landraces with 12 markers and the extended	https://seedstor.gru.jic.ac.uk/GRU/GRUsearch-infoaccession.php?idPlant=3351	Afghan R 1464	1966	AFG	300	L	Spring	Afghan Land Variety	2	2	0	0	0	0	2	2	2	0	2	0	0	2	2	2	0	2	0	0	0	1	0	0
B4078	BBSRC Small-Grain Cereal Collections	1st set of landraces with 12 markers and the extended	https://seedstor.gru.jic.ac.uk/GRU/GRUsearch-infoaccession.php?idPlant=3352	Afghan R 1487	1966	AFG	300	L	Spring	Afghan Land Variety	2	2	0	0	0	0	2	2	0	0	2	0	1	0	2	2	0	2	0	0	2	0	1	2
B4084	BBSRC Small-Grain Cereal Collections	1st set of landraces with 12 markers and the extended	https://seedstor.gru.jic.ac.uk/GRU/GRUsearch-infoaccession.php?idPlant=3358	Afghan R 1525	1966	AFG	300	L	Winter	Afghan Land Variety	2	2	2	0	2	2	2	-1	-1	0	2	2	2	2	2	1	0	0	1	0	2	0	2	2
B4086	BBSRC Small-Grain Cereal Collections	1st set of landraces with 12 markers and the extended	https://seedstor.gru.jic.ac.uk/GRU/GRUsearch-infoaccession.php?idPlant=3360	Afghan R 1545	1966	AFG	300	L	Winter	Afghan Land Variety	2	2	0	0	-1	0	2	0	2	0	2	0	2	0	2	2	0	2	0	0	-1	1	2	0
B4088	BBSRC Small-Grain Cereal Collections	1st set of landraces with 12 markers and the extended	https://seedstor.gru.jic.ac.uk/GRU/GRUsearch-infoaccession.php?idPlant=3362	Afghan R 1553	1966	AFG	300	L	Winter	Afghan Land Variety	0	2	0	2	2	0	2	0	-1	0	2	0	0	0	2	0	1	2	2	0	-1	0	0	2
B4089	BBSRC Small-Grain Cereal Collections	1st set of landraces with 12 markers and the extended	https://seedstor.gru.jic.ac.uk/GRU/GRUsearch-infoaccession.php?idPlant=3363	Afghan R 1562	1966	AFG	300	L	Winter	Afghan Land Variety	2	2	2	0	-1	0	2	2	2	0	2	0	-1	0	-1	1	-1	-1	-1	0	-1	-1	-1	-1
B4090	BBSRC Small-Grain Cereal Collections	1st set of landraces with 12 markers and the extended	https://seedstor.gru.jic.ac.uk/GRU/GRUsearch-infoaccession.php?idPlant=3364	Afghan R 1589	1966	AFG	300	L	Winter	Afghan Land Variety	2	2	0	0	0	1	2	2	0	0	2	0	-1	0	2	2	0	2	0	0	-1	0	0	0
B4092	BBSRC Small-Grain Cereal Collections	1st set of landraces with 12 markers and the extended	https://seedstor.gru.jic.ac.uk/GRU/GRUsearch-infoaccession.php?idPlant=3366	Afghan R 1598	1966	AFG	300	L	Spring	Afghan Land Variety	0	2	0	0	0	2	2	2	2	0	2	0	0	2	2	2	0	2	0	0	0	0	0	0
B4095	BBSRC Small-Grain Cereal Collections	1st set of landraces with 12 markers and the extended	https://seedstor.gru.jic.ac.uk/GRU/GRUsearch-infoaccession.php?idPlant=3369	Afghan R 1899	1966	AFG	300	L	Spring	Afghan Land Variety	0	2	2	2	0	2	0	2	2	0	2	2	0	-1	2	2	2	0	2	0	2	0	2	2
B4101	BBSRC Small-Grain Cereal Collections	1st set of landraces with 12 markers and the extended	https://seedstor.gru.jic.ac.uk/GRU/GRUsearch-infoaccession.php?idPlant=3375	Afghan R 1116	1966	AFG	300	L	Spring	Afghan Land Variety	0	2	2	-1	0	2	0	2	0	0	2	0	0	2	0	0	0	2	2	0	2	0	-1	0
B4102	BBSRC Small-Grain Cereal Collections	1st set of landraces with 12 markers and the extended	https://seedstor.gru.jic.ac.uk/GRU/GRUsearch-infoaccession.php?idPlant=3376	Afghan R 1503	1966	AFG	300	L	Spring	Afghan Land Variety	2	2	0	0	-1	0	0	0	0	2	2	2	2	0	2	1	0	2	0	2	2	0	1	0
B4191	BBSRC Small-Grain Cereal Collections	1st set of landraces with 12 markers and the extended	https://seedstor.gru.jic.ac.uk/GRU/GRUsearch-infoaccession.php?idPlant=3463	Tibet 13	1948	TIB	300	L	Spring	Tibetan Land Variety	2	0	0	2	2	0	2	2	0	2	2	2	0	0	2	2	2	2	0	2	0	0	0	2
B4196	BBSRC Small-Grain Cereal Collections	1st set of landraces with 12 markers and the extended	https://seedstor.gru.jic.ac.uk/GRU/GRUsearch-infoaccession.php?idPlant=3468	Tibet 18	1948	TIB	300	L	Spring	Tibetan Land Variety	2	0	0	2	2	0	0	0	0	2	2	2	2	0	2	2	2	2	0	2	-1	0	0	2
B4199	BBSRC Small-Grain Cereal Collections	1st set of landraces with 12 markers and the extended	https://seedstor.gru.jic.ac.uk/GRU/GRUsearch-infoaccession.php?idPlant=3471	Tibet 23	1948	TIB	300	L	Spring	Tibetan Land Variety	2	0	0	2	2	2	2	0	0	1	2	2	0	0	2	2	2	2	0	2	-1	0	0	2
B4200	BBSRC Small-Grain Cereal Collections	1st set of landraces with 12 markers and the extended	https://seedstor.gru.jic.ac.uk/GRU/GRUsearch-infoaccession.php?idPlant=3472	Tibet 35	1948	TIB	300	L	Spring	Tibetan Land Variety	2	0	-1	2	2	2	2	0	0	2	2	2	0	0	2	2	2	2	0	2	0	0	0	2
B4201	BBSRC Small-Grain Cereal Collections	1st set of landraces with 12 markers and the extended	https://seedstor.gru.jic.ac.uk/GRU/GRUsearch-infoaccession.php?idPlant=3473	Tibet 36	1948	TIB	300	L	Spring	Tibetan Land Variety	2	2	0	2	2	2	2	2	0	2	2	2	0	0	0	1	0	2	0	2	0	0	0	2
B4204	BBSRC Small-Grain Cereal Collections	1st set of landraces with 12 markers and the extended	https://seedstor.gru.jic.ac.uk/GRU/GRUsearch-infoaccession.php?idPlant=3476	Tibet 40	1948	TIB	300	L	Spring	Tibetan Land Variety	2	0	0	2	2	0	2	2	0	2	2	2	0	0	2	2	0	0	0	2	-1	0	0	2
B4221	BBSRC Small-Grain Cereal Collections	1st set of landraces with 12 markers and the extended	https://seedstor.gru.jic.ac.uk/GRU/GRUsearch-infoaccession.php?idPlant=3493	Tibet 13299/3	1948	TIB	300	L	Spring	Tibetan Land Variety	2	2	0	2	2	0	2	2	0	2	2	2	0	0	2	2	0	0	0	2	-1	0	0	2
B4223	BBSRC Small-Grain Cereal Collections	1st set of landraces with 12 markers and the extended	https://seedstor.gru.jic.ac.uk/GRU/GRUsearch-infoaccession.php?idPlant=3495	Tibet 13299/K	1948	TIB	300	L	Spring	Tibetan Land Variety	2	0	0	2	2	0	2	0	0	2	2	2	2	0	2	2	0	2	0	2	-1	0	-1	2
B4228	BBSRC Small-Grain Cereal Collections	1st set of landraces with 12 markers and the extended	https://seedstor.gru.jic.ac.uk/GRU/GRUsearch-infoaccession.php?idPlant=3500	NARB 5078	1948	CHN	300	L	Spring	Chinese Land Variety	0	0	0	0	0	0	2	2	2	0	2	0	2	2	0	2	2	2	2	2	2	0	2	2
B4235	BBSRC Small-Grain Cereal Collections	1st set of landraces with 12 markers and the extended	https://seedstor.gru.jic.ac.uk/GRU/GRUsearch-infoaccession.php?idPlant=3507	NARB 6122/1	1948	CHN	300	L	Spring	Chinese Land Variety	2	2	0	2	2	0	2	2	0	2	2	2	0	0	2	-1	0	0	0	2	0	0	0	2
B4236	BBSRC Small-Grain Cereal Collections	1st set of landraces with 12 markers and the extended	https://seedstor.gru.jic.ac.uk/GRU/GRUsearch-infoaccession.php?idPlant=3508	NARB 6122/2	1948	CHN	300	L	Spring	Chinese Land Variety	0	0	-1	0	0	-1	2	0	0	2	2	0	0	0	0	0	2	2	0	0	2	2	0	2
B4239	BBSRC Small-Grain Cereal Collections	1st set of landraces with 12 markers and the extended	https://seedstor.gru.jic.ac.uk/GRU/GRUsearch-infoaccession.php?idPlant=3511	NARB 6234	1948	CHN	300	L	Winter	Chinese Land Variety	2	2	0	1	2	2	2	0	0	0	2	0	2	0	2	1	0	2	0	2	0	0	0	0
B4240	BBSRC Small-Grain Cereal Collections	1st set of landraces with 12 markers and the extended	https://seedstor.gru.jic.ac.uk/GRU/GRUsearch-infoaccession.php?idPlant=3512	NARB 6251	1948	CHN	300	L	Spring	Chinese Land Variety	2	0	2	0	0	2	2	2	2	0	2	0	0	2	0	-1	0	0	2	0	2	0	1	2
B4241	BBSRC Small-Grain Cereal Collections	1st set of landraces with 12 markers and the extended	https://seedstor.gru.jic.ac.uk/GRU/GRUsearch-infoaccession.php?idPlant=3513	NARB 6384	1948	CHN	300	L	Spring	Chinese Land Variety	0	0	0	0	0	0	2	2	2	0	2	0	1	2	0	2	2	2	2	2	2	0	2	2
B4243	BBSRC Small-Grain Cereal Collections	1st set of landraces with 12 markers and the extended	https://seedstor.gru.jic.ac.uk/GRU/GRUsearch-infoaccession.php?idPlant=3515	NARB 6555	1948	CHN	300	L	Spring	Chinese Land Variety	0	0	0	0	0	0	2	2	2	0	2	0	2	2	0	2	2	2	2	2	2	0	2	2
B4244	BBSRC Small-Grain Cereal Collections	1st set of landraces with 12 markers and the extended	https://seedstor.gru.jic.ac.uk/GRU/GRUsearch-infoaccession.php?idPlant=3516	NARB 6096	1948	CHN	300	L	Spring	Chinese Land Variety	2	2	0	2	2	0	2	2	0	2	2	0	0	2	0	-1	2	0	2	2	2	0	2	0
B4351	BBSRC Small-Grain Cereal Collections	1st set of landraces with 12 markers and the extended	https://seedstor.gru.jic.ac.uk/GRU/GRUsearch-infoaccession.php?idPlant=3620	Schiemann 3	1955	TIB	300	L	Spring	Tibetan Land Variety	2	2	-1	2	2	0	2	0	0	2	2	2	2	0	2	2	0	0	0	0	2	0	0	2
B4355	BBSRC Small-Grain Cereal Collections	1st set of landraces with 12 markers and the extended	https://seedstor.gru.jic.ac.uk/GRU/GRUsearch-infoaccession.php?idPlant=3624	Schiemann 8	1955	TIB	300	L	Spring	Tibetan Land Variety	2	2	0	2	0	0	2	0	2	2	2	2	1	0	2	2	0	2	0	2	0	0	0	2
B4385	BBSRC Small-Grain Cereal Collections	1st set of landraces with 12 markers and the extended	https://seedstor.gru.jic.ac.uk/GRU/GRUsearch-infoaccession.php?idPlant=3654	Dubai 9-11	1967	SAU	300	L	Spring	Unknown	0	2	-1	0	0	2	2	2	2	2	2	2	0	0	2	-1	0	2	2	2	0	0	0	0
B4386	BBSRC Small-Grain Cereal Collections	1st set of landraces with 12 markers and the extended	https://seedstor.gru.jic.ac.uk/GRU/GRUsearch-infoaccession.php?idPlant=3655	Dubai 31-1	1967	SAU	300	L	Spring	Unknown	-1	0	0	0	0	0	2	2	0	0	2	0	0	0	2	0	0	2	0	2	0	0	0	0
B4395	BBSRC Small-Grain Cereal Collections	1st set of landraces with 12 markers and the extended	https://seedstor.gru.jic.ac.uk/GRU/GRUsearch-infoaccession.php?idPlant=3663	Hiproly	1969	USA	300	L	Spring	Ethiopian Land Variety	2	0	0	0	2	0	0	2	2	0	2	2	2	0	2	2	2	0	0	0	2	2	2	0
B4421	BBSRC Small-Grain Cereal Collections	1st set of landraces with 12 markers and the extended	https://seedstor.gru.jic.ac.uk/GRU/GRUsearch-infoaccession.php?idPlant=3689	Nutans 3006	1969	SUN	300	L	Spring	USSR Land Variety	0	2	0	2	0	0	2	0	0	0	2	2	0	0	0	0	0	0	2	0	-1	2	1	2
B4422	BBSRC Small-Grain Cereal Collections	1st set of landraces with 12 markers and the extended	https://seedstor.gru.jic.ac.uk/GRU/GRUsearch-infoaccession.php?idPlant=3690	Nutans	1969	DEU	300	L	Spring	Unknown	2	0	0	0	0	0	2	2	2	2	2	2	0	0	0	0	2	2	2	0	2	2	0	0
B4427	BBSRC Small-Grain Cereal Collections	1st set of landraces with 12 markers and the extended	https://seedstor.gru.jic.ac.uk/GRU/GRUsearch-infoaccession.php?idPlant=3695	Hiproly	1969	MEX	300	L	Spring	Ethiopian Land Variety	2	0	0	0	2	0	0	2	2	0	2	2	1	0	2	2	2	0	0	0	2	2	2	0
B4434	BBSRC Small-Grain Cereal Collections	1st set of landraces with 12 markers and the extended	https://seedstor.gru.jic.ac.uk/GRU/GRUsearch-infoaccession.php?idPlant=3702	Indien	1969	IND	300	L	Spring	Indian Land Variety	2	0	0	0	0	2	2	2	2	2	2	2	0	2	2	0	0	2	0	0	0	2	0	2
B4435	BBSRC Small-Grain Cereal Collections	1st set of landraces with 12 markers and the extended	https://seedstor.gru.jic.ac.uk/GRU/GRUsearch-infoaccession.php?idPlant=3703	Indien	1969	IND	300	L	Spring	Indian Land Variety	0	2	0	0	0	0	0	0	0	0	2	2	0	0	0	0	0	0	2	0	0	0	0	2
B4439	BBSRC Small-Grain Cereal Collections	1st set of landraces with 12 markers and the extended	https://seedstor.gru.jic.ac.uk/GRU/GRUsearch-infoaccession.php?idPlant=3707	Hindukusch	1969	AFG	300	L	Spring	Hindukush Land Variety	2	0	0	0	0	2	2	-1	2	2	2	2	0	2	2	0	0	2	0	0	0	2	1	2
B4442	BBSRC Small-Grain Cereal Collections	1st set of landraces with 12 markers and the extended	https://seedstor.gru.jic.ac.uk/GRU/GRUsearch-infoaccession.php?idPlant=3710	Kreta	1969	GRC	300	L	Spring	Cretan Land Variety	0	2	2	2	2	2	0	2	0	0	2	0	0	2	0	0	2	0	0	2	2	1	2	2
B4445	BBSRC Small-Grain Cereal Collections	1st set of landraces with 12 markers and the extended	https://seedstor.gru.jic.ac.uk/GRU/GRUsearch-infoaccession.php?idPlant=3713	Kreta	1969	GRC	300	L	Spring	Cretan Land Variety	0	2	2	0	0	0	2	2	0	0	2	0	0	2	0	2	2	2	0	0	0	0	2	2
B4452	BBSRC Small-Grain Cereal Collections	1st set of landraces with 12 markers and the extended	https://seedstor.gru.jic.ac.uk/GRU/GRUsearch-infoaccession.php?idPlant=3720	Iran	1969	IRN	300	L	Spring	Iranian Land Variety	2	0	0	0	0	0	0	0	0	2	2	2	0	0	2	0	0	2	0	0	2	0	0	0
B4453	BBSRC Small-Grain Cereal Collections	1st set of landraces with 12 markers and the extended	https://seedstor.gru.jic.ac.uk/GRU/GRUsearch-infoaccession.php?idPlant=3721	Hindukusch	1969	AFG	300	L	Spring	Hindukush Land Variety	0	2	0	0	0	0	0	0	0	0	2	2	0	0	0	0	0	0	2	0	0	0	0	2
B4455	BBSRC Small-Grain Cereal Collections	1st set of landraces with 12 markers and the extended	https://seedstor.gru.jic.ac.uk/GRU/GRUsearch-infoaccession.php?idPlant=3723	Peloponnes	1969	GRC	300	L	Spring	Peloponnesian Land Variety	0	2	2	2	0	0	0	2	0	2	2	0	1	2	2	1	2	2	2	2	2	0	2	2
B4456	BBSRC Small-Grain Cereal Collections	1st set of landraces with 12 markers and the extended	https://seedstor.gru.jic.ac.uk/GRU/GRUsearch-infoaccession.php?idPlant=3724	Peloponnes	1969	GRC	300	L	Spring	Peloponnesian Land Variety	2	0	0	2	0	2	0	0	0	2	2	2	2	0	0	1	0	2	0	0	2	2	2	0
B4457	BBSRC Small-Grain Cereal Collections	1st set of landraces with 12 markers and the extended	https://seedstor.gru.jic.ac.uk/GRU/GRUsearch-infoaccession.php?idPlant=3725	China	1969	CHN	300	L	Spring	Chinese Land Variety	0	0	-1	0	0	0	0	2	0	0	2	0	0	2	0	0	2	0	0	0	2	2	0	0
B4459	BBSRC Small-Grain Cereal Collections	1st set of landraces with 12 markers and the extended	https://seedstor.gru.jic.ac.uk/GRU/GRUsearch-infoaccession.php?idPlant=3727	Libyen	1969	LBY	300	L	Spring	Libyan Land Variety	0	2	0	2	0	0	0	2	0	2	2	0	0	0	2	1	2	0	2	2	2	0	2	2
B4460	BBSRC Small-Grain Cereal Collections	1st set of landraces with 12 markers and the extended	https://seedstor.gru.jic.ac.uk/GRU/GRUsearch-infoaccession.php?idPlant=3728	Canarische Inseln	1969	CRY	300	L	Spring	Canary Island Land Variety	2	2	2	2	0	0	0	2	0	0	2	2	2	0	2	2	2	1	2	2	0	0	2	2
B4461	BBSRC Small-Grain Cereal Collections	1st set of landraces with 12 markers and the extended	https://seedstor.gru.jic.ac.uk/GRU/GRUsearch-infoaccession.php?idPlant=3729	Uruguay	1969	URY	300	L	Spring	Unknown	0	0	0	0	0	0	2	2	2	0	2	0	2	2	0	-1	2	2	2	2	2	0	2	2
B4462	BBSRC Small-Grain Cereal Collections	1st set of landraces with 12 markers and the extended	https://seedstor.gru.jic.ac.uk/GRU/GRUsearch-infoaccession.php?idPlant=3730	Mittelamerika	1969	GTM	300	L	Spring	Unknown	2	2	0	0	0	2	0	2	0	0	2	2	0	0	0	0	0	2	2	2	0	0	2	0
B4463	BBSRC Small-Grain Cereal Collections	1st set of landraces with 12 markers and the extended	https://seedstor.gru.jic.ac.uk/GRU/GRUsearch-infoaccession.php?idPlant=3731	Afghan	1969	AFG	300	L	Spring	Afghan Land Variety	2	2	2	0	0	0	2	0	0	0	2	0	-1	0	2	2	0	2	0	0	-1	0	2	0
B4553	BBSRC Small-Grain Cereal Collections	1st set of landraces with 12 markers and the extended	https://seedstor.gru.jic.ac.uk/GRU/GRUsearch-infoaccession.php?idPlant=3820	Afghan K 231	1970	AFG	300	L	Spring	Afghan Land Variety	2	2	-1	2	2	2	0	0	0	0	2	0	0	0	0	0	0	0	0	2	2	0	0	0
B4564	BBSRC Small-Grain Cereal Collections	1st set of landraces with 12 markers and the extended	https://seedstor.gru.jic.ac.uk/GRU/GRUsearch-infoaccession.php?idPlant=3830	Afghan K 228	1970	AFG	300	L	Spring	Afghan Land Variety	2	0	-1	0	0	0	0	2	2	0	2	2	-1	0	0	0	0	2	2	2	2	0	0	0
B4584	BBSRC Small-Grain Cereal Collections	1st set of landraces with 12 markers and the extended	https://seedstor.gru.jic.ac.uk/GRU/GRUsearch-infoaccession.php?idPlant=3849	Hiproly	1970	CAN	300	L	Spring	Ethiopian Land Variety	2	0	0	0	2	0	0	2	2	0	2	2	2	0	2	2	2	0	0	0	2	2	2	0
B4645	BBSRC Small-Grain Cereal Collections	1st set of landraces with 12 markers and the extended	https://seedstor.gru.jic.ac.uk/GRU/GRUsearch-infoaccession.php?idPlant=3909	Tunesian	1971	TUN	300	L	Alternate	Unknown	2	0	0	0	0	2	2	0	0	2	2	2	0	0	0	1	0	2	2	0	2	2	1	2
B4676	BBSRC Small-Grain Cereal Collections	1st set of landraces with 12 markers and the extended	https://seedstor.gru.jic.ac.uk/GRU/GRUsearch-infoaccession.php?idPlant=3940	Mongolei	1971	MNG	300	L	Alternate	Mongolian Land Variety	0	2	2	2	2	2	0	0	0	0	2	2	0	0	2	0	2	2	2	2	2	0	0	2
B5131	BBSRC Small-Grain Cereal Collections	1st set of landraces with 12 markers and the extended	https://seedstor.gru.jic.ac.uk/GRU/GRUsearch-infoaccession.php?idPlant=4383	West China	1974	CHN	300	L	Spring	Unknown	2	2	0	0	0	2	2	2	2	0	2	-1	0	2	0	0	0	2	2	2	2	0	2	2
B5797	BBSRC Small-Grain Cereal Collections	1st set of landraces with 12 markers and the extended	https://seedstor.gru.jic.ac.uk/GRU/GRUsearch-infoaccession.php?idPlant=5028	Kashmir	1976	IND	300	L	Alternate	Unknown	2	2	0	0	2	2	0	2	2	2	2	0	2	0	2	0	0	2	0	2	0	2	1	0
B5799	BBSRC Small-Grain Cereal Collections	1st set of landraces with 12 markers and the extended	https://seedstor.gru.jic.ac.uk/GRU/GRUsearch-infoaccession.php?idPlant=5030	Kashmir	1976	IND	300	L	Alternate	Unknown	2	2	0	0	2	2	0	2	0	2	2	0	-1	0	2	0	0	2	0	2	0	2	0	0
B5811	BBSRC Small-Grain Cereal Collections	1st set of landraces with 12 markers and the extended	https://seedstor.gru.jic.ac.uk/GRU/GRUsearch-infoaccession.php?idPlant=5042	Iran	1976	IRN	300	L	Winter	Unknown	0	0	0	0	0	2	2	2	0	2	2	2	0	0	2	2	0	2	0	2	-1	0	0	0
B5827	BBSRC Small-Grain Cereal Collections	1st set of landraces with 12 markers and the extended	https://seedstor.gru.jic.ac.uk/GRU/GRUsearch-infoaccession.php?idPlant=5058	China	1976	CHN	300	L	Alternate	Unknown	2	2	-1	2	0	0	2	2	0	0	2	0	2	0	2	2	0	0	0	2	-1	2	0	0
B5831	BBSRC Small-Grain Cereal Collections	1st set of landraces with 12 markers and the extended	https://seedstor.gru.jic.ac.uk/GRU/GRUsearch-infoaccession.php?idPlant=5062	Romania	1976	ROM	300	L	Alternate	Unknown	2	2	0	0	2	2	0	0	2	0	2	2	0	2	0	0	2	2	2	2	2	0	2	2
B7146	BBSRC Small-Grain Cereal Collections	1st set of landraces with 12 markers and the extended	https://seedstor.gru.jic.ac.uk/GRU/GRUsearch-infoaccession.php?idPlant=6156	Maksimir 202	1968	YUG	300	L	Alternate	Unknown	0	2	0	0	2	2	2	2	2	2	2	0	0	2	0	0	0	2	2	0	2	0	2	2
B7149	BBSRC Small-Grain Cereal Collections	1st set of landraces with 12 markers and the extended	https://seedstor.gru.jic.ac.uk/GRU/GRUsearch-infoaccession.php?idPlant=6159	Maksimir 460B	1968	YUG	300	L	Winter	Unknown	0	2	2	0	0	2	2	0	2	2	2	2	0	2	2	0	2	2	2	0	2	0	2	2
B7227	BBSRC Small-Grain Cereal Collections	1st set of landraces with 12 markers and the extended	https://seedstor.gru.jic.ac.uk/GRU/GRUsearch-infoaccession.php?idPlant=6236	Freyman	1968	IRN	300	L	Spring	Unknown	2	0	2	2	2	0	0	2	2	2	2	0	0	0	-1	2	2	0	2	2	2	2	0	0
B7231	BBSRC Small-Grain Cereal Collections	1st set of landraces with 12 markers and the extended	https://seedstor.gru.jic.ac.uk/GRU/GRUsearch-infoaccession.php?idPlant=6240	Drusp	1968	PAK	300	L	Spring	Unknown	0	2	0	0	2	0	0	2	0	0	2	2	0	0	0	-1	0	0	2	0	0	2	0	0
B7245	BBSRC Small-Grain Cereal Collections	1st set of landraces with 12 markers and the extended	https://seedstor.gru.jic.ac.uk/GRU/GRUsearch-infoaccession.php?idPlant=6254	Odessa 1	1968	SUN	300	L	Spring	Unknown	2	2	0	0	0	2	0	2	0	0	2	2	2	0	2	2	0	2	0	0	0	0	0	0
B7258	BBSRC Small-Grain Cereal Collections	1st set of landraces with 12 markers and the extended	https://seedstor.gru.jic.ac.uk/GRU/GRUsearch-infoaccession.php?idPlant=6267	Manchuria	1968	MAN	300	L	Spring	Unknown	2	2	-1	0	2	2	2	2	2	2	2	0	0	2	0	0	0	2	2	2	2	0	0	2
B7267	BBSRC Small-Grain Cereal Collections	1st set of landraces with 12 markers and the extended	https://seedstor.gru.jic.ac.uk/GRU/GRUsearch-infoaccession.php?idPlant=6275	Egypt	1968	EGY	300	L	Spring	Unknown	2	2	2	0	2	2	0	2	2	0	2	2	0	2	0	2	0	2	2	0	2	0	0	2
B7297	BBSRC Small-Grain Cereal Collections	1st set of landraces with 12 markers and the extended	https://seedstor.gru.jic.ac.uk/GRU/GRUsearch-infoaccession.php?idPlant=6305	Robat 077	1968	IRN	300	L	Spring	Unknown	0	2	2	0	0	2	2	2	0	0	2	0	0	0	2	0	2	2	2	2	2	0	2	2
B7306	BBSRC Small-Grain Cereal Collections	1st set of landraces with 12 markers and the extended	https://seedstor.gru.jic.ac.uk/GRU/GRUsearch-infoaccession.php?idPlant=6314	Korea	1968	KOR	300	L	Spring	Unknown	2	2	2	0	0	2	0	2	2	0	2	0	2	0	2	2	0	2	0	2	-1	2	0	0
B7317	BBSRC Small-Grain Cereal Collections	1st set of landraces with 12 markers and the extended	https://seedstor.gru.jic.ac.uk/GRU/GRUsearch-infoaccession.php?idPlant=6325	Zoco de Jebel Hebel	1968	ESP	300	L	Spring	Unknown	0	2	2	0	0	0	2	2	0	0	2	0	2	2	2	2	2	0	0	2	2	0	2	2
B7323	BBSRC Small-Grain Cereal Collections	1st set of landraces with 12 markers and the extended	https://seedstor.gru.jic.ac.uk/GRU/GRUsearch-infoaccession.php?idPlant=6331	Merisa 071	1968	ESP	300	L	Spring	Unknown	0	2	0	0	0	0	0	2	0	0	2	0	2	0	0	2	2	0	0	0	2	0	2	2
B7324	BBSRC Small-Grain Cereal Collections	1st set of landraces with 12 markers and the extended	https://seedstor.gru.jic.ac.uk/GRU/GRUsearch-infoaccession.php?idPlant=6332	Merisa 071	1968	ESP	300	L	Spring	Unknown	0	2	-1	0	0	2	2	2	0	0	2	0	0	0	0	2	2	2	0	2	2	0	2	2
B7333	BBSRC Small-Grain Cereal Collections	1st set of landraces with 12 markers and the extended	https://seedstor.gru.jic.ac.uk/GRU/GRUsearch-infoaccession.php?idPlant=6341	Egypt	1968	EGY	300	L	Spring	Unknown	0	2	2	0	-1	2	2	2	2	0	2	0	0	2	2	-1	0	2	0	0	2	0	2	2
B7334	BBSRC Small-Grain Cereal Collections	1st set of landraces with 12 markers and the extended	https://seedstor.gru.jic.ac.uk/GRU/GRUsearch-infoaccession.php?idPlant=6342	Tunis	1968	TUN	300	L	Spring	North African Variety Selection	2	0	0	0	0	2	2	2	0	0	2	0	0	2	2	0	2	2	2	1	2	0	2	2
B7337	BBSRC Small-Grain Cereal Collections	1st set of landraces with 12 markers and the extended	https://seedstor.gru.jic.ac.uk/GRU/GRUsearch-infoaccession.php?idPlant=6345	Sicily	1968	ITA	300	L	Spring	Unknown	2	2	0	0	0	2	0	2	0	0	2	2	0	2	2	2	2	2	2	2	2	0	2	2
B7342	BBSRC Small-Grain Cereal Collections	1st set of landraces with 12 markers and the extended	https://seedstor.gru.jic.ac.uk/GRU/GRUsearch-infoaccession.php?idPlant=6350	Merisa 077	1968	ESP	300	L	Spring	Unknown	0	2	0	0	0	2	2	2	0	0	2	0	0	0	0	2	2	2	0	2	2	0	2	2
B7354	BBSRC Small-Grain Cereal Collections	1st set of landraces with 12 markers and the extended	https://seedstor.gru.jic.ac.uk/GRU/GRUsearch-infoaccession.php?idPlant=6362	Tripoli 89	1968	LBY	300	L	Spring	Unknown	0	2	0	0	0	2	-1	2	0	0	2	0	0	0	0	1	2	2	0	2	2	0	2	2
B7371	BBSRC Small-Grain Cereal Collections	1st set of landraces with 12 markers and the extended	https://seedstor.gru.jic.ac.uk/GRU/GRUsearch-infoaccession.php?idPlant=6379	Pallidum 45 Knezha	1968	BGR	300	L	Spring	Unknown	0	2	0	0	2	2	0	0	2	2	2	2	0	2	0	1	0	2	2	2	2	0	2	2
B7374	BBSRC Small-Grain Cereal Collections	1st set of landraces with 12 markers and the extended	https://seedstor.gru.jic.ac.uk/GRU/GRUsearch-infoaccession.php?idPlant=6382	Pallidum 045 Russia	1968	RUS	300	L	Spring	Unknown	2	2	2	0	2	2	0	0	2	0	2	2	0	2	0	0	0	2	2	0	2	0	0	2
B7377	BBSRC Small-Grain Cereal Collections	1st set of landraces with 12 markers and the extended	https://seedstor.gru.jic.ac.uk/GRU/GRUsearch-infoaccession.php?idPlant=6385	Pallidum 1279 Chirpan	1968	BGR	300	L	Spring	Unknown	0	2	2	0	0	0	0	2	0	0	2	0	0	2	0	0	0	2	2	2	2	0	2	2
B7387	BBSRC Small-Grain Cereal Collections	1st set of landraces with 12 markers and the extended	https://seedstor.gru.jic.ac.uk/GRU/GRUsearch-infoaccession.php?idPlant=6395	Roman 5	1968	ROM	300	L	Winter	Unknown	0	2	2	1	-1	-1	2	1	-1	0	2	-1	1	2	2	0	0	0	2	2	2	0	2	0
B7388	BBSRC Small-Grain Cereal Collections	1st set of landraces with 12 markers and the extended	https://seedstor.gru.jic.ac.uk/GRU/GRUsearch-infoaccession.php?idPlant=6396	Roman 5	1968	ROM	300	L	Spring	Unknown	2	2	0	0	2	2	0	0	2	0	2	2	0	2	0	0	2	2	2	2	2	0	2	2
B7421	BBSRC Small-Grain Cereal Collections	1st set of landraces with 12 markers and the extended	https://seedstor.gru.jic.ac.uk/GRU/GRUsearch-infoaccession.php?idPlant=6429	Iran Adana	1968	IRN	300	L	Spring	Iranian Land Variety	0	2	-1	-1	0	0	0	2	0	0	2	0	0	2	0	0	2	2	2	0	2	0	2	2
B7441	BBSRC Small-Grain Cereal Collections	1st set of landraces with 12 markers and the extended	https://seedstor.gru.jic.ac.uk/GRU/GRUsearch-infoaccession.php?idPlant=6449	Pallidum 347 Sadovo	1968	BGR	300	L	Spring	Unknown	2	2	0	0	0	2	0	0	2	0	2	0	0	2	0	0	0	2	2	2	2	0	2	2
B7548	BBSRC Small-Grain Cereal Collections	1st set of landraces with 12 markers and the extended	https://seedstor.gru.jic.ac.uk/GRU/GRUsearch-infoaccession.php?idPlant=6556	Peruvian CI 935	1968	PER	300	L	Spring	Unknown	0	2	2	0	0	0	2	0	0	0	2	0	2	2	2	2	2	2	0	0	2	0	2	2
B7818	BBSRC Small-Grain Cereal Collections	1st set of landraces with 12 markers and the extended	https://seedstor.gru.jic.ac.uk/GRU/GRUsearch-infoaccession.php?idPlant=6825	Afghan R 214	1966	AFG	300	L	Spring	Afghan Land Variety	0	1	2	0	2	0	2	2	-1	0	2	1	0	2	1	1	1	2	0	2	2	0	2	2
B7826	BBSRC Small-Grain Cereal Collections	1st set of landraces with 12 markers and the extended	https://seedstor.gru.jic.ac.uk/GRU/GRUsearch-infoaccession.php?idPlant=6833	Afghan R 473	1966	AFG	300	L	Spring	Afghan Land Variety	0	2	-1	0	0	0	2	2	0	0	2	2	2	0	2	2	0	2	2	0	2	0	0	2
B7899	BBSRC Small-Grain Cereal Collections	1st set of landraces with 12 markers and the extended	https://seedstor.gru.jic.ac.uk/GRU/GRUsearch-infoaccession.php?idPlant=6906	Afghan R 1117	1966	AFG	300	L	Spring	Afghan Land Variety	2	2	0	2	0	0	2	0	0	0	2	0	-1	0	2	2	0	2	0	2	-1	2	0	-1
B7979	BBSRC Small-Grain Cereal Collections	1st set of landraces with 12 markers and the extended	https://seedstor.gru.jic.ac.uk/GRU/GRUsearch-infoaccession.php?idPlant=6981	Hiproly	1969	SWE	300	L	Spring	Unknown	2	0	0	0	2	0	0	2	2	0	2	2	2	0	2	2	2	0	0	0	2	2	2	0
B8065	BBSRC Small-Grain Cereal Collections	1st set of landraces with 12 markers and the extended	https://seedstor.gru.jic.ac.uk/GRU/GRUsearch-infoaccession.php?idPlant=7067	Algerian CI 1179	1973	DZA	300	L	Spring	Algerian Land Variety	0	2	2	0	2	0	2	2	0	0	2	0	2	0	2	0	2	0	2	2	2	0	0	2
B8193	BBSRC Small-Grain Cereal Collections	1st set of landraces with 12 markers and the extended	https://seedstor.gru.jic.ac.uk/GRU/GRUsearch-infoaccession.php?idPlant=7195	Bere	1974	GBS	300	L	Spring	Scottish Land Variety	2	2	0	0	2	0	2	2	0	0	2	2	0	2	0	2	0	2	2	0	2	0	0	0
B8348	BBSRC Small-Grain Cereal Collections	1st set of landraces with 12 markers and the extended	https://seedstor.gru.jic.ac.uk/GRU/GRUsearch-infoaccession.php?idPlant=7350	Peruvian	1975	PER	300	L	Spring	Unknown	0	2	2	0	0	0	2	0	0	0	2	0	2	2	2	0	2	2	0	0	2	0	2	2
B8389	BBSRC Small-Grain Cereal Collections	1st set of landraces with 12 markers and the extended	https://seedstor.gru.jic.ac.uk/GRU/GRUsearch-infoaccession.php?idPlant=7391	Ragusa 6-9, Hybernum	1975	HRV	300	L	Spring	Unknown	2	2	2	2	0	0	2	2	0	2	2	2	2	2	0	0	2	0	2	2	2	0	2	2
B8435	BBSRC Small-Grain Cereal Collections	1st set of landraces with 12 markers and the extended	https://seedstor.gru.jic.ac.uk/GRU/GRUsearch-infoaccession.php?idPlant=7437	Ethiopia 637	1976	ETH	300	L	Spring	Ethiopian Land Variety	0	0	0	0	2	2	0	2	0	0	2	2	2	2	0	0	0	0	2	0	0	2	2	2
B8445	BBSRC Small-Grain Cereal Collections	1st set of landraces with 12 markers and the extended	https://seedstor.gru.jic.ac.uk/GRU/GRUsearch-infoaccession.php?idPlant=7447	Bere	1975	GBS	300	L	Spring	Scottish Land Variety	2	2	2	2	0	2	2	0	2	0	2	2	2	2	2	-1	0	0	2	2	2	0	2	2
B8452	BBSRC Small-Grain Cereal Collections	1st set of landraces with 12 markers and the extended	https://seedstor.gru.jic.ac.uk/GRU/GRUsearch-infoaccession.php?idPlant=7454	Gilgit 7	1975	PAK	300	L	Spring	Unknown	2	2	0	2	0	0	2	2	0	0	2	2	0	0	2	2	0	2	0	2	0	0	1	2
B8455	BBSRC Small-Grain Cereal Collections	1st set of landraces with 12 markers and the extended	https://seedstor.gru.jic.ac.uk/GRU/GRUsearch-infoaccession.php?idPlant=7457	Simmonds 1	1975	PER	300	L	Spring	Unknown	0	2	2	0	2	0	2	2	0	0	2	2	0	2	0	2	2	2	2	0	2	1	2	2
B9105	BBSRC Small-Grain Cereal Collections	1st set of landraces with 12 markers and the extended	https://seedstor.gru.jic.ac.uk/GRU/GRUsearch-infoaccession.php?idPlant=8105	Turkey PI 342170	1976	TUR	300	L	Spring	Turkish Land Variety	2	0	0	2	0	2	2	0	0	2	2	2	0	0	0	0	0	0	2	0	2	2	1	2
B9113	BBSRC Small-Grain Cereal Collections	1st set of landraces with 12 markers and the extended	https://seedstor.gru.jic.ac.uk/GRU/GRUsearch-infoaccession.php?idPlant=8113	Turkey PI 342178	1976	TUR	300	L	Spring	Turkish Land Variety	2	0	0	0	0	0	0	2	0	2	2	2	0	0	0	0	0	2	0	0	2	0	0	2
B9114	BBSRC Small-Grain Cereal Collections	1st set of landraces with 12 markers and the extended	https://seedstor.gru.jic.ac.uk/GRU/GRUsearch-infoaccession.php?idPlant=8114	Turkey PI 342179	1976	TUR	300	L	Spring	Turkish Land Variety	2	0	0	0	0	0	2	2	0	2	2	2	2	0	0	0	0	2	0	0	2	0	0	2
B9123	BBSRC Small-Grain Cereal Collections	1st set of landraces with 12 markers and the extended	https://seedstor.gru.jic.ac.uk/GRU/GRUsearch-infoaccession.php?idPlant=8123	Turkey PI 342188	1976	TUR	300	L	Spring	Turkish Land Variety	2	0	0	0	0	0	2	0	0	2	2	2	0	0	0	0	0	0	2	0	2	0	2	2
B9127	BBSRC Small-Grain Cereal Collections	1st set of landraces with 12 markers and the extended	https://seedstor.gru.jic.ac.uk/GRU/GRUsearch-infoaccession.php?idPlant=8127	Turkey PI 342192	1976	TUR	300	L	Spring	Turkish Land Variety	0	2	-1	0	0	2	2	0	0	2	2	2	0	0	2	0	0	2	0	0	2	0	0	2
B9129	BBSRC Small-Grain Cereal Collections	1st set of landraces with 12 markers and the extended	https://seedstor.gru.jic.ac.uk/GRU/GRUsearch-infoaccession.php?idPlant=8129	Turkey PI 342194	1976	TUR	300	L	Spring	Turkish Land Variety	2	0	2	0	0	0	2	0	0	2	2	2	1	1	0	0	0	2	2	0	2	1	0	0
B9136	BBSRC Small-Grain Cereal Collections	1st set of landraces with 12 markers and the extended	https://seedstor.gru.jic.ac.uk/GRU/GRUsearch-infoaccession.php?idPlant=8136	Turkey PI 342201	1976	TUR	300	L	Spring	Turkish Land Variety	0	2	0	0	0	0	0	0	0	2	2	2	0	0	2	0	0	0	2	0	2	0	0	2
B9140	BBSRC Small-Grain Cereal Collections	1st set of landraces with 12 markers and the extended	https://seedstor.gru.jic.ac.uk/GRU/GRUsearch-infoaccession.php?idPlant=8140	Turkey PI 342206	1976	TUR	300	L	Spring	Turkish Land Variety	0	0	0	2	0	0	0	0	0	2	2	2	0	2	0	0	0	0	0	0	2	2	0	2
B9141	BBSRC Small-Grain Cereal Collections	1st set of landraces with 12 markers and the extended	https://seedstor.gru.jic.ac.uk/GRU/GRUsearch-infoaccession.php?idPlant=8141	Turkey PI 342207	1976	TUR	300	L	Spring	Turkish Land Variety	2	0	0	2	0	0	2	0	0	2	2	2	1	2	0	0	0	2	2	0	2	0	0	2
B9159	BBSRC Small-Grain Cereal Collections	1st set of landraces with 12 markers and the extended	https://seedstor.gru.jic.ac.uk/GRU/GRUsearch-infoaccession.php?idPlant=8159	Turkey PI 342231	1976	TUR	300	L	Spring	Turkish Land Variety	2	0	0	0	0	2	0	0	0	2	2	2	0	2	0	0	0	2	2	0	2	2	0	2
B9161	BBSRC Small-Grain Cereal Collections	1st set of landraces with 12 markers and the extended	https://seedstor.gru.jic.ac.uk/GRU/GRUsearch-infoaccession.php?idPlant=8161	Turkey PI 342233	1976	TUR	300	L	Spring	Turkish Land Variety	2	0	-1	0	0	2	0	0	0	0	2	0	0	2	0	0	0	0	2	0	2	2	0	2
B9162	BBSRC Small-Grain Cereal Collections	1st set of landraces with 12 markers and the extended	https://seedstor.gru.jic.ac.uk/GRU/GRUsearch-infoaccession.php?idPlant=8162	Turkey PI 342235	1976	TUR	300	L	Spring	Turkish Land Variety	2	2	0	0	-1	1	0	0	0	2	2	1	0	2	2	1	0	0	2	0	2	1	0	0
B8466	BBSRC Small-Grain Cereal Collections	1st set of landraces with 12 markers and the extended	https://seedstor.gru.jic.ac.uk/GRU/GRUsearch-infoaccession.php?idPlant=7468	Bere	1976	GBS	300	L	Spring	Scottish Land Variety	2	2	2	1	2	0	0	2	0	0	2	2	0	2	0	2	0	2	2	0	2	0	-1	2
B8478	BBSRC Small-Grain Cereal Collections	1st set of landraces with 12 markers and the extended	https://seedstor.gru.jic.ac.uk/GRU/GRUsearch-infoaccession.php?idPlant=7480	Peruvian	1976	PER	300	L	Spring	Unknown	0	2	-1	2	0	-1	2	2	0	0	2	2	0	2	2	2	2	2	0	0	2	0	2	2
B8505	BBSRC Small-Grain Cereal Collections	1st set of landraces with 12 markers and the extended	https://seedstor.gru.jic.ac.uk/GRU/GRUsearch-infoaccession.php?idPlant=7507	Sudan	1976	SDN	300	L	Spring	Unknown	0	2	2	0	0	0	0	2	0	0	2	2	0	2	2	2	2	2	0	2	2	0	2	2
B8980	BBSRC Small-Grain Cereal Collections	1st set of landraces with 12 markers and the extended	https://seedstor.gru.jic.ac.uk/GRU/GRUsearch-infoaccession.php?idPlant=7981	Turkey	1976	TUR	300	L	Spring	Turkish Land Variety	2	0	0	2	0	0	2	0	1	2	2	1	0	0	1	0	0	0	2	0	2	1	0	0
B9009	BBSRC Small-Grain Cereal Collections	1st set of landraces with 12 markers and the extended	https://seedstor.gru.jic.ac.uk/GRU/GRUsearch-infoaccession.php?idPlant=8009	Turkey	1976	TUR	300	L	Spring	Turkish Land Variety	0	2	0	0	0	0	0	0	0	2	2	2	0	0	2	0	0	0	2	0	2	0	0	2
B9053	BBSRC Small-Grain Cereal Collections	1st set of landraces with 12 markers and the extended	https://seedstor.gru.jic.ac.uk/GRU/GRUsearch-infoaccession.php?idPlant=8053	Turkey	1976	TUR	300	L	Spring	Turkish Land Variety	2	0	0	2	0	2	0	2	0	2	2	2	0	2	0	1	0	2	2	0	2	2	0	2
B9182	BBSRC Small-Grain Cereal Collections	1st set of landraces with 12 markers and the extended	https://seedstor.gru.jic.ac.uk/GRU/GRUsearch-infoaccession.php?idPlant=8182	Turkey PI 342258	1976	TUR	300	L	Spring	Turkish Land Variety	2	0	0	2	0	2	0	2	0	2	2	2	0	2	0	0	0	2	2	0	2	2	0	2
B9185	BBSRC Small-Grain Cereal Collections	1st set of landraces with 12 markers and the extended	https://seedstor.gru.jic.ac.uk/GRU/GRUsearch-infoaccession.php?idPlant=8185	Turkey	1976	TUR	300	L	Spring	Turkish Land Variety	2	-1	0	2	0	2	2	0	0	2	2	0	2	2	0	-1	0	0	2	0	2	2	0	2
B9186	BBSRC Small-Grain Cereal Collections	1st set of landraces with 12 markers and the extended	https://seedstor.gru.jic.ac.uk/GRU/GRUsearch-infoaccession.php?idPlant=8186	Turkey	1976	TUR	300	L	Spring	Turkish Land Variety	2	2	0	0	0	0	0	0	0	2	2	2	0	2	2	0	0	2	2	0	2	2	2	2
B9210	BBSRC Small-Grain Cereal Collections	1st set of landraces with 12 markers and the extended	https://seedstor.gru.jic.ac.uk/GRU/GRUsearch-infoaccession.php?idPlant=8210	GAW 1-1	1976	ETH	300	L	Spring	Ethiopian Land Variety	0	0	0	0	0	0	2	2	0	0	2	0	2	1	2	1	2	2	2	2	2	0	2	0
B9216	BBSRC Small-Grain Cereal Collections	1st set of landraces with 12 markers and the extended	https://seedstor.gru.jic.ac.uk/GRU/GRUsearch-infoaccession.php?idPlant=8216	GAW 6-1	1976	ETH	300	L	Spring	Ethiopian Land Variety	0	0	0	2	-1	0	0	0	2	0	2	0	2	2	0	2	0	0	2	2	0	0	2	0
B9222	BBSRC Small-Grain Cereal Collections	1st set of landraces with 12 markers and the extended	https://seedstor.gru.jic.ac.uk/GRU/GRUsearch-infoaccession.php?idPlant=8222	GAW 10-1	1976	ETH	300	L	Spring	Ethiopian Land Variety	0	1	0	1	2	0	0	2	1	0	2	0	0	0	1	1	2	0	0	2	1	2	2	1
B9228	BBSRC Small-Grain Cereal Collections	1st set of landraces with 12 markers and the extended	https://seedstor.gru.jic.ac.uk/GRU/GRUsearch-infoaccession.php?idPlant=8228	GAW 13-3	1976	ETH	300	L	Spring	Ethiopian Land Variety	0	0	0	2	2	0	2	0	0	0	2	0	2	2	0	2	2	0	0	0	0	0	2	2
B9233	BBSRC Small-Grain Cereal Collections	1st set of landraces with 12 markers and the extended	https://seedstor.gru.jic.ac.uk/GRU/GRUsearch-infoaccession.php?idPlant=8233	GAW 18-2	1976	ETH	300	L	Spring	Ethiopian Land Variety	0	2	0	2	0	2	0	2	2	0	2	2	2	2	2	2	0	0	0	2	2	2	2	2
B9234	BBSRC Small-Grain Cereal Collections	1st set of landraces with 12 markers and the extended	https://seedstor.gru.jic.ac.uk/GRU/GRUsearch-infoaccession.php?idPlant=8234	GAW 20-1	1976	ETH	300	L	Spring	Ethiopian Land Variety	0	0	2	0	-1	2	0	0	0	0	2	0	2	2	0	1	0	0	1	0	0	2	2	0
B9236	BBSRC Small-Grain Cereal Collections	1st set of landraces with 12 markers and the extended	https://seedstor.gru.jic.ac.uk/GRU/GRUsearch-infoaccession.php?idPlant=8236	GAW 24-3	1976	ETH	300	L	Spring	Ethiopian Land Variety	0	0	-1	0	2	2	2	0	0	0	2	2	2	2	0	2	2	0	0	0	0	2	2	0
B9238	BBSRC Small-Grain Cereal Collections	1st set of landraces with 12 markers and the extended	https://seedstor.gru.jic.ac.uk/GRU/GRUsearch-infoaccession.php?idPlant=8238	GAW 26-3	1976	ETH	300	L	Spring	Ethiopian Land Variety	1	0	2	2	2	0	2	2	2	0	2	0	-1	2	2	1	0	0	0	0	0	2	0	-1
B9240	BBSRC Small-Grain Cereal Collections	1st set of landraces with 12 markers and the extended	https://seedstor.gru.jic.ac.uk/GRU/GRUsearch-infoaccession.php?idPlant=8240	GAW 30-3	1976	ETH	300	L	Spring	Ethiopian Land Variety	0	0	2	2	2	0	0	2	2	0	2	0	2	2	2	2	0	0	2	2	0	0	2	0
B9251	BBSRC Small-Grain Cereal Collections	1st set of landraces with 12 markers and the extended	https://seedstor.gru.jic.ac.uk/GRU/GRUsearch-infoaccession.php?idPlant=8251	GAW 37-1	1976	ETH	300	L	Spring	Ethiopian Land Variety	0	0	2	2	0	0	0	2	2	0	2	0	0	0	2	0	2	0	0	2	0	0	2	0
B9254	BBSRC Small-Grain Cereal Collections	1st set of landraces with 12 markers and the extended	https://seedstor.gru.jic.ac.uk/GRU/GRUsearch-infoaccession.php?idPlant=8254	GAW 41-1	1976	ETH	300	L	Spring	Ethiopian Land Variety	0	0	2	2	0	0	0	2	2	2	2	2	2	2	2	1	0	0	2	2	0	2	0	0
B9257	BBSRC Small-Grain Cereal Collections	1st set of landraces with 12 markers and the extended	https://seedstor.gru.jic.ac.uk/GRU/GRUsearch-infoaccession.php?idPlant=8257	GAW 42-5	1976	ETH	300	L	Spring	Ethiopian Land Variety	0	0	0	2	-1	0	0	0	2	0	2	0	2	0	0	2	0	0	2	2	2	1	2	0
B9262	BBSRC Small-Grain Cereal Collections	1st set of landraces with 12 markers and the extended	https://seedstor.gru.jic.ac.uk/GRU/GRUsearch-infoaccession.php?idPlant=8262	GAW 45-5	1976	ETH	300	L	Spring	Ethiopian Land Variety	0	0	-1	0	0	0	0	0	2	0	2	2	2	2	0	2	0	0	2	2	0	0	2	0
B9267	BBSRC Small-Grain Cereal Collections	1st set of landraces with 12 markers and the extended	https://seedstor.gru.jic.ac.uk/GRU/GRUsearch-infoaccession.php?idPlant=8267	GAW 49-2	1976	ETH	300	L	Spring	Ethiopian Land Variety	0	0	2	2	0	0	0	2	2	0	2	0	0	0	2	-1	2	0	0	2	0	0	2	0
B9269	BBSRC Small-Grain Cereal Collections	1st set of landraces with 12 markers and the extended	https://seedstor.gru.jic.ac.uk/GRU/GRUsearch-infoaccession.php?idPlant=8269	GAW 50-1	1976	ETH	300	L	Spring	Ethiopian Land Variety	0	0	0	2	2	0	0	0	2	0	2	0	2	0	2	2	0	0	2	2	0	2	0	0
B9276	BBSRC Small-Grain Cereal Collections	1st set of landraces with 12 markers and the extended	https://seedstor.gru.jic.ac.uk/GRU/GRUsearch-infoaccession.php?idPlant=8276	GAW 69-1	1976	ETH	300	L	Spring	Ethiopian Land Variety	0	2	0	2	2	2	2	2	2	0	2	0	0	2	2	0	2	0	0	2	0	0	2	0
B9271	BBSRC Small-Grain Cereal Collections	1st set of landraces with 12 markers and the extended	https://seedstor.gru.jic.ac.uk/GRU/GRUsearch-infoaccession.php?idPlant=8271	GAW 52-1	1976	ETH	300	L	Spring	Ethiopian Land Variety	0	0	0	2	0	2	0	2	2	2	2	0	0	0	2	0	2	0	0	2	0	0	2	0
B9270	BBSRC Small-Grain Cereal Collections	1st set of landraces with 12 markers and the extended	https://seedstor.gru.jic.ac.uk/GRU/GRUsearch-infoaccession.php?idPlant=8270	GAW 50-5	1976	ETH	300	L	Spring	Ethiopian Land Variety	0	0	2	2	0	0	0	2	2	0	2	0	0	0	2	0	2	0	0	2	0	0	2	0
B9272	BBSRC Small-Grain Cereal Collections	1st set of landraces with 12 markers and the extended	https://seedstor.gru.jic.ac.uk/GRU/GRUsearch-infoaccession.php?idPlant=8272	GAW 53-1	1976	ETH	300	L	Spring	Ethiopian Land Variety	0	0	0	2	0	2	2	2	0	0	2	2	2	0	2	0	0	0	0	2	0	2	2	2
B9274	BBSRC Small-Grain Cereal Collections	1st set of landraces with 12 markers and the extended	https://seedstor.gru.jic.ac.uk/GRU/GRUsearch-infoaccession.php?idPlant=8274	GAW 55-1	1976	ETH	300	L	Spring	Ethiopian Land Variety	2	0	-1	0	0	2	2	0	0	2	2	0	0	0	2	0	2	2	2	2	2	0	1	0
B9275	BBSRC Small-Grain Cereal Collections	1st set of landraces with 12 markers and the extended	https://seedstor.gru.jic.ac.uk/GRU/GRUsearch-infoaccession.php?idPlant=8275	GAW 60-1	1976	ETH	300	L	Spring	Ethiopian Land Variety	0	2	-1	2	0	2	0	2	0	0	2	1	1	1	2	0	2	0	2	0	0	0	0	1
B9277	BBSRC Small-Grain Cereal Collections	1st set of landraces with 12 markers and the extended	https://seedstor.gru.jic.ac.uk/GRU/GRUsearch-infoaccession.php?idPlant=8277	GAW 69-3	1976	ETH	300	L	Spring	Ethiopian Land Variety	0	2	0	2	0	0	0	0	2	2	2	0	2	0	2	2	2	0	2	2	2	0	2	2
B9278	BBSRC Small-Grain Cereal Collections	1st set of landraces with 12 markers and the extended	https://seedstor.gru.jic.ac.uk/GRU/GRUsearch-infoaccession.php?idPlant=8278	GAW 70-2	1976	ETH	300	L	Spring	Ethiopian Land Variety	2	2	0	1	2	1	2	2	0	2	2	1	1	0	1	1	1	0	2	1	0	2	0	0
B9281	BBSRC Small-Grain Cereal Collections	1st set of landraces with 12 markers and the extended	https://seedstor.gru.jic.ac.uk/GRU/GRUsearch-infoaccession.php?idPlant=8281	GAW 73-1	1976	ETH	300	L	Spring	Ethiopian Land Variety	0	2	0	2	-1	0	2	2	2	0	2	0	2	2	2	1	0	0	0	2	0	1	2	2
B9283	BBSRC Small-Grain Cereal Collections	1st set of landraces with 12 markers and the extended	https://seedstor.gru.jic.ac.uk/GRU/GRUsearch-infoaccession.php?idPlant=8283	GAW 74-2	1976	ETH	300	L	Spring	Ethiopian Land Variety	0	2	0	2	0	0	0	2	0	0	2	0	2	2	2	2	2	0	0	2	0	0	2	2
B9284	BBSRC Small-Grain Cereal Collections	1st set of landraces with 12 markers and the extended	https://seedstor.gru.jic.ac.uk/GRU/GRUsearch-infoaccession.php?idPlant=8284	GAW 74-5	1976	ETH	300	L	Spring	Ethiopian Land Variety	2	0	0	0	0	0	2	2	0	0	2	2	2	2	2	0	2	2	2	2	-1	1	2	0
B9285	BBSRC Small-Grain Cereal Collections	1st set of landraces with 12 markers and the extended	https://seedstor.gru.jic.ac.uk/GRU/GRUsearch-infoaccession.php?idPlant=8285	GAW 75-1	1976	ETH	300	L	Spring	Ethiopian Land Variety	0	0	0	2	0	2	0	0	0	2	2	0	-1	0	-1	-1	2	-1	0	2	2	0	2	-1
B9287	BBSRC Small-Grain Cereal Collections	1st set of landraces with 12 markers and the extended	https://seedstor.gru.jic.ac.uk/GRU/GRUsearch-infoaccession.php?idPlant=8287	GAW 81-1	1976	ETH	300	L	Spring	Ethiopian Land Variety	0	0	0	2	2	2	2	2	2	0	2	2	0	0	2	1	2	0	2	2	0	0	0	0
B9290	BBSRC Small-Grain Cereal Collections	1st set of landraces with 12 markers and the extended	https://seedstor.gru.jic.ac.uk/GRU/GRUsearch-infoaccession.php?idPlant=8290	GAW 84-1	1976	ETH	300	L	Spring	Ethiopian Land Variety	0	0	-1	0	2	0	0	2	0	0	2	0	2	2	2	1	0	0	2	2	2	2	2	0
B9291	BBSRC Small-Grain Cereal Collections	1st set of landraces with 12 markers and the extended	https://seedstor.gru.jic.ac.uk/GRU/GRUsearch-infoaccession.php?idPlant=8291	GAW 84-4	1976	ETH	300	L	Spring	Ethiopian Land Variety	0	2	0	2	0	0	0	2	2	2	2	0	2	2	2	2	0	0	2	2	0	0	2	0
B9292	BBSRC Small-Grain Cereal Collections	1st set of landraces with 12 markers and the extended	https://seedstor.gru.jic.ac.uk/GRU/GRUsearch-infoaccession.php?idPlant=8292	GAW 84A-1	1976	ETH	300	L	Spring	Ethiopian Land Variety	0	2	0	2	0	0	0	2	2	2	2	0	2	2	2	2	0	0	2	2	0	0	2	0
B9294	BBSRC Small-Grain Cereal Collections	1st set of landraces with 12 markers and the extended	https://seedstor.gru.jic.ac.uk/GRU/GRUsearch-infoaccession.php?idPlant=8294	GAW 85-1	1976	ETH	300	L	Spring	Ethiopian Land Variety	0	2	0	2	2	2	2	2	2	0	2	0	0	2	2	0	0	0	2	2	0	0	0	0
B9295	BBSRC Small-Grain Cereal Collections	1st set of landraces with 12 markers and the extended	https://seedstor.gru.jic.ac.uk/GRU/GRUsearch-infoaccession.php?idPlant=8295	GAW 85-5	1976	ETH	300	L	Spring	Ethiopian Land Variety	0	2	0	2	2	2	2	2	2	0	2	0	0	2	2	0	2	0	0	2	0	0	2	0
B9296	BBSRC Small-Grain Cereal Collections	1st set of landraces with 12 markers and the extended	https://seedstor.gru.jic.ac.uk/GRU/GRUsearch-infoaccession.php?idPlant=8296	GAW 87-3	1976	ETH	300	L	Spring	Ethiopian Land Variety	0	0	0	2	2	2	2	2	2	0	2	2	0	2	2	0	2	0	2	2	0	0	0	0
B9298	BBSRC Small-Grain Cereal Collections	1st set of landraces with 12 markers and the extended	https://seedstor.gru.jic.ac.uk/GRU/GRUsearch-infoaccession.php?idPlant=8298	GAW 89-1	1976	ETH	300	L	Spring	Ethiopian Land Variety	-1	0	0	0	0	2	0	2	0	0	2	0	1	0	2	2	0	0	2	2	0	0	2	2
B9299	BBSRC Small-Grain Cereal Collections	1st set of landraces with 12 markers and the extended	https://seedstor.gru.jic.ac.uk/GRU/GRUsearch-infoaccession.php?idPlant=8299	GAW 89-5	1976	ETH	300	L	Spring	Ethiopian Land Variety	0	2	2	2	2	0	0	2	0	0	2	0	0	0	2	2	0	0	2	2	0	2	2	2
B9302	BBSRC Small-Grain Cereal Collections	1st set of landraces with 12 markers and the extended	https://seedstor.gru.jic.ac.uk/GRU/GRUsearch-infoaccession.php?idPlant=8302	GAW 92-1	1976	ETH	300	L	Spring	Ethiopian Land Variety	-1	2	0	0	0	0	0	2	0	0	2	2	2	0	2	2	0	0	2	2	2	2	2	2
B9311	BBSRC Small-Grain Cereal Collections	1st set of landraces with 12 markers and the extended	https://seedstor.gru.jic.ac.uk/GRU/GRUsearch-infoaccession.php?idPlant=8311	GAW 106-1	1976	ETH	300	L	Spring	Ethiopian Land Variety	0	0	0	-1	2	0	2	0	2	2	2	2	2	2	0	2	2	0	0	2	0	2	2	0
B9314	BBSRC Small-Grain Cereal Collections	1st set of landraces with 12 markers and the extended	https://seedstor.gru.jic.ac.uk/GRU/GRUsearch-infoaccession.php?idPlant=8314	GAW 108-1	1976	ETH	300	L	Spring	Ethiopian Land Variety	0	0	2	2	2	0	2	0	0	0	2	0	2	0	2	2	0	0	0	0	0	0	2	0
B9315	BBSRC Small-Grain Cereal Collections	1st set of landraces with 12 markers and the extended	https://seedstor.gru.jic.ac.uk/GRU/GRUsearch-infoaccession.php?idPlant=8315	GAW 109-1	1976	ETH	300	L	Spring	Ethiopian Land Variety	0	0	2	2	2	0	2	0	0	0	2	0	2	0	2	0	0	0	0	0	0	0	2	0
B9318	BBSRC Small-Grain Cereal Collections	1st set of landraces with 12 markers and the extended	https://seedstor.gru.jic.ac.uk/GRU/GRUsearch-infoaccession.php?idPlant=8318	GAW 112-1	1976	ETH	300	L	Spring	Ethiopian Land Variety	0	-1	2	2	0	0	0	0	2	2	2	0	2	2	2	2	0	0	0	0	0	2	2	0
B9321	BBSRC Small-Grain Cereal Collections	1st set of landraces with 12 markers and the extended	https://seedstor.gru.jic.ac.uk/GRU/GRUsearch-infoaccession.php?idPlant=8321	GAW 113-3	1976	ETH	300	L	Spring	Ethiopian Land Variety	0	0	0	0	0	0	2	0	2	0	2	2	2	2	2	0	0	0	0	0	2	1	2	2
B9324	BBSRC Small-Grain Cereal Collections	1st set of landraces with 12 markers and the extended	https://seedstor.gru.jic.ac.uk/GRU/GRUsearch-infoaccession.php?idPlant=8324	GAW 119-1	1976	ETH	300	L	Spring	Ethiopian Land Variety	0	0	2	2	2	0	2	0	2	0	2	0	2	2	2	1	2	0	0	0	0	0	0	0
B9327	BBSRC Small-Grain Cereal Collections	1st set of landraces with 12 markers and the extended	https://seedstor.gru.jic.ac.uk/GRU/GRUsearch-infoaccession.php?idPlant=8327	GAW 122-1	1976	ETH	300	L	Spring	Ethiopian Land Variety	0	0	2	0	2	0	2	0	2	0	2	2	2	2	0	2	0	0	0	0	2	0	2	0
B9328	BBSRC Small-Grain Cereal Collections	1st set of landraces with 12 markers and the extended	https://seedstor.gru.jic.ac.uk/GRU/GRUsearch-infoaccession.php?idPlant=8328	GAW 122-4	1976	ETH	300	L	Spring	Ethiopian Land Variety	0	0	2	2	2	2	2	0	2	0	-1	2	2	2	0	2	0	0	0	2	2	0	2	0
B9329	BBSRC Small-Grain Cereal Collections	1st set of landraces with 12 markers and the extended	https://seedstor.gru.jic.ac.uk/GRU/GRUsearch-infoaccession.php?idPlant=8329	GAW 123-1	1976	ETH	300	L	Spring	Ethiopian Land Variety	0	-1	2	2	-1	2	2	0	0	0	2	0	2	-1	0	2	2	0	0	2	0	0	0	0
B9332	BBSRC Small-Grain Cereal Collections	1st set of landraces with 12 markers and the extended	https://seedstor.gru.jic.ac.uk/GRU/GRUsearch-infoaccession.php?idPlant=8332	GAW 125-3	1976	ETH	300	L	Spring	Ethiopian Land Variety	0	0	2	2	2	2	2	0	0	0	2	0	2	2	0	2	2	0	0	2	0	0	1	0
B9333	BBSRC Small-Grain Cereal Collections	1st set of landraces with 12 markers and the extended	https://seedstor.gru.jic.ac.uk/GRU/GRUsearch-infoaccession.php?idPlant=8333	GAW 126-1	1976	ETH	300	L	Spring	Ethiopian Land Variety	0	0	2	2	2	2	2	0	0	0	2	0	2	2	0	2	0	0	0	0	0	2	2	0
B9335	BBSRC Small-Grain Cereal Collections	1st set of landraces with 12 markers and the extended	https://seedstor.gru.jic.ac.uk/GRU/GRUsearch-infoaccession.php?idPlant=8335	GAW 129-1	1976	ETH	300	L	Spring	Ethiopian Land Variety	0	0	2	2	2	2	2	0	0	2	2	2	2	2	0	2	0	0	0	0	0	2	2	0
B9339	BBSRC Small-Grain Cereal Collections	1st set of landraces with 12 markers and the extended	https://seedstor.gru.jic.ac.uk/GRU/GRUsearch-infoaccession.php?idPlant=8339	GAW 131-3	1976	ETH	300	L	Spring	Ethiopian Land Variety	0	2	0	0	0	2	0	0	2	2	2	2	2	2	2	2	0	0	2	2	0	2	2	2
B9340	BBSRC Small-Grain Cereal Collections	1st set of landraces with 12 markers and the extended	https://seedstor.gru.jic.ac.uk/GRU/GRUsearch-infoaccession.php?idPlant=8340	GAW 134-1	1976	ETH	300	L	Spring	Ethiopian Land Variety	0	0	0	0	2	1	-1	0	0	0	2	2	0	0	1	0	2	0	2	0	0	2	1	1
B9341	BBSRC Small-Grain Cereal Collections	1st set of landraces with 12 markers and the extended	https://seedstor.gru.jic.ac.uk/GRU/GRUsearch-infoaccession.php?idPlant=8341	GAW 135-1	1976	ETH	300	L	Spring	Ethiopian Land Variety	0	0	-1	2	0	2	0	0	0	2	2	0	1	0	2	2	2	2	0	2	2	-1	2	2
B9344	BBSRC Small-Grain Cereal Collections	1st set of landraces with 12 markers and the extended	https://seedstor.gru.jic.ac.uk/GRU/GRUsearch-infoaccession.php?idPlant=8344	GAW 142-1	1976	ETH	300	L	Spring	Ethiopian Land Variety	0	0	2	0	2	0	0	0	0	0	2	0	0	0	0	0	2	0	2	2	0	2	2	2
B9346	BBSRC Small-Grain Cereal Collections	1st set of landraces with 12 markers and the extended	https://seedstor.gru.jic.ac.uk/GRU/GRUsearch-infoaccession.php?idPlant=8346	GAW 144-1	1976	ETH	300	L	Spring	Ethiopian Land Variety	0	0	2	2	2	0	0	0	2	2	2	0	2	2	2	2	0	0	2	2	2	0	2	0
B9348	BBSRC Small-Grain Cereal Collections	1st set of landraces with 12 markers and the extended	https://seedstor.gru.jic.ac.uk/GRU/GRUsearch-infoaccession.php?idPlant=8348	GAW 145-1	1976	ETH	300	L	Spring	Ethiopian Land Variety	0	2	-1	2	2	2	0	0	2	2	2	0	0	2	2	0	2	2	0	0	2	2	2	0
B9353	BBSRC Small-Grain Cereal Collections	1st set of landraces with 12 markers and the extended	https://seedstor.gru.jic.ac.uk/GRU/GRUsearch-infoaccession.php?idPlant=8353	GAW 148-1	1976	ETH	300	L	Spring	Ethiopian Land Variety	-1	0	0	2	2	0	2	0	2	2	2	2	2	0	2	2	0	0	0	0	2	2	2	0
B9354	BBSRC Small-Grain Cereal Collections	1st set of landraces with 12 markers and the extended	https://seedstor.gru.jic.ac.uk/GRU/GRUsearch-infoaccession.php?idPlant=8354	GAW 149-2	1976	ETH	300	L	Spring	Ethiopian Land Variety	0	0	0	2	2	0	2	0	0	0	2	0	2	2	0	2	0	0	2	2	0	1	2	0
B9356	BBSRC Small-Grain Cereal Collections	1st set of landraces with 12 markers and the extended	https://seedstor.gru.jic.ac.uk/GRU/GRUsearch-infoaccession.php?idPlant=8356	GAW 150-6	1976	ETH	300	L	Spring	Ethiopian Land Variety	0	0	0	2	2	0	2	0	2	2	2	2	2	0	0	-1	0	0	0	0	2	2	2	0
B9357	BBSRC Small-Grain Cereal Collections	1st set of landraces with 12 markers and the extended	https://seedstor.gru.jic.ac.uk/GRU/GRUsearch-infoaccession.php?idPlant=8357	GAW 151-1	1976	ETH	300	L	Spring	Ethiopian Land Variety	0	0	0	2	2	0	2	2	0	2	2	2	2	2	2	2	2	0	2	0	0	2	2	0
B9359	BBSRC Small-Grain Cereal Collections	1st set of landraces with 12 markers and the extended	https://seedstor.gru.jic.ac.uk/GRU/GRUsearch-infoaccession.php?idPlant=8359	GAW 17-2	1976	ETH	300	L	Spring	Ethiopian Land Variety	0	0	0	2	2	0	0	2	0	0	2	0	2	0	0	2	0	0	0	2	0	2	1	2
B9377	BBSRC Small-Grain Cereal Collections	1st set of landraces with 12 markers and the extended	https://seedstor.gru.jic.ac.uk/GRU/GRUsearch-infoaccession.php?idPlant=8377	GAW 63-2	1976	ETH	300	L	Spring	Ethiopian Land Variety	0	2	0	2	0	2	0	2	0	0	2	2	0	0	2	0	2	0	0	2	0	2	2	0
B9379	BBSRC Small-Grain Cereal Collections	1st set of landraces with 12 markers and the extended	https://seedstor.gru.jic.ac.uk/GRU/GRUsearch-infoaccession.php?idPlant=8379	GAW 65-3	1976	ETH	300	L	Spring	Ethiopian Land Variety	0	2	0	2	0	2	0	2	2	2	2	2	2	0	2	-1	0	0	0	2	0	0	2	2
B9381	BBSRC Small-Grain Cereal Collections	1st set of landraces with 12 markers and the extended	https://seedstor.gru.jic.ac.uk/GRU/GRUsearch-infoaccession.php?idPlant=8381	GAW 68-1	1976	ETH	300	L	Spring	Ethiopian Land Variety	0	2	0	1	0	2	0	2	0	0	2	0	0	2	1	1	2	1	0	0	1	2	2	2
B9382	BBSRC Small-Grain Cereal Collections	1st set of landraces with 12 markers and the extended	https://seedstor.gru.jic.ac.uk/GRU/GRUsearch-infoaccession.php?idPlant=8382	GAW 72-4	1976	ETH	300	L	Spring	Ethiopian Land Variety	0	2	0	2	0	2	0	2	0	0	2	0	0	0	2	0	2	0	0	2	2	2	2	2
B9383	BBSRC Small-Grain Cereal Collections	1st set of landraces with 12 markers and the extended	https://seedstor.gru.jic.ac.uk/GRU/GRUsearch-infoaccession.php?idPlant=8383	GAW 76-1	1976	ETH	300	L	Spring	Ethiopian Land Variety	0	2	0	2	0	2	0	2	0	0	2	0	0	2	2	0	2	0	0	2	0	2	2	2
B9384	BBSRC Small-Grain Cereal Collections	1st set of landraces with 12 markers and the extended	https://seedstor.gru.jic.ac.uk/GRU/GRUsearch-infoaccession.php?idPlant=8384	GAW 77-1	1976	ETH	300	L	Spring	Ethiopian Land Variety	0	2	0	2	0	2	0	-1	0	0	2	2	0	0	2	2	1	0	2	2	2	0	1	2
B9385	BBSRC Small-Grain Cereal Collections	1st set of landraces with 12 markers and the extended	https://seedstor.gru.jic.ac.uk/GRU/GRUsearch-infoaccession.php?idPlant=8385	GAW 77-3	1976	ETH	300	L	Spring	Ethiopian Land Variety	0	2	0	2	0	2	2	2	0	0	2	0	0	0	2	0	2	0	0	2	0	2	2	2
B9387	BBSRC Small-Grain Cereal Collections	1st set of landraces with 12 markers and the extended	https://seedstor.gru.jic.ac.uk/GRU/GRUsearch-infoaccession.php?idPlant=8387	GAW 78-3	1976	ETH	300	L	Spring	Ethiopian Land Variety	0	2	0	2	-1	2	0	2	0	0	2	0	0	2	2	1	2	0	0	2	0	2	2	2
B9395	BBSRC Small-Grain Cereal Collections	1st set of landraces with 12 markers and the extended	https://seedstor.gru.jic.ac.uk/GRU/GRUsearch-infoaccession.php?idPlant=8395	GAW 83-3	1976	ETH	300	L	Spring	Ethiopian Land Variety	0	2	0	0	0	2	0	2	0	0	2	2	0	2	2	-1	0	0	0	2	0	2	2	2
B9403	BBSRC Small-Grain Cereal Collections	1st set of landraces with 12 markers and the extended	https://seedstor.gru.jic.ac.uk/GRU/GRUsearch-infoaccession.php?idPlant=8403	GAW 105-1	1976	ETH	300	L	Spring	Ethiopian Land Variety	2	0	2	0	2	0	0	0	0	2	2	0	0	0	2	0	2	2	2	2	2	2	0	0
B9405	BBSRC Small-Grain Cereal Collections	1st set of landraces with 12 markers and the extended	https://seedstor.gru.jic.ac.uk/GRU/GRUsearch-infoaccession.php?idPlant=8405	GAW 124-4	1976	ETH	300	L	Spring	Ethiopian Land Variety	-1	1	0	-1	2	0	2	2	0	0	2	1	1	1	2	1	1	2	0	0	1	1	0	2
B9406	BBSRC Small-Grain Cereal Collections	1st set of landraces with 12 markers and the extended	https://seedstor.gru.jic.ac.uk/GRU/GRUsearch-infoaccession.php?idPlant=8406	GAW 127-3	1976	ETH	300	L	Spring	Ethiopian Land Variety	0	2	0	2	0	0	0	2	2	0	2	0	0	2	2	2	0	0	0	2	0	2	2	2
B9407	BBSRC Small-Grain Cereal Collections	1st set of landraces with 12 markers and the extended	https://seedstor.gru.jic.ac.uk/GRU/GRUsearch-infoaccession.php?idPlant=8407	GAW 133-1	1976	ETH	300	L	Spring	Ethiopian Land Variety	0	2	0	2	0	0	0	2	2	0	2	0	0	2	2	1	0	0	0	2	0	2	2	2
B9410	BBSRC Small-Grain Cereal Collections	1st set of landraces with 12 markers and the extended	https://seedstor.gru.jic.ac.uk/GRU/GRUsearch-infoaccession.php?idPlant=8410	GAW 137-1	1976	ETH	300	L	Spring	Ethiopian Land Variety	0	2	0	2	0	0	2	2	0	0	2	0	0	2	2	2	0	0	0	2	0	2	0	2
B9411	BBSRC Small-Grain Cereal Collections	1st set of landraces with 12 markers and the extended	https://seedstor.gru.jic.ac.uk/GRU/GRUsearch-infoaccession.php?idPlant=8411	GAW 138-1	1976	ETH	300	L	Spring	Ethiopian Land Variety	0	2	0	2	-1	0	2	2	0	0	2	0	0	2	2	2	0	0	0	2	0	2	0	2
B9412	BBSRC Small-Grain Cereal Collections	1st set of landraces with 12 markers and the extended	https://seedstor.gru.jic.ac.uk/GRU/GRUsearch-infoaccession.php?idPlant=8412	GAW 139-1	1976	ETH	300	L	Spring	Ethiopian Land Variety	0	2	-1	2	2	2	0	2	0	2	2	1	0	0	2	0	2	1	0	2	2	1	0	2
B9413	BBSRC Small-Grain Cereal Collections	1st set of landraces with 12 markers and the extended	https://seedstor.gru.jic.ac.uk/GRU/GRUsearch-infoaccession.php?idPlant=8413	GAW 140-2	1976	ETH	300	L	Spring	Ethiopian Land Variety	0	2	0	2	2	0	2	2	0	0	2	0	0	2	2	2	0	0	0	2	0	2	0	2
B9420	BBSRC Small-Grain Cereal Collections	1st set of landraces with 12 markers and the extended	https://seedstor.gru.jic.ac.uk/GRU/GRUsearch-infoaccession.php?idPlant=8420	GAW 59-1	1976	ETH	300	L	Spring	Ethiopian Land Variety	0	2	0	2	-1	2	2	2	2	0	2	2	0	2	2	0	0	0	2	0	2	1	2	2
B9421	BBSRC Small-Grain Cereal Collections	1st set of landraces with 12 markers and the extended	https://seedstor.gru.jic.ac.uk/GRU/GRUsearch-infoaccession.php?idPlant=8421	GAW 60-4	1976	ETH	300	L	Spring	Ethiopian Land Variety	0	2	0	2	2	2	2	2	0	0	2	2	0	0	2	0	0	0	-1	0	2	2	0	2
B9422	BBSRC Small-Grain Cereal Collections	1st set of landraces with 12 markers and the extended	https://seedstor.gru.jic.ac.uk/GRU/GRUsearch-infoaccession.php?idPlant=8422	GAW 62-4	1976	ETH	300	L	Spring	Ethiopian Land Variety	0	2	0	2	2	2	2	2	0	0	2	2	0	0	2	0	0	0	0	0	2	2	0	2
B9428	BBSRC Small-Grain Cereal Collections	1st set of landraces with 12 markers and the extended	https://seedstor.gru.jic.ac.uk/GRU/GRUsearch-infoaccession.php?idPlant=8428	GAW 71-1	1976	ETH	300	L	Spring	Ethiopian Land Variety	0	2	0	2	0	2	2	2	2	0	2	2	0	0	0	1	0	0	0	2	0	2	2	0
B9439	BBSRC Small-Grain Cereal Collections	1st set of landraces with 12 markers and the extended	https://seedstor.gru.jic.ac.uk/GRU/GRUsearch-infoaccession.php?idPlant=8439	GAW 105-2	1976	ETH	300	L	Spring	Ethiopian Land Variety	0	0	0	0	2	0	2	0	0	0	2	0	2	2	0	2	0	0	0	2	0	0	0	0
B9440	BBSRC Small-Grain Cereal Collections	1st set of landraces with 12 markers and the extended	https://seedstor.gru.jic.ac.uk/GRU/GRUsearch-infoaccession.php?idPlant=8440	GAW 107-3	1976	ETH	300	L	Spring	Ethiopian Land Variety	0	0	2	2	2	0	2	0	0	0	2	0	2	2	2	2	0	0	0	2	0	0	2	0
B9441	BBSRC Small-Grain Cereal Collections	1st set of landraces with 12 markers and the extended	https://seedstor.gru.jic.ac.uk/GRU/GRUsearch-infoaccession.php?idPlant=8441	GAW 114-3	1976	ETH	300	L	Spring	Ethiopian Land Variety	0	0	2	2	2	0	2	0	0	0	2	0	2	2	2	2	0	0	0	2	0	0	2	0
B9443	BBSRC Small-Grain Cereal Collections	1st set of landraces with 12 markers and the extended	https://seedstor.gru.jic.ac.uk/GRU/GRUsearch-infoaccession.php?idPlant=8443	GAW 116-1	1976	ETH	300	L	Spring	Ethiopian Land Variety	0	0	2	2	2	0	2	0	0	0	2	0	2	2	0	2	0	0	0	2	0	2	-1	0
B9446	BBSRC Small-Grain Cereal Collections	1st set of landraces with 12 markers and the extended	https://seedstor.gru.jic.ac.uk/GRU/GRUsearch-infoaccession.php?idPlant=8446	GAW 119-7	1976	ETH	300	L	Spring	Ethiopian Land Variety	0	0	2	2	2	0	2	0	0	0	2	0	2	2	2	2	0	0	0	2	0	0	2	0
B9551	BBSRC Small-Grain Cereal Collections	1st set of landraces with 12 markers and the extended	https://seedstor.gru.jic.ac.uk/GRU/GRUsearch-infoaccession.php?idPlant=8551	Ethiopia 1	1976	ETH	300	L	Spring	Ethiopian Land Variety	0	0	0	2	2	0	0	2	0	0	2	0	2	2	0	2	2	0	2	0	2	2	2	0
B9586	BBSRC Small-Grain Cereal Collections	1st set of landraces with 12 markers and the extended	https://seedstor.gru.jic.ac.uk/GRU/GRUsearch-infoaccession.php?idPlant=8586	Nepal Barley 6302	1976	NPL	300	L	Spring	Nepalese Land Variety	2	0	2	2	0	0	0	0	0	0	2	2	2	2	2	0	0	2	2	2	0	0	0	0
B9545	BBSRC Small-Grain Cereal Collections	1st set of landraces with 12 markers and the extended	https://seedstor.gru.jic.ac.uk/GRU/GRUsearch-infoaccession.php?idPlant=8545	HOR 1036	1976	GRC	300	L	Spring	Unknown	0	2	2	2	2	2	2	2	2	0	2	2	0	2	2	1	2	2	2	0	2	0	2	2
B9604	BBSRC Small-Grain Cereal Collections	1st set of landraces with 12 markers and the extended	https://seedstor.gru.jic.ac.uk/GRU/GRUsearch-infoaccession.php?idPlant=8604	Mosul 72	1976	IRQ	300	L	Spring	Unknown	0	2	0	2	0	0	0	2	2	0	2	0	0	2	0	0	0	0	0	0	2	0	1	2
B9902	BBSRC Small-Grain Cereal Collections	1st set of landraces with 12 markers and the extended	https://seedstor.gru.jic.ac.uk/GRU/GRUsearch-infoaccession.php?idPlant=8902	Ankara Tokak	1978	TUR	300	L	Winter	Turkish Land Variety	2	0	-1	0	0	2	2	0	0	2	2	2	0	0	0	0	0	2	2	0	2	0	0	0
B17450	BBSRC Small-Grain Cereal Collections	1st set of landraces with 12 markers and the extended	https://seedstor.gru.jic.ac.uk/GRU/GRUsearch-infoaccession.php?idPlant=9776	Ethiopia K 317	1979	ETH	300	L	Spring	Ethiopian Land Variety	0	0	0	2	2	0	0	0	2	0	2	0	2	0	0	2	0	0	2	2	2	0	2	0
B17455	BBSRC Small-Grain Cereal Collections	1st set of landraces with 12 markers and the extended	https://seedstor.gru.jic.ac.uk/GRU/GRUsearch-infoaccession.php?idPlant=9781	Ethiopia K 327	1979	ETH	300	L	Spring	Ethiopian Land Variety	0	0	2	0	2	2	0	2	2	2	2	0	2	2	2	2	0	0	0	0	0	2	2	0
B17457	BBSRC Small-Grain Cereal Collections	1st set of landraces with 12 markers and the extended	https://seedstor.gru.jic.ac.uk/GRU/GRUsearch-infoaccession.php?idPlant=9783	Ethiopia K 330	1979	ETH	300	L	Spring	Ethiopian Land Variety	0	0	-1	2	0	2	0	0	0	2	2	0	2	0	2	2	2	2	0	2	2	-1	2	2
B17460	BBSRC Small-Grain Cereal Collections	1st set of landraces with 12 markers and the extended	https://seedstor.gru.jic.ac.uk/GRU/GRUsearch-infoaccession.php?idPlant=9786	Ethiopia K 336	1979	ETH	300	L	Spring	Ethiopian Land Variety	0	0	0	2	2	2	2	2	2	0	2	0	2	2	2	2	0	0	0	2	2	2	-1	2
B17482	BBSRC Small-Grain Cereal Collections	1st set of landraces with 12 markers and the extended	https://seedstor.gru.jic.ac.uk/GRU/GRUsearch-infoaccession.php?idPlant=9806	Ethiopia K 378	1979	ETH	300	L	Spring	Ethiopian Land Variety	0	2	0	0	2	2	2	2	0	2	2	0	2	2	0	0	0	0	0	2	0	2	2	0
B17488	BBSRC Small-Grain Cereal Collections	1st set of landraces with 12 markers and the extended	https://seedstor.gru.jic.ac.uk/GRU/GRUsearch-infoaccession.php?idPlant=9812	Ethiopia K 393	1979	ETH	300	L	Spring	Ethiopian Land Variety	0	0	0	2	2	0	0	0	2	0	2	0	2	2	2	-1	0	0	0	2	0	0	2	2
B17493	BBSRC Small-Grain Cereal Collections	1st set of landraces with 12 markers and the extended	https://seedstor.gru.jic.ac.uk/GRU/GRUsearch-infoaccession.php?idPlant=9817	Ethiopia K 399	1979	ETH	300	L	Spring	Ethiopian Land Variety	0	0	2	2	0	2	0	0	0	2	2	0	2	0	2	2	2	2	0	2	2	0	2	2
B17498	BBSRC Small-Grain Cereal Collections	1st set of landraces with 12 markers and the extended	https://seedstor.gru.jic.ac.uk/GRU/GRUsearch-infoaccession.php?idPlant=9822	Ethiopia K 406	1979	ETH	300	L	Spring	Ethiopian Land Variety	0	0	0	0	2	0	0	2	2	0	2	2	2	0	0	0	0	0	0	0	0	0	2	2
B17526	BBSRC Small-Grain Cereal Collections	1st set of landraces with 12 markers and the extended	https://seedstor.gru.jic.ac.uk/GRU/GRUsearch-infoaccession.php?idPlant=9848	Ethiopia K 444	1979	ETH	300	L	Spring	Ethiopian Land Variety	0	2	2	2	2	0	2	0	0	0	2	0	2	2	2	0	0	0	0	2	0	2	0	0
B17529	BBSRC Small-Grain Cereal Collections	1st set of landraces with 12 markers and the extended	https://seedstor.gru.jic.ac.uk/GRU/GRUsearch-infoaccession.php?idPlant=9851	Ethiopia K 447	1979	ETH	300	L	Spring	Ethiopian Land Variety	0	-1	0	0	2	2	2	0	0	2	2	2	0	0	2	0	2	0	0	0	0	2	2	2
B17552	BBSRC Small-Grain Cereal Collections	1st set of landraces with 12 markers and the extended	https://seedstor.gru.jic.ac.uk/GRU/GRUsearch-infoaccession.php?idPlant=9873	Ethiopia K 482	1979	ETH	300	L	Spring	Ethiopian Land Variety	-1	2	0	2	0	0	0	2	0	0	2	2	2	2	2	2	0	0	0	2	2	0	2	2
B17645	BBSRC Small-Grain Cereal Collections	1st set of landraces with 12 markers and the extended	https://seedstor.gru.jic.ac.uk/GRU/GRUsearch-infoaccession.php?idPlant=9966	Ethiopia K 604	1979	ETH	300	L	Spring	Ethiopian Land Variety	0	2	2	2	2	2	2	0	0	0	2	0	2	2	2	2	0	0	0	0	0	2	1	0
B17659	BBSRC Small-Grain Cereal Collections	1st set of landraces with 12 markers and the extended	https://seedstor.gru.jic.ac.uk/GRU/GRUsearch-infoaccession.php?idPlant=9980	Ethiopia K 626	1979	ETH	300	L	Spring	Ethiopian Land Variety	-1	2	0	2	0	2	0	0	0	0	2	2	-1	0	2	2	0	0	0	2	0	2	2	0
B17684	BBSRC Small-Grain Cereal Collections	1st set of landraces with 12 markers and the extended	https://seedstor.gru.jic.ac.uk/GRU/GRUsearch-infoaccession.php?idPlant=10005	Ethiopia K 687	1979	ETH	300	L	Spring	Ethiopian Land Variety	0	2	0	2	0	2	0	2	0	0	2	0	0	2	2	0	2	0	0	2	2	2	2	2
B17692	BBSRC Small-Grain Cereal Collections	1st set of landraces with 12 markers and the extended	https://seedstor.gru.jic.ac.uk/GRU/GRUsearch-infoaccession.php?idPlant=10013	Ethiopia K 695	1979	ETH	300	L	Spring	Ethiopian Land Variety	-1	2	0	2	0	0	0	0	2	2	2	0	2	0	2	2	2	0	2	2	2	0	2	2
B17697	BBSRC Small-Grain Cereal Collections	1st set of landraces with 12 markers and the extended	https://seedstor.gru.jic.ac.uk/GRU/GRUsearch-infoaccession.php?idPlant=10018	Ethiopia K 702	1979	ETH	300	L	Spring	Ethiopian Land Variety	2	0	0	2	0	0	2	2	2	2	2	0	0	0	0	1	2	2	2	0	2	2	2	0
B17704	BBSRC Small-Grain Cereal Collections	1st set of landraces with 12 markers and the extended	https://seedstor.gru.jic.ac.uk/GRU/GRUsearch-infoaccession.php?idPlant=10025	Ethiopia K 710	1979	ETH	300	L	Spring	Ethiopian Land Variety	0	2	0	-1	0	2	0	2	0	2	2	2	0	-1	0	0	0	0	2	1	0	0	0	2
B17708	BBSRC Small-Grain Cereal Collections	1st set of landraces with 12 markers and the extended	https://seedstor.gru.jic.ac.uk/GRU/GRUsearch-infoaccession.php?idPlant=10029	Ethiopia K 715	1979	ETH	300	L	Spring	Ethiopian Land Variety	0	2	0	2	0	2	0	2	0	0	2	2	0	0	2	0	0	0	0	2	2	2	0	2
B17714	BBSRC Small-Grain Cereal Collections	1st set of landraces with 12 markers and the extended	https://seedstor.gru.jic.ac.uk/GRU/GRUsearch-infoaccession.php?idPlant=10035	Ethiopia K 722	1979	ETH	300	L	Spring	Ethiopian Land Variety	0	2	0	2	0	2	0	2	0	0	2	0	0	0	2	0	2	0	0	2	2	2	2	2
B17715	BBSRC Small-Grain Cereal Collections	1st set of landraces with 12 markers and the extended	https://seedstor.gru.jic.ac.uk/GRU/GRUsearch-infoaccession.php?idPlant=10036	Ethiopia K 723	1979	ETH	300	L	Spring	Ethiopian Land Variety	2	2	0	2	0	2	0	2	0	2	2	2	2	0	2	0	0	0	0	2	0	2	0	2
B17716	BBSRC Small-Grain Cereal Collections	1st set of landraces with 12 markers and the extended	https://seedstor.gru.jic.ac.uk/GRU/GRUsearch-infoaccession.php?idPlant=10037	Ethiopia K 724	1979	ETH	300	L	Spring	Ethiopian Land Variety	-1	2	0	2	0	2	2	0	2	0	2	2	2	0	2	0	0	0	2	0	0	2	2	0
B17735	BBSRC Small-Grain Cereal Collections	1st set of landraces with 12 markers and the extended	https://seedstor.gru.jic.ac.uk/GRU/GRUsearch-infoaccession.php?idPlant=10056	Ethiopia K 745	1979	ETH	300	L	Spring	Ethiopian Land Variety	0	2	0	0	2	0	0	2	2	0	2	0	2	0	0	0	0	0	0	2	2	2	0	2
B17740	BBSRC Small-Grain Cereal Collections	1st set of landraces with 12 markers and the extended	https://seedstor.gru.jic.ac.uk/GRU/GRUsearch-infoaccession.php?idPlant=10061	Ethiopia K 751	1979	ETH	300	L	Spring	Ethiopian Land Variety	0	2	2	2	2	0	0	2	0	2	2	2	0	2	2	-1	0	0	0	2	2	2	2	2
B17743	BBSRC Small-Grain Cereal Collections	1st set of landraces with 12 markers and the extended	https://seedstor.gru.jic.ac.uk/GRU/GRUsearch-infoaccession.php?idPlant=10064	Ethiopia K 754	1979	ETH	300	L	Spring	Ethiopian Land Variety	0	2	0	0	2	0	2	2	0	0	2	0	2	0	0	0	0	0	0	2	0	2	0	2
B17746	BBSRC Small-Grain Cereal Collections	1st set of landraces with 12 markers and the extended	https://seedstor.gru.jic.ac.uk/GRU/GRUsearch-infoaccession.php?idPlant=10067	Ethiopia K 757	1979	ETH	300	L	Spring	Ethiopian Land Variety	0	2	2	0	2	0	2	2	0	0	2	0	2	0	2	2	0	0	0	2	2	-1	0	2
B17748	BBSRC Small-Grain Cereal Collections	1st set of landraces with 12 markers and the extended	https://seedstor.gru.jic.ac.uk/GRU/GRUsearch-infoaccession.php?idPlant=10069	Ethiopia K 759	1979	ETH	300	L	Spring	Ethiopian Land Variety	0	2	0	0	2	0	0	2	0	0	2	0	2	0	0	2	0	0	0	2	0	2	0	2
B17754	BBSRC Small-Grain Cereal Collections	1st set of landraces with 12 markers and the extended	https://seedstor.gru.jic.ac.uk/GRU/GRUsearch-infoaccession.php?idPlant=10075	Ethiopia K 766	1979	ETH	300	L	Spring	Ethiopian Land Variety	-1	2	0	2	0	0	0	2	0	0	2	2	2	2	2	2	0	0	0	2	2	0	2	2
B17758	BBSRC Small-Grain Cereal Collections	1st set of landraces with 12 markers and the extended	https://seedstor.gru.jic.ac.uk/GRU/GRUsearch-infoaccession.php?idPlant=10078	Sativum Jessen England	1979	PER	300	L	Spring	Unknown	0	2	0	1	0	2	2	2	0	0	2	0	0	2	2	0	0	2	2	2	2	0	0	2
B17759	BBSRC Small-Grain Cereal Collections	1st set of landraces with 12 markers and the extended	https://seedstor.gru.jic.ac.uk/GRU/GRUsearch-infoaccession.php?idPlant=10079	Sativum Jessen England	1979	GBE	300	L	Spring	Unknown	2	0	0	0	0	2	2	2	2	0	2	0	1	0	2	0	0	0	2	0	2	0	-1	2
B17771	BBSRC Small-Grain Cereal Collections	1st set of landraces with 12 markers and the extended	https://seedstor.gru.jic.ac.uk/GRU/GRUsearch-infoaccession.php?idPlant=10090	Ethiopia K 305	1979	ETH	300	L	Spring	Ethiopian Land Variety	0	2	0	2	0	2	0	2	0	0	2	0	0	2	2	0	2	0	0	2	0	2	2	2
B18690	BBSRC Small-Grain Cereal Collections	1st set of landraces with 12 markers and the extended	https://seedstor.gru.jic.ac.uk/GRU/GRUsearch-infoaccession.php?idPlant=10932	India (Che-Ne Grey)	1984	IND	300	L	Spring	Indian Land Variety	2	2	0	2	0	2	2	2	0	0	2	2	0	0	2	2	0	2	0	0	0	0	0	2
B18764	BBSRC Small-Grain Cereal Collections	1st set of landraces with 12 markers and the extended	https://seedstor.gru.jic.ac.uk/GRU/GRUsearch-infoaccession.php?idPlant=11006	SCRI 843	1985	GBS	410	B	Spring	(Goldmarker*Athos)*(Goldmarker*Magnum)	0	0	2	2	0	2	0	0	0	2	2	2	0	0	2	0	2	2	0	0	2	0	0	0
B18916	BBSRC Small-Grain Cereal Collections	1st set of landraces with 12 markers and the extended	https://seedstor.gru.jic.ac.uk/GRU/GRUsearch-infoaccession.php?idPlant=11156	CI 7295	1985	JPN	300	L	Winter	Unknown	2	2	0	0	0	2	2	2	0	0	2	2	0	2	2	2	0	2	0	2	-1	2	0	0
B19061	BBSRC Small-Grain Cereal Collections	1st set of landraces with 12 markers and the extended	https://seedstor.gru.jic.ac.uk/GRU/GRUsearch-infoaccession.php?idPlant=11301	Ethiopia HCS 701	1985	ETH	300	L	Spring	Ethiopian Land Variety	0	0	2	0	0	0	2	0	2	2	2	2	0	0	0	2	2	0	2	0	2	2	0	0
B19062	BBSRC Small-Grain Cereal Collections	1st set of landraces with 12 markers and the extended	https://seedstor.gru.jic.ac.uk/GRU/GRUsearch-infoaccession.php?idPlant=11302	Ethiopia HCS 714	1985	ETH	300	L	Spring	Ethiopian Land Variety	2	0	2	0	0	0	0	2	2	2	2	0	0	0	2	1	2	2	2	2	0	2	2	0
B19063	BBSRC Small-Grain Cereal Collections	1st set of landraces with 12 markers and the extended	https://seedstor.gru.jic.ac.uk/GRU/GRUsearch-infoaccession.php?idPlant=11303	Ethiopia HCS 719	1985	ETH	300	L	Spring	Ethiopian Land Variety	0	0	0	-1	2	0	0	2	0	0	2	0	2	0	0	1	0	0	0	2	0	2	0	2
B19073	BBSRC Small-Grain Cereal Collections	1st set of landraces with 12 markers and the extended	https://seedstor.gru.jic.ac.uk/GRU/GRUsearch-infoaccession.php?idPlant=11311	Ethiopia HCS D 4	1985	ETH	300	L	Spring	Ethiopian Land Variety	0	0	0	2	0	0	0	0	0	2	2	2	2	2	2	0	0	0	2	2	0	1	0	0
B19085	BBSRC Small-Grain Cereal Collections	1st set of landraces with 12 markers and the extended	https://seedstor.gru.jic.ac.uk/GRU/GRUsearch-infoaccession.php?idPlant=11323	Ethiopia HCS D 16	1985	ETH	300	L	Spring	Ethiopian Land Variety	-1	1	-1	2	0	0	2	2	1	2	2	0	0	2	2	1	1	0	1	2	0	2	0	-1
B19086	BBSRC Small-Grain Cereal Collections	1st set of landraces with 12 markers and the extended	https://seedstor.gru.jic.ac.uk/GRU/GRUsearch-infoaccession.php?idPlant=11324	Ethiopia HCS D 17	1985	ETH	300	L	Spring	Ethiopian Land Variety	0	2	0	2	0	2	2	0	1	0	2	0	0	1	2	2	0	0	0	2	0	2	0	2
B19093	BBSRC Small-Grain Cereal Collections	1st set of landraces with 12 markers and the extended	https://seedstor.gru.jic.ac.uk/GRU/GRUsearch-infoaccession.php?idPlant=11330	Ethiopia HCS D 24	1985	ETH	300	L	Spring	Ethiopian Land Variety	0	0	0	1	2	0	2	0	0	0	2	0	2	2	0	2	0	0	0	2	0	0	0	0
B19097	BBSRC Small-Grain Cereal Collections	1st set of landraces with 12 markers and the extended	https://seedstor.gru.jic.ac.uk/GRU/GRUsearch-infoaccession.php?idPlant=11334	Ethiopia HCS 704	1985	ETH	300	L	Spring	Ethiopian Land Variety	0	0	0	2	0	0	0	2	2	0	2	0	2	0	0	2	2	0	0	2	0	0	2	2
B19098	BBSRC Small-Grain Cereal Collections	1st set of landraces with 12 markers and the extended	https://seedstor.gru.jic.ac.uk/GRU/GRUsearch-infoaccession.php?idPlant=11335	Ethiopia HCS 706	1985	ETH	300	L	Spring	Ethiopian Land Variety	0	2	0	2	-1	2	0	2	0	0	2	0	2	2	2	2	2	0	2	2	0	2	2	2
B19099	BBSRC Small-Grain Cereal Collections	1st set of landraces with 12 markers and the extended	https://seedstor.gru.jic.ac.uk/GRU/GRUsearch-infoaccession.php?idPlant=11336	Ethiopia HCS 707	1985	ETH	300	L	Spring	Ethiopian Land Variety	0	0	0	0	0	0	0	2	2	0	2	0	2	0	2	0	2	0	0	2	0	2	2	2
B19101	BBSRC Small-Grain Cereal Collections	1st set of landraces with 12 markers and the extended	https://seedstor.gru.jic.ac.uk/GRU/GRUsearch-infoaccession.php?idPlant=11338	Ethiopia HCS 709	1985	ETH	300	L	Spring	Ethiopian Land Variety	0	2	0	0	0	2	2	0	0	0	2	1	0	0	2	2	0	0	2	2	2	1	2	2
B19104	BBSRC Small-Grain Cereal Collections	1st set of landraces with 12 markers and the extended	https://seedstor.gru.jic.ac.uk/GRU/GRUsearch-infoaccession.php?idPlant=11341	Ethiopia HCS 713	1985	ETH	300	L	Spring	Ethiopian Land Variety	0	2	0	2	0	0	0	2	0	0	2	2	2	0	2	2	2	0	2	2	0	2	2	2
B19107	BBSRC Small-Grain Cereal Collections	1st set of landraces with 12 markers and the extended	https://seedstor.gru.jic.ac.uk/GRU/GRUsearch-infoaccession.php?idPlant=11344	Ethiopia HCS 718	1985	ETH	300	L	Spring	Ethiopian Land Variety	0	2	0	2	-1	0	0	0	1	0	2	2	2	2	2	1	2	0	1	2	1	2	2	-1
B19110	BBSRC Small-Grain Cereal Collections	1st set of landraces with 12 markers and the extended	https://seedstor.gru.jic.ac.uk/GRU/GRUsearch-infoaccession.php?idPlant=11347	Ethiopia HCS 725	1985	ETH	300	L	Spring	Ethiopian Land Variety	0	2	0	2	2	2	2	0	2	-1	2	0	2	2	2	2	0	0	2	2	0	2	2	2
B19108	BBSRC Small-Grain Cereal Collections	1st set of landraces with 12 markers and the extended	https://seedstor.gru.jic.ac.uk/GRU/GRUsearch-infoaccession.php?idPlant=11345	Ethiopia HCS 723	1985	ETH	300	L	Spring	Ethiopian Land Variety	0	2	0	2	2	2	2	0	2	0	2	0	2	2	2	2	0	0	-1	2	0	2	2	2
B19116	BBSRC Small-Grain Cereal Collections	1st set of landraces with 12 markers and the extended	https://seedstor.gru.jic.ac.uk/GRU/GRUsearch-infoaccession.php?idPlant=11353	Ethiopia HCS 736	1985	ETH	300	L	Spring	Ethiopian Land Variety	0	0	0	2	2	0	0	0	2	0	2	0	2	2	2	2	2	0	2	2	0	2	2	0
B19118	BBSRC Small-Grain Cereal Collections	1st set of landraces with 12 markers and the extended	https://seedstor.gru.jic.ac.uk/GRU/GRUsearch-infoaccession.php?idPlant=11355	Ethiopia HCS 739	1985	ETH	300	L	Spring	Ethiopian Land Variety	0	2	0	2	2	2	2	2	0	0	2	0	2	2	2	0	0	0	0	2	0	2	2	2
B19119	BBSRC Small-Grain Cereal Collections	1st set of landraces with 12 markers and the extended	https://seedstor.gru.jic.ac.uk/GRU/GRUsearch-infoaccession.php?idPlant=11356	Ethiopia HCS 740	1985	ETH	300	L	Spring	Ethiopian Land Variety	0	0	0	2	2	0	0	0	2	0	2	0	2	2	2	2	0	0	2	2	0	2	2	0
B19120	BBSRC Small-Grain Cereal Collections	1st set of landraces with 12 markers and the extended	https://seedstor.gru.jic.ac.uk/GRU/GRUsearch-infoaccession.php?idPlant=11357	Ethiopia HCS 748	1985	ETH	300	L	Spring	Ethiopian Land Variety	0	2	0	2	2	2	0	0	2	-1	2	0	2	2	0	0	0	0	0	0	0	2	2	2
B19121	BBSRC Small-Grain Cereal Collections	1st set of landraces with 12 markers and the extended	https://seedstor.gru.jic.ac.uk/GRU/GRUsearch-infoaccession.php?idPlant=11358	Ethiopia HCS 750	1985	ETH	300	L	Spring	Ethiopian Land Variety	0	0	0	2	2	0	0	0	2	0	2	0	2	2	2	2	0	0	2	2	0	2	2	0
B19122	BBSRC Small-Grain Cereal Collections	1st set of landraces with 12 markers and the extended	https://seedstor.gru.jic.ac.uk/GRU/GRUsearch-infoaccession.php?idPlant=11359	Ethiopia HCS 759	1985	ETH	300	L	Spring	Ethiopian Land Variety	0	2	0	2	2	2	0	0	2	0	2	0	2	2	0	0	0	0	0	0	0	2	2	2
B19123	BBSRC Small-Grain Cereal Collections	1st set of landraces with 12 markers and the extended	https://seedstor.gru.jic.ac.uk/GRU/GRUsearch-infoaccession.php?idPlant=11360	Ethiopia HCS 761	1985	ETH	300	L	Spring	Ethiopian Land Variety	0	0	0	1	2	0	0	2	2	0	2	0	2	2	0	2	2	0	2	2	0	2	0	0
B19125	BBSRC Small-Grain Cereal Collections	1st set of landraces with 12 markers and the extended	https://seedstor.gru.jic.ac.uk/GRU/GRUsearch-infoaccession.php?idPlant=11362	Ethiopia HCS 771	1985	ETH	300	L	Spring	Ethiopian Land Variety	0	0	2	2	2	0	2	0	0	0	2	0	2	2	0	2	0	0	0	0	0	0	2	0
B19126	BBSRC Small-Grain Cereal Collections	1st set of landraces with 12 markers and the extended	https://seedstor.gru.jic.ac.uk/GRU/GRUsearch-infoaccession.php?idPlant=11363	Ethiopia HCS 14	1985	ETH	300	L	Spring	Ethiopian Land Variety	0	0	2	2	-1	2	0	0	0	2	2	0	2	2	0	2	0	0	0	2	2	0	2	0
B19127	BBSRC Small-Grain Cereal Collections	1st set of landraces with 12 markers and the extended	https://seedstor.gru.jic.ac.uk/GRU/GRUsearch-infoaccession.php?idPlant=11364	Ethiopia HCS 366	1985	ETH	300	L	Spring	Ethiopian Land Variety	0	0	0	2	-1	0	-1	0	0	2	2	0	2	2	2	2	0	0	0	0	2	2	0	0
B19128	BBSRC Small-Grain Cereal Collections	1st set of landraces with 12 markers and the extended	https://seedstor.gru.jic.ac.uk/GRU/GRUsearch-infoaccession.php?idPlant=11365	Ethiopia HCS 376	1985	ETH	300	L	Spring	Ethiopian Land Variety	0	0	0	0	2	2	2	0	0	2	2	0	2	2	0	2	0	0	2	0	0	2	2	0
B19129	BBSRC Small-Grain Cereal Collections	1st set of landraces with 12 markers and the extended	https://seedstor.gru.jic.ac.uk/GRU/GRUsearch-infoaccession.php?idPlant=11366	Ethiopia HCS 396-1	1985	ETH	300	L	Spring	Ethiopian Land Variety	0	0	0	2	2	0	0	2	0	0	2	0	2	2	0	2	2	0	2	0	2	2	2	0
B19130	BBSRC Small-Grain Cereal Collections	1st set of landraces with 12 markers and the extended	https://seedstor.gru.jic.ac.uk/GRU/GRUsearch-infoaccession.php?idPlant=11367	Ethiopia HCS 396-2	1985	ETH	300	L	Spring	Ethiopian Land Variety	0	0	0	2	2	0	0	2	0	0	2	0	2	2	0	2	2	0	2	0	2	2	2	0
B19131	BBSRC Small-Grain Cereal Collections	1st set of landraces with 12 markers and the extended	https://seedstor.gru.jic.ac.uk/GRU/GRUsearch-infoaccession.php?idPlant=11368	Ethiopia HCS 20	1985	ETH	300	L	Spring	Ethiopian Land Variety	0	0	0	2	2	0	0	2	0	0	2	0	2	2	0	2	2	0	2	0	2	2	2	0
B19132	BBSRC Small-Grain Cereal Collections	1st set of landraces with 12 markers and the extended	https://seedstor.gru.jic.ac.uk/GRU/GRUsearch-infoaccession.php?idPlant=11369	Ethiopia HCS 21	1985	ETH	300	L	Spring	Ethiopian Land Variety	0	0	0	2	2	0	0	2	0	0	2	0	2	2	0	2	2	0	2	0	2	2	2	0
B19133	BBSRC Small-Grain Cereal Collections	1st set of landraces with 12 markers and the extended	https://seedstor.gru.jic.ac.uk/GRU/GRUsearch-infoaccession.php?idPlant=11370	Ethiopia HCS 22	1985	ETH	300	L	Spring	Ethiopian Land Variety	0	0	0	2	2	0	0	2	0	0	2	0	2	2	0	2	2	0	2	0	2	2	2	0
B19134	BBSRC Small-Grain Cereal Collections	1st set of landraces with 12 markers and the extended	https://seedstor.gru.jic.ac.uk/GRU/GRUsearch-infoaccession.php?idPlant=11371	Ethiopia HCS 27	1985	ETH	300	L	Spring	Ethiopian Land Variety	0	0	2	2	2	0	2	0	0	0	-1	0	2	2	0	2	0	0	0	2	0	-1	2	0
B19135	BBSRC Small-Grain Cereal Collections	1st set of landraces with 12 markers and the extended	https://seedstor.gru.jic.ac.uk/GRU/GRUsearch-infoaccession.php?idPlant=11372	Ethiopia HCS 31	1985	ETH	300	L	Spring	Ethiopian Land Variety	0	0	0	2	2	0	0	0	-1	0	2	0	2	2	2	2	0	0	0	2	0	0	2	2
B19136	BBSRC Small-Grain Cereal Collections	1st set of landraces with 12 markers and the extended	https://seedstor.gru.jic.ac.uk/GRU/GRUsearch-infoaccession.php?idPlant=11373	Ethiopia HCS 32	1985	ETH	300	L	Spring	Ethiopian Land Variety	0	2	0	0	2	1	0	0	0	0	2	0	2	2	2	2	0	0	2	2	2	2	2	1
B19142	BBSRC Small-Grain Cereal Collections	1st set of landraces with 12 markers and the extended	https://seedstor.gru.jic.ac.uk/GRU/GRUsearch-infoaccession.php?idPlant=11379	Ethiopia HCS 225	1985	ETH	300	L	Spring	Ethiopian Land Variety	0	0	0	0	0	0	0	0	2	2	2	0	2	2	2	2	0	0	2	0	0	0	2	0
B19143	BBSRC Small-Grain Cereal Collections	1st set of landraces with 12 markers and the extended	https://seedstor.gru.jic.ac.uk/GRU/GRUsearch-infoaccession.php?idPlant=11380	Ethiopia HCS 228	1985	ETH	300	L	Spring	Ethiopian Land Variety	0	0	0	-1	2	-1	0	0	2	2	2	0	2	2	2	2	0	0	2	0	0	0	2	0
B19146	BBSRC Small-Grain Cereal Collections	1st set of landraces with 12 markers and the extended	https://seedstor.gru.jic.ac.uk/GRU/GRUsearch-infoaccession.php?idPlant=11383	Ethiopia HCS 258	1985	ETH	300	L	Spring	Ethiopian Land Variety	0	2	2	2	2	0	0	0	2	0	2	0	2	2	0	1	0	0	2	2	0	2	0	0
B19147	BBSRC Small-Grain Cereal Collections	1st set of landraces with 12 markers and the extended	https://seedstor.gru.jic.ac.uk/GRU/GRUsearch-infoaccession.php?idPlant=11384	Ethiopia HCS 264	1985	ETH	300	L	Spring	Ethiopian Land Variety	-1	0	0	2	2	2	0	0	2	0	2	0	2	2	0	2	0	0	0	2	0	2	2	0
B19148	BBSRC Small-Grain Cereal Collections	1st set of landraces with 12 markers and the extended	https://seedstor.gru.jic.ac.uk/GRU/GRUsearch-infoaccession.php?idPlant=11385	Ethiopia HCS 270	1985	ETH	300	L	Spring	Ethiopian Land Variety	0	0	0	2	2	0	0	0	0	0	2	0	2	2	2	2	0	0	2	2	0	2	2	0
B19149	BBSRC Small-Grain Cereal Collections	1st set of landraces with 12 markers and the extended	https://seedstor.gru.jic.ac.uk/GRU/GRUsearch-infoaccession.php?idPlant=11386	Ethiopia HCS 273	1985	ETH	300	L	Spring	Ethiopian Land Variety	2	0	0	0	0	2	2	2	0	0	2	0	2	2	2	2	2	2	2	0	2	2	-1	0
B19151	BBSRC Small-Grain Cereal Collections	1st set of landraces with 12 markers and the extended	https://seedstor.gru.jic.ac.uk/GRU/GRUsearch-infoaccession.php?idPlant=11388	Ethiopia HCS 279	1985	ETH	300	L	Spring	Ethiopian Land Variety	0	0	0	2	2	0	0	0	2	0	2	0	2	2	0	-1	0	0	2	0	0	2	0	0
B19154	BBSRC Small-Grain Cereal Collections	1st set of landraces with 12 markers and the extended	https://seedstor.gru.jic.ac.uk/GRU/GRUsearch-infoaccession.php?idPlant=11391	Ethiopia HCS 288	1985	ETH	300	L	Spring	Ethiopian Land Variety	0	0	0	0	-1	0	0	0	2	2	2	0	2	2	2	2	0	0	2	0	0	0	2	0
B19152	BBSRC Small-Grain Cereal Collections	1st set of landraces with 12 markers and the extended	https://seedstor.gru.jic.ac.uk/GRU/GRUsearch-infoaccession.php?idPlant=11389	Ethiopia HCS 282	1985	ETH	300	L	Spring	Ethiopian Land Variety	0	0	0	2	2	2	2	0	0	2	2	0	2	0	2	2	0	0	2	2	0	0	1	2
B19155	BBSRC Small-Grain Cereal Collections	1st set of landraces with 12 markers and the extended	https://seedstor.gru.jic.ac.uk/GRU/GRUsearch-infoaccession.php?idPlant=11392	Ethiopia HCS 430	1985	ETH	300	L	Spring	Ethiopian Land Variety	0	0	-1	0	2	0	2	2	2	0	2	0	2	2	0	0	2	0	0	0	0	-1	2	0
B19158	BBSRC Small-Grain Cereal Collections	1st set of landraces with 12 markers and the extended	https://seedstor.gru.jic.ac.uk/GRU/GRUsearch-infoaccession.php?idPlant=11395	Ethiopia HCS 499	1985	ETH	300	L	Spring	Ethiopian Land Variety	0	0	2	0	2	0	2	2	2	0	2	0	2	2	0	0	2	0	0	0	0	2	2	0
B19159	BBSRC Small-Grain Cereal Collections	1st set of landraces with 12 markers and the extended	https://seedstor.gru.jic.ac.uk/GRU/GRUsearch-infoaccession.php?idPlant=11396	Ethiopia HCS 523	1985	ETH	300	L	Spring	Ethiopian Land Variety	0	2	0	2	2	0	2	0	0	0	2	0	2	2	0	-1	0	0	2	2	0	2	0	0
B19313	BBSRC Small-Grain Cereal Collections	1st set of landraces with 12 markers and the extended	https://seedstor.gru.jic.ac.uk/GRU/GRUsearch-infoaccession.php?idPlant=11549	Sudan Shambat	1985	SDN	300	L	Spring	Sudanese Land Race	2	0	2	2	0	2	0	2	0	0	2	2	2	2	2	0	0	2	2	2	0	0	1	2
B19401	BBSRC Small-Grain Cereal Collections	1st set of landraces with 12 markers and the extended	https://seedstor.gru.jic.ac.uk/GRU/GRUsearch-infoaccession.php?idPlant=11625	Kwan Lung 2	1986	CHN	300	L	Spring	Chinese Land Variety	2	2	0	2	2	0	2	0	0	2	2	2	2	0	2	2	0	2	0	2	0	0	0	2
B19402	BBSRC Small-Grain Cereal Collections	1st set of landraces with 12 markers and the extended	https://seedstor.gru.jic.ac.uk/GRU/GRUsearch-infoaccession.php?idPlant=11626	Kwan Lung 3	1986	CHN	300	L	Spring	Chinese Land Variety	2	2	0	2	2	2	2	0	0	2	2	2	2	0	2	2	0	2	0	2	-1	0	0	2
B19414	BBSRC Small-Grain Cereal Collections	1st set of landraces with 12 markers and the extended	https://seedstor.gru.jic.ac.uk/GRU/GRUsearch-infoaccession.php?idPlant=11638	China A Hor 842	1986	CHN	300	L	Winter	Unknown	2	2	2	-1	2	2	2	0	2	0	2	1	0	2	2	2	0	0	1	1	2	1	2	0
B19419	BBSRC Small-Grain Cereal Collections	1st set of landraces with 12 markers and the extended	https://seedstor.gru.jic.ac.uk/GRU/GRUsearch-infoaccession.php?idPlant=11643	Columbische Nackte	1986	COL	300	L	Winter	Unknown	2	0	0	2	-1	2	2	0	0	0	2	0	2	0	0	2	0	2	0	2	2	0	2	2
B19420	BBSRC Small-Grain Cereal Collections	1st set of landraces with 12 markers and the extended	https://seedstor.gru.jic.ac.uk/GRU/GRUsearch-infoaccession.php?idPlant=11644	Palestine	1986	ISR	300	L	Winter	Unknown	-1	2	0	1	2	0	2	2	2	0	2	2	2	-1	0	0	0	2	2	0	2	2	2	2
B19426	BBSRC Small-Grain Cereal Collections	1st set of landraces with 12 markers and the extended	https://seedstor.gru.jic.ac.uk/GRU/GRUsearch-infoaccession.php?idPlant=11650	Pecada	1986	ECU	300	L	Winter	Unknown	0	0	0	0	2	2	0	2	2	0	2	2	2	2	0	2	0	0	0	0	0	0	2	0
B19460	BBSRC Small-Grain Cereal Collections	1st set of landraces with 12 markers and the extended	https://seedstor.gru.jic.ac.uk/GRU/GRUsearch-infoaccession.php?idPlant=11684	Ethiopia CI 668	1986	ETH	300	L	Spring	Unknown	0	2	0	2	2	0	2	0	0	-1	2	0	0	0	2	2	2	2	2	0	2	2	0	0
B19886	BBSRC Small-Grain Cereal Collections	1st set of landraces with 12 markers and the extended	https://seedstor.gru.jic.ac.uk/GRU/GRUsearch-infoaccession.php?idPlant=12094	Dinar	1987	TUN	300	L	Spring	Unknown	0	2	2	0	0	0	2	2	0	0	2	2	0	2	0	2	2	0	2	0	2	0	2	2
B19888	BBSRC Small-Grain Cereal Collections	1st set of landraces with 12 markers and the extended	https://seedstor.gru.jic.ac.uk/GRU/GRUsearch-infoaccession.php?idPlant=12096	Black Egyptian	1987	EGY	300	L	Spring	Unknown	-1	0	0	0	0	0	0	2	0	2	2	2	0	0	0	0	0	2	0	0	2	0	-1	2
B20068	BBSRC Small-Grain Cereal Collections	1st set of landraces with 12 markers and the extended	https://seedstor.gru.jic.ac.uk/GRU/GRUsearch-infoaccession.php?idPlant=12207	Amrigschwander Schwarzwalder	1987	DEU	300	L	Spring	Unknown	2	2	0	2	2	2	0	2	2	0	2	0	0	2	0	2	0	0	2	2	2	0	-1	2
B20069	BBSRC Small-Grain Cereal Collections	1st set of landraces with 12 markers and the extended	https://seedstor.gru.jic.ac.uk/GRU/GRUsearch-infoaccession.php?idPlant=12208	Stella	1987	SWE	300	L	Spring	Unknown	0	2	2	2	2	0	2	0	2	2	2	2	0	0	2	0	2	0	2	0	2	0	0	0
B20113	BBSRC Small-Grain Cereal Collections	1st set of landraces with 12 markers and the extended	https://seedstor.gru.jic.ac.uk/GRU/GRUsearch-infoaccession.php?idPlant=12252	Baum	1987	AUT	300	L	Spring	Unknown	0	0	-1	0	2	2	0	0	0	2	2	2	0	0	0	0	2	2	2	0	2	0	2	0
B20114	BBSRC Small-Grain Cereal Collections	1st set of landraces with 12 markers and the extended	https://seedstor.gru.jic.ac.uk/GRU/GRUsearch-infoaccession.php?idPlant=12253	Baum	1987	AUT	300	L	Spring	Unknown	0	2	2	0	2	2	0	0	2	2	2	2	0	2	2	0	2	2	2	2	2	0	2	0
B20115	BBSRC Small-Grain Cereal Collections	1st set of landraces with 12 markers and the extended	https://seedstor.gru.jic.ac.uk/GRU/GRUsearch-infoaccession.php?idPlant=12254	Einwalchen	1987	AUT	300	L	Spring	Unknown	2	2	0	0	2	2	2	2	0	2	2	0	0	0	0	1	2	2	2	2	2	0	-1	0
B20116	BBSRC Small-Grain Cereal Collections	1st set of landraces with 12 markers and the extended	https://seedstor.gru.jic.ac.uk/GRU/GRUsearch-infoaccession.php?idPlant=12255	Loibichl	1987	AUT	300	L	Spring	Unknown	0	2	0	0	2	0	0	0	2	2	-1	0	0	0	2	0	2	0	2	2	2	0	2	0
B20117	BBSRC Small-Grain Cereal Collections	1st set of landraces with 12 markers and the extended	https://seedstor.gru.jic.ac.uk/GRU/GRUsearch-infoaccession.php?idPlant=12256	Krafts Starkenburger Landg.	1987	DEU	300	L	Spring	Unknown	2	0	-1	2	2	0	0	2	2	2	2	0	0	0	0	0	2	0	2	2	2	2	0	0
B20145	BBSRC Small-Grain Cereal Collections	1st set of landraces with 12 markers and the extended	https://seedstor.gru.jic.ac.uk/GRU/GRUsearch-infoaccession.php?idPlant=12284	ELB 18	1988	SYR	300	L	Spring	Syrian Land Variety	0	2	0	2	0	2	2	0	0	0	2	0	2	2	0	0	0	2	0	0	2	0	0	2
B20146	BBSRC Small-Grain Cereal Collections	1st set of landraces with 12 markers and the extended	https://seedstor.gru.jic.ac.uk/GRU/GRUsearch-infoaccession.php?idPlant=12285	ELB 22	1988	SYR	300	L	Spring	Syrian Land Variety	0	2	0	2	0	2	2	0	2	0	2	0	0	2	0	2	0	0	2	0	2	0	2	2
B20150	BBSRC Small-Grain Cereal Collections	1st set of landraces with 12 markers and the extended	https://seedstor.gru.jic.ac.uk/GRU/GRUsearch-infoaccession.php?idPlant=12289	ELB 40	1988	SYR	300	L	Spring	Syrian Land Variety	0	0	0	2	0	2	2	0	0	0	2	-1	0	0	0	0	0	2	0	0	0	0	2	2
B20152	BBSRC Small-Grain Cereal Collections	1st set of landraces with 12 markers and the extended	https://seedstor.gru.jic.ac.uk/GRU/GRUsearch-infoaccession.php?idPlant=12291	ELB 75	1988	SYR	300	L	Spring	Syrian Land Variety	0	0	0	2	0	-1	2	0	2	0	2	2	0	2	0	0	0	0	0	0	2	0	2	2
B20182	BBSRC Small-Grain Cereal Collections	1st set of landraces with 12 markers and the extended	https://seedstor.gru.jic.ac.uk/GRU/GRUsearch-infoaccession.php?idPlant=12321	W. Hassa	1988	SYR	300	L	Spring	Syrian Land Variety	0	2	0	2	-1	2	2	0	2	0	2	0	0	2	0	0	0	0	0	0	2	0	0	2
B20194	BBSRC Small-Grain Cereal Collections	1st set of landraces with 12 markers and the extended	https://seedstor.gru.jic.ac.uk/GRU/GRUsearch-infoaccession.php?idPlant=12333	Manchuria	1988	MAN	300	L	Spring	Unknown	2	2	0	0	0	2	2	0	0	0	2	2	0	0	0	0	0	2	2	2	2	0	0	2
B20217	BBSRC Small-Grain Cereal Collections	1st set of landraces with 12 markers and the extended	https://seedstor.gru.jic.ac.uk/GRU/GRUsearch-infoaccession.php?idPlant=12356	CI 8979	1988	SYR	300	L	Spring	Unknown	0	2	0	2	0	2	2	0	2	2	2	0	0	2	2	2	0	0	0	0	2	0	2	2
B20220	BBSRC Small-Grain Cereal Collections	1st set of landraces with 12 markers and the extended	https://seedstor.gru.jic.ac.uk/GRU/GRUsearch-infoaccession.php?idPlant=12359	Ethiopia	1988	ETH	300	L	Spring	Unknown	-1	2	0	0	0	0	0	2	0	2	2	0	0	2	2	0	0	0	0	2	0	2	2	2
B20242	BBSRC Small-Grain Cereal Collections	1st set of landraces with 12 markers and the extended	https://seedstor.gru.jic.ac.uk/GRU/GRUsearch-infoaccession.php?idPlant=12381	A Hor 1144&#047;61	1988	ISR	300	L	Spring	Unknown	0	2	2	2	0	0	2	2	0	0	2	0	2	0	2	2	2	2	0	0	2	0	2	2
B20244	BBSRC Small-Grain Cereal Collections	1st set of landraces with 12 markers and the extended	https://seedstor.gru.jic.ac.uk/GRU/GRUsearch-infoaccession.php?idPlant=12383	H Hor 1018&#047;59	1988	ISR	300	L	Spring	Unknown	0	2	2	2	-1	0	0	2	2	0	2	0	0	2	2	2	2	0	2	0	2	0	2	2
B20245	BBSRC Small-Grain Cereal Collections	1st set of landraces with 12 markers and the extended	https://seedstor.gru.jic.ac.uk/GRU/GRUsearch-infoaccession.php?idPlant=12384	H Hor 1035&#047;59	1988	ISR	300	L	Spring	Unknown	2	2	2	2	0	0	0	2	2	2	2	0	0	0	0	0	2	2	2	2	2	0	2	2
B20268	BBSRC Small-Grain Cereal Collections	1st set of landraces with 12 markers and the extended	https://seedstor.gru.jic.ac.uk/GRU/GRUsearch-infoaccession.php?idPlant=12407	IAR&#047;B 341-3	1988	ETH	300	L	Spring	Unknown	0	0	0	2	2	0	2	0	0	0	2	2	2	0	2	2	0	0	0	0	2	2	2	0
B20270	BBSRC Small-Grain Cereal Collections	1st set of landraces with 12 markers and the extended	https://seedstor.gru.jic.ac.uk/GRU/GRUsearch-infoaccession.php?idPlant=12409	Kitschdorf	1988	AUT	300	L	Spring	Unknown	2	0	-1	0	2	2	2	2	0	0	2	2	0	2	0	0	0	2	2	2	2	-1	1	2
B20358	BBSRC Small-Grain Cereal Collections	1st set of landraces with 12 markers and the extended	https://seedstor.gru.jic.ac.uk/GRU/GRUsearch-infoaccession.php?idPlant=12497	Ta Kung Kuan	1988	CHN	300	L	Winter	Unknown	2	2	0	0	2	2	2	0	2	0	2	0	2	0	2	2	0	2	0	2	2	0	1	0
B20365	BBSRC Small-Grain Cereal Collections	1st set of landraces with 12 markers and the extended	https://seedstor.gru.jic.ac.uk/GRU/GRUsearch-infoaccession.php?idPlant=12504	Mu Shih Chiang 2	1988	CHN	300	L	Winter	Unknown	-1	1	0	0	2	0	2	2	2	0	2	0	2	0	0	2	2	0	1	0	2	0	2	2
B20372	BBSRC Small-Grain Cereal Collections	1st set of landraces with 12 markers and the extended	https://seedstor.gru.jic.ac.uk/GRU/GRUsearch-infoaccession.php?idPlant=12511	Pao An Tien 3	1988	CHN	300	L	Winter	Unknown	2	2	2	0	0	2	0	0	0	0	2	0	2	0	2	2	0	2	0	0	-1	0	0	0
B20376	BBSRC Small-Grain Cereal Collections	1st set of landraces with 12 markers and the extended	https://seedstor.gru.jic.ac.uk/GRU/GRUsearch-infoaccession.php?idPlant=12515	Chiao Chuang 2	1988	CHN	300	L	Winter	Unknown	2	2	0	0	2	0	2	0	2	2	2	2	2	0	2	1	0	2	0	0	2	0	0	0
B20466	BBSRC Small-Grain Cereal Collections	1st set of landraces with 12 markers and the extended	https://seedstor.gru.jic.ac.uk/GRU/GRUsearch-infoaccession.php?idPlant=12605	Mushinchiang 2	1989	CHN	300	L	Winter	Unknown	2	2	2	0	2	2	2	0	0	0	2	0	2	0	2	1	0	2	0	2	-1	0	0	0
B20533	BBSRC Small-Grain Cereal Collections	1st set of landraces with 12 markers and the extended	https://seedstor.gru.jic.ac.uk/GRU/GRUsearch-infoaccession.php?idPlant=12671	NB 89-4	1991	NPL	300	L	0	Unknown	2	2	0	0	2	2	2	2	0	0	2	0	2	0	2	2	0	2	0	2	0	0	0	2
B20540	BBSRC Small-Grain Cereal Collections	1st set of landraces with 12 markers and the extended	https://seedstor.gru.jic.ac.uk/GRU/GRUsearch-infoaccession.php?idPlant=12678	NB 92	1991	NPL	300	L	0	Unknown	0	0	0	0	2	2	2	2	2	2	2	2	2	2	0	2	2	0	0	0	0	2	2	0
B20561	BBSRC Small-Grain Cereal Collections	1st set of landraces with 12 markers and the extended	https://seedstor.gru.jic.ac.uk/GRU/GRUsearch-infoaccession.php?idPlant=12699	Bere	1994	GBS	300	L	Spring	Unknown	2	2	-1	0	2	0	0	2	0	0	2	2	0	2	0	2	0	2	2	0	2	0	1	2
B24268	BBSRC Small-Grain Cereal Collections	1st set of landraces with 12 markers and the extended	https://seedstor.gru.jic.ac.uk/GRU/GRUsearch-infoaccession.php?idPlant=13345	Bere	1982	GBS	300	L	Spring	Scottish Land Variety	2	2	-1	0	2	2	2	2	0	0	2	0	0	2	0	2	0	2	0	0	2	0	0	2
B17421	BBSRC Small-Grain Cereal Collections	1st set of landraces with 12 markers and the extended	https://seedstor.gru.jic.ac.uk/GRU/GRUsearch-infoaccession.php?idPlant=9750	Ethiopia K 256	1979	ETH	300	L	Spring	Ethiopian Land Variety	0	0	0	2	0	2	0	2	2	0	2	2	0	0	2	0	0	0	0	2	0	2	2	0
B9227	BBSRC Small-Grain Cereal Collections	1st set of landraces with 12 markers and the extended	https://seedstor.gru.jic.ac.uk/GRU/GRUsearch-infoaccession.php?idPlant=8227	GAW 13-1	1976	ETH	300	L	Spring	Ethiopian Land Variety	0	0	0	2	2	0	0	2	2	0	2	2	2	2	2	2	0	0	0	0	2	2	1	2
B9246	BBSRC Small-Grain Cereal Collections	1st set of landraces with 12 markers and the extended	https://seedstor.gru.jic.ac.uk/GRU/GRUsearch-infoaccession.php?idPlant=8246	GAW 33-7	1976	ETH	300	L	Spring	Ethiopian Land Variety	0	0	0	2	2	0	0	0	2	0	2	0	2	0	0	2	0	0	2	2	2	1	2	0
B9282	BBSRC Small-Grain Cereal Collections	1st set of landraces with 12 markers and the extended	https://seedstor.gru.jic.ac.uk/GRU/GRUsearch-infoaccession.php?idPlant=8282	GAW 73-2	1976	ETH	300	L	Spring	Ethiopian Land Variety	0	2	0	2	2	0	2	2	2	2	2	0	0	0	0	1	0	0	0	2	0	2	2	2
B17514	BBSRC Small-Grain Cereal Collections	1st set of landraces with 12 markers and the extended	https://seedstor.gru.jic.ac.uk/GRU/GRUsearch-infoaccession.php?idPlant=9837	Ethiopia K 431	1979	ETH	300	L	Spring	Ethiopian Land Variety	0	0	2	2	2	0	0	0	2	0	2	2	1	0	0	0	0	0	2	2	0	2	2	0
B9336	BBSRC Small-Grain Cereal Collections	1st set of landraces with 12 markers and the extended	https://seedstor.gru.jic.ac.uk/GRU/GRUsearch-infoaccession.php?idPlant=8336	GAW 130-1	1976	ETH	300	L	Spring	Ethiopian Land Variety	0	0	0	2	0	0	2	0	0	0	2	0	2	2	2	2	2	0	0	0	2	0	2	2
B9374	BBSRC Small-Grain Cereal Collections	1st set of landraces with 12 markers and the extended	https://seedstor.gru.jic.ac.uk/GRU/GRUsearch-infoaccession.php?idPlant=8374	GAW 59-3	1976	ETH	300	L	Spring	Ethiopian Land Variety	0	2	0	2	0	2	-1	2	0	0	2	2	2	0	2	0	0	0	0	2	2	1	2	2
B9376	BBSRC Small-Grain Cereal Collections	1st set of landraces with 12 markers and the extended	https://seedstor.gru.jic.ac.uk/GRU/GRUsearch-infoaccession.php?idPlant=8376	GAW 61-2	1976	ETH	300	L	Spring	Ethiopian Land Variety	0	2	0	2	2	2	2	2	2	0	2	2	0	0	2	2	2	0	0	2	0	2	2	2
B8365	BBSRC Small-Grain Cereal Collections	1st set of landraces with 12 markers and the extended	https://seedstor.gru.jic.ac.uk/GRU/GRUsearch-infoaccession.php?idPlant=7367	Abyssinian 5	1975	ETH	300	L	Spring	Ethiopian Land Variety	0	2	0	0	0	2	2	2	0	0	2	0	1	2	2	2	2	2	2	2	2	1	2	2
B3515	BBSRC Small-Grain Cereal Collections	2nd set of landraces with 24 markers and the extended	https://seedstor.gru.jic.ac.uk/GRU/GRUsearch-infoaccession.php?idPlant=2830	Long Eared Nottingham	1960	GBE	500	O	Spring	English Land Race	0	0	2	0	1	2	1	0	0	2	0	0	2	0	0	2	2	2	0	0	2	2	2	2
B3537	BBSRC Small-Grain Cereal Collections	2nd set of landraces with 24 markers and the extended	https://seedstor.gru.jic.ac.uk/GRU/GRUsearch-infoaccession.php?idPlant=2851	Nissanit	1957	ISR	500	C	Spring	Egyptian Mariout Selection	1	2	2	-1	2	-1	0	2	-1	0	2	-1	0	2	0	0	0	2	2	2	2	0	2	-1
B3651	BBSRC Small-Grain Cereal Collections	2nd set of landraces with 24 markers and the extended	https://seedstor.gru.jic.ac.uk/GRU/GRUsearch-infoaccession.php?idPlant=2955	Morocco Meknes	1962	MAR	300	L	Spring	Moroccan Land Variety	0	2	0	2	1	0	1	2	2	0	0	2	0	2	0	-1	2	2	0	0	2	0	2	2
B3718	BBSRC Small-Grain Cereal Collections	2nd set of landraces with 24 markers and the extended	https://seedstor.gru.jic.ac.uk/GRU/GRUsearch-infoaccession.php?idPlant=3022	Opal B	1963	SWE	500	C	Spring	Opal Selection	2	0	1	2	2	2	1	0	2	2	0	0	0	0	2	1	2	2	2	2	2	0	2	0
B3722	BBSRC Small-Grain Cereal Collections	2nd set of landraces with 24 markers and the extended	https://seedstor.gru.jic.ac.uk/GRU/GRUsearch-infoaccession.php?idPlant=3026	Hanna	1963	DEU	500	C	Spring	Unknown	2	0	-1	0	2	2	1	2	-1	2	0	2	0	0	0	2	2	2	2	0	2	2	0	0
B3730	BBSRC Small-Grain Cereal Collections	2nd set of landraces with 24 markers and the extended	https://seedstor.gru.jic.ac.uk/GRU/GRUsearch-infoaccession.php?idPlant=3034	Mosane	1964	BEL	500	C	Spring	Balder*Piroline	2	0	0	2	1	0	0	0	2	2	0	2	0	0	0	2	2	-1	2	2	2	0	0	0
B3818	BBSRC Small-Grain Cereal Collections	2nd set of landraces with 24 markers and the extended	https://seedstor.gru.jic.ac.uk/GRU/GRUsearch-infoaccession.php?idPlant=3115	Ethiopia R 384	1964	ETH	413	P	Spring	Ethiopian Land Variety	0	2	0	0	-1	2	1	0	0	0	0	0	1	2	2	0	0	0	0	2	0	2	1	2
B3977	BBSRC Small-Grain Cereal Collections	2nd set of landraces with 24 markers and the extended	https://seedstor.gru.jic.ac.uk/GRU/GRUsearch-infoaccession.php?idPlant=3253	Abundia	1950	IRN	500	C	Winter	Unknown	0	2	0	2	1	2	1	0	0	2	0	2	2	0	2	0	0	0	0	0	0	0	2	2
B3991	BBSRC Small-Grain Cereal Collections	2nd set of landraces with 24 markers and the extended	https://seedstor.gru.jic.ac.uk/GRU/GRUsearch-infoaccession.php?idPlant=3267	Kenate	1956	USA	500	C	Winter	Composite Cross X (CI 6625) Selection	1	2	2	2	-1	2	1	0	0	0	0	2	0	2	0	1	0	0	2	2	2	0	2	2
B4187	BBSRC Small-Grain Cereal Collections	2nd set of landraces with 24 markers and the extended	https://seedstor.gru.jic.ac.uk/GRU/GRUsearch-infoaccession.php?idPlant=3459	Tibet 9	1948	TIB	300	L	Spring	Tibetan Land Variety	2	0	2	2	2	0	0	0	0	2	2	2	2	0	2	2	2	2	0	2	-1	0	0	2
B4197	BBSRC Small-Grain Cereal Collections	2nd set of landraces with 24 markers and the extended	https://seedstor.gru.jic.ac.uk/GRU/GRUsearch-infoaccession.php?idPlant=3469	Tibet 21	1948	TIB	300	L	Spring	Tibetan Land Variety	2	1	0	0	2	2	1	2	2	0	0	0	0	2	1	0	0	1	1	2	2	0	0	2
B4220	BBSRC Small-Grain Cereal Collections	2nd set of landraces with 24 markers and the extended	https://seedstor.gru.jic.ac.uk/GRU/GRUsearch-infoaccession.php?idPlant=3492	Tibet 45	1948	TIB	300	L	Spring	Tibetan Land Variety	2	2	0	2	2	0	1	2	0	0	2	2	2	0	2	2	0	0	0	2	0	0	0	0
B4224	BBSRC Small-Grain Cereal Collections	2nd set of landraces with 24 markers and the extended	https://seedstor.gru.jic.ac.uk/GRU/GRUsearch-infoaccession.php?idPlant=3496	Tibet 13299/M	1948	TIB	300	L	Spring	Tibetan Land Variety	2	2	0	2	2	0	1	2	0	0	2	2	2	0	2	2	0	0	0	2	0	0	0	0
B4242	BBSRC Small-Grain Cereal Collections	2nd set of landraces with 24 markers and the extended	https://seedstor.gru.jic.ac.uk/GRU/GRUsearch-infoaccession.php?idPlant=3514	NARB 6434	1948	CHN	300	L	Winter	Chinese Land Variety	1	2	-1	0	2	2	1	0	-1	0	2	0	2	0	2	1	0	-1	-1	2	0	0	0	0
B4359	BBSRC Small-Grain Cereal Collections	2nd set of landraces with 24 markers and the extended	https://seedstor.gru.jic.ac.uk/GRU/GRUsearch-infoaccession.php?idPlant=3628	Sel Gat	1968	ISR	500	C	Spring	Sunesson Composite Cross Selection	2	-1	0	0	1	2	0	2	0	0	2	0	0	2	0	0	2	2	2	2	2	0	2	2
B4365	BBSRC Small-Grain Cereal Collections	2nd set of landraces with 24 markers and the extended	https://seedstor.gru.jic.ac.uk/GRU/GRUsearch-infoaccession.php?idPlant=3634	Afghan MWB 6	1967	AFG	300	L	Spring	Afghan Land Variety	2	2	0	0	1	0	1	2	0	0	2	2	0	0	2	2	0	2	2	0	0	2	1	0
B4388	BBSRC Small-Grain Cereal Collections	2nd set of landraces with 24 markers and the extended	https://seedstor.gru.jic.ac.uk/GRU/GRUsearch-infoaccession.php?idPlant=3657	Turkey	1968	TUR	300	L	Spring	Turkish Land Variety	0	2	2	0	1	0	0	2	0	2	2	2	0	0	2	2	2	2	0	0	2	1	2	2
B4449	BBSRC Small-Grain Cereal Collections	2nd set of landraces with 24 markers and the extended	https://seedstor.gru.jic.ac.uk/GRU/GRUsearch-infoaccession.php?idPlant=3717	Anatolien	1969	TUR	300	L	Spring	Anatolian Land Variety	0	2	1	0	1	0	0	2	2	2	0	0	0	2	2	0	2	2	2	2	2	0	0	2
B4538	BBSRC Small-Grain Cereal Collections	2nd set of landraces with 24 markers and the extended	https://seedstor.gru.jic.ac.uk/GRU/GRUsearch-infoaccession.php?idPlant=3806	Stella	1970	SWE	500	C	Spring	Halsingland Variety Selection	2	2	2	0	2	2	1	2	2	0	0	2	0	2	0	-1	0	0	2	0	2	0	0	0
B4639	BBSRC Small-Grain Cereal Collections	2nd set of landraces with 24 markers and the extended	https://seedstor.gru.jic.ac.uk/GRU/GRUsearch-infoaccession.php?idPlant=3903	Astrix	1971	FRA	500	C	Winter	Weihenstephaner 259.711*(Ares*Hatif de Grignon)	0	2	2	0	-1	1	1	2	2	0	0	2	2	2	2	0	0	1	2	2	2	0	-1	0
B4942	BBSRC Small-Grain Cereal Collections	2nd set of landraces with 24 markers and the extended	https://seedstor.gru.jic.ac.uk/GRU/GRUsearch-infoaccession.php?idPlant=4201	Abyssinian 12	1973	ETH	300	L	Spring	Ethiopian Land Variety	0	2	2	2	-1	0	0	2	2	2	0	2	2	2	0	2	0	0	0	2	0	2	2	0
B4976	BBSRC Small-Grain Cereal Collections	2nd set of landraces with 24 markers and the extended	https://seedstor.gru.jic.ac.uk/GRU/GRUsearch-infoaccession.php?idPlant=4234	BGM 4 Chlorotic Seedling	1973	GBE	420	G	Spring	Fast Neutron Mutant of Proctor	0	2	1	2	1	0	1	0	2	-1	0	0	0	0	2	0	2	0	2	0	2	0	2	2
B4979	BBSRC Small-Grain Cereal Collections	2nd set of landraces with 24 markers and the extended	https://seedstor.gru.jic.ac.uk/GRU/GRUsearch-infoaccession.php?idPlant=4236	BGM 7 Round Seed	1973	GBE	420	G	Spring	Fast Neutron Mutant of Proctor	0	-1	0	2	1	2	1	0	0	2	0	0	0	0	2	2	2	2	2	0	2	0	2	2
B4985	BBSRC Small-Grain Cereal Collections	2nd set of landraces with 24 markers and the extended	https://seedstor.gru.jic.ac.uk/GRU/GRUsearch-infoaccession.php?idPlant=4240	BGM 13 Awnless	1973	GBE	420	G	Spring	X-radiation Mutant of Proctor	0	2	2	2	1	0	1	0	0	2	0	2	0	0	2	0	2	0	2	0	2	0	2	2
B4993	BBSRC Small-Grain Cereal Collections	2nd set of landraces with 24 markers and the extended	https://seedstor.gru.jic.ac.uk/GRU/GRUsearch-infoaccession.php?idPlant=4248	BGM 21 Chlorotic Seedling	1973	GBE	420	G	Spring	X-radiation Mutant of Bonus	2	0	2	0	2	2	0	0	0	2	0	2	0	0	2	-1	2	2	2	2	2	0	0	0
B5043	BBSRC Small-Grain Cereal Collections	2nd set of landraces with 24 markers and the extended	https://seedstor.gru.jic.ac.uk/GRU/GRUsearch-infoaccession.php?idPlant=4297	Red Stem Rs	1965	USA	420	G	Spring	Unknown	0	2	0	0	1	0	1	2	0	0	0	0	2	0	2	2	2	2	2	2	2	0	2	2
B5047	BBSRC Small-Grain Cereal Collections	2nd set of landraces with 24 markers and the extended	https://seedstor.gru.jic.ac.uk/GRU/GRUsearch-infoaccession.php?idPlant=4301	Chlorina Seedling f	1965	USA	420	G	Spring	Unknown	1	2	0	0	1	0	1	2	0	0	0	0	2	2	2	0	2	0	0	2	2	0	0	2
B5066	BBSRC Small-Grain Cereal Collections	2nd set of landraces with 24 markers and the extended	https://seedstor.gru.jic.ac.uk/GRU/GRUsearch-infoaccession.php?idPlant=4320	Fragile Stem fs	1965	USA	420	G	Spring	Unknown	2	2	2	0	1	2	1	2	2	0	0	2	0	2	0	0	0	2	2	2	2	0	2	2
B5124	BBSRC Small-Grain Cereal Collections	2nd set of landraces with 24 markers and the extended	https://seedstor.gru.jic.ac.uk/GRU/GRUsearch-infoaccession.php?idPlant=4377	Tucson Early	1974	USA	500	C	Spring	Unknown	2	0	-1	2	1	-1	1	2	-1	0	2	2	0	0	0	0	0	2	2	-1	2	2	0	2
B5367	BBSRC Small-Grain Cereal Collections	2nd set of landraces with 24 markers and the extended	https://seedstor.gru.jic.ac.uk/GRU/GRUsearch-infoaccession.php?idPlant=4616	Pakistan 32A BN	1975	PAK	413	P	Spring	Pakistani Land Variety	2	2	0	0	2	2	1	2	0	0	2	2	0	0	2	0	-1	2	0	0	0	1	0	0
B5415	BBSRC Small-Grain Cereal Collections	2nd set of landraces with 24 markers and the extended	https://seedstor.gru.jic.ac.uk/GRU/GRUsearch-infoaccession.php?idPlant=4664	Pakistan 81 BN	1975	PAK	413	P	Spring	Pakistani Land Variety	2	2	0	2	1	0	1	2	0	0	2	2	0	0	2	2	0	2	0	0	0	0	0	0
B5424	BBSRC Small-Grain Cereal Collections	2nd set of landraces with 24 markers and the extended	https://seedstor.gru.jic.ac.uk/GRU/GRUsearch-infoaccession.php?idPlant=4673	Pakistan 91 BC	1975	PAK	413	P	Spring	Pakistani Land Variety	2	1	0	0	2	0	0	2	0	0	2	0	0	0	2	2	0	2	0	2	-1	2	2	0
B5433	BBSRC Small-Grain Cereal Collections	2nd set of landraces with 24 markers and the extended	https://seedstor.gru.jic.ac.uk/GRU/GRUsearch-infoaccession.php?idPlant=4682	Pakistan 100 BC	1975	PAK	413	P	Spring	Pakistani Land Variety	2	1	0	2	2	1	0	2	-1	0	2	0	0	0	2	2	0	2	0	2	-1	2	0	0
B5457	BBSRC Small-Grain Cereal Collections	2nd set of landraces with 24 markers and the extended	https://seedstor.gru.jic.ac.uk/GRU/GRUsearch-infoaccession.php?idPlant=4706	Nepal 19B BC-3	1972	NPL	999	S	Alternate	Nepalese Land Variety	2	0	2	2	1	0	0	0	0	0	0	2	2	0	2	2	0	0	2	2	0	0	0	2
B5523	BBSRC Small-Grain Cereal Collections	2nd set of landraces with 24 markers and the extended	https://seedstor.gru.jic.ac.uk/GRU/GRUsearch-infoaccession.php?idPlant=4768	Nepal 61B BC-4	1972	NPL	999	S	Alternate	Nepalese Land Variety	2	2	0	2	2	2	1	0	0	2	2	2	0	0	2	2	0	2	0	2	-1	2	0	2
B5527	BBSRC Small-Grain Cereal Collections	2nd set of landraces with 24 markers and the extended	https://seedstor.gru.jic.ac.uk/GRU/GRUsearch-infoaccession.php?idPlant=4771	Nepal 72A BN-2	1972	NPL	999	S	Alternate	Nepalese Land Variety	2	0	0	2	1	2	0	0	0	2	2	2	0	0	2	2	0	2	0	2	-1	2	0	2
B5546	BBSRC Small-Grain Cereal Collections	2nd set of landraces with 24 markers and the extended	https://seedstor.gru.jic.ac.uk/GRU/GRUsearch-infoaccession.php?idPlant=4783	Nepal 84A BN-2	1972	NPL	999	S	Alternate	Nepalese Land Variety	2	2	2	2	-1	1	1	0	0	0	0	2	0	0	2	2	1	2	1	2	0	0	0	2
B5552	BBSRC Small-Grain Cereal Collections	2nd set of landraces with 24 markers and the extended	https://seedstor.gru.jic.ac.uk/GRU/GRUsearch-infoaccession.php?idPlant=4789	Nepal 88A BC-4	1972	NPL	999	S	Alternate	Nepalese Land Variety	2	0	0	2	1	0	0	2	0	0	0	2	2	1	2	1	1	2	2	2	0	2	1	2
B5554	BBSRC Small-Grain Cereal Collections	2nd set of landraces with 24 markers and the extended	https://seedstor.gru.jic.ac.uk/GRU/GRUsearch-infoaccession.php?idPlant=4791	Nepal 88A BC-6	1972	NPL	999	S	Alternate	Nepalese Land Variety	2	-1	2	-1	1	1	0	2	-1	0	0	1	1	1	2	2	1	0	2	1	1	2	0	2
B5593	BBSRC Small-Grain Cereal Collections	2nd set of landraces with 24 markers and the extended	https://seedstor.gru.jic.ac.uk/GRU/GRUsearch-infoaccession.php?idPlant=4827	Nepal 106A BN-3	1972	NPL	999	S	Alternate	Nepalese Land Variety	2	2	-1	2	2	2	1	0	0	1	2	2	0	0	2	2	0	2	0	2	0	0	0	2
B5619	BBSRC Small-Grain Cereal Collections	2nd set of landraces with 24 markers and the extended	https://seedstor.gru.jic.ac.uk/GRU/GRUsearch-infoaccession.php?idPlant=4853	Nepal 21A BC-5	1972	NPL	999	S	Alternate	Nepalese Land Variety	2	0	2	2	1	0	0	2	0	0	0	2	2	0	2	0	0	2	2	2	0	0	0	2
B5648	BBSRC Small-Grain Cereal Collections	2nd set of landraces with 24 markers and the extended	https://seedstor.gru.jic.ac.uk/GRU/GRUsearch-infoaccession.php?idPlant=4882	Nepal 62A BC-4	1972	NPL	999	S	Alternate	Nepalese Land Variety	2	2	0	2	1	2	1	0	0	2	0	2	0	0	2	2	0	2	0	2	-1	2	0	2
B5713	BBSRC Small-Grain Cereal Collections	2nd set of landraces with 24 markers and the extended	https://seedstor.gru.jic.ac.uk/GRU/GRUsearch-infoaccession.php?idPlant=4945	Ethiopia	1975	ETH	300	L	Spring	Ethiopian Land Variety	0	0	1	2	2	2	0	2	2	2	0	2	0	0	1	0	2	2	2	2	2	0	1	0
B5729	BBSRC Small-Grain Cereal Collections	2nd set of landraces with 24 markers and the extended	https://seedstor.gru.jic.ac.uk/GRU/GRUsearch-infoaccession.php?idPlant=4960	Carmen	1975	NLD	500	C	Spring	Domen*Carlsberg 2	2	2	2	2	2	2	0	0	2	2	0	0	0	0	2	0	2	0	2	0	2	0	2	0
B5758	BBSRC Small-Grain Cereal Collections	2nd set of landraces with 24 markers and the extended	https://seedstor.gru.jic.ac.uk/GRU/GRUsearch-infoaccession.php?idPlant=4989	Azuma Golden	1975	JPN	500	C	Spring	Ebisu*Asahi 19	0	0	2	0	1	2	1	2	2	0	0	2	0	0	0	0	2	2	2	0	2	2	2	0
B5802	BBSRC Small-Grain Cereal Collections	2nd set of landraces with 24 markers and the extended	https://seedstor.gru.jic.ac.uk/GRU/GRUsearch-infoaccession.php?idPlant=5033	Geijitsa Montonpori	1976	KOR	500	C	Alternate	Unknown	2	2	2	0	1	2	1	2	2	0	2	0	2	0	2	2	0	2	0	2	-1	0	0	0
B5841	BBSRC Small-Grain Cereal Collections	2nd set of landraces with 24 markers and the extended	https://seedstor.gru.jic.ac.uk/GRU/GRUsearch-infoaccession.php?idPlant=5072	Pakistan 13A BC	1976	PAK	413	P	Spring	Pakistani Land Variety	2	2	0	0	1	0	1	2	0	0	2	2	0	0	2	2	0	2	0	2	-1	2	2	0
B5976	BBSRC Small-Grain Cereal Collections	2nd set of landraces with 24 markers and the extended	https://seedstor.gru.jic.ac.uk/GRU/GRUsearch-infoaccession.php?idPlant=5205	Nepal 141	1973	NPL	413	P	Spring	Nepal Variety Selection	0	0	0	0	1	0	1	2	2	-1	0	0	0	2	0	2	2	2	2	2	2	0	2	2
B6144	BBSRC Small-Grain Cereal Collections	2nd set of landraces with 24 markers and the extended	https://seedstor.gru.jic.ac.uk/GRU/GRUsearch-infoaccession.php?idPlant=5373	Ankara Tokak 5	1977	TUR	999	S	Winter	Turkish Land Variety	2	0	0	0	1	0	0	2	0	2	2	2	2	0	2	0	0	2	0	0	2	0	1	2
B6220	BBSRC Small-Grain Cereal Collections	2nd set of landraces with 24 markers and the extended	https://seedstor.gru.jic.ac.uk/GRU/GRUsearch-infoaccession.php?idPlant=5448	India 126 BN	1977	IND	413	P	Spring	Indian Land Variety	2	2	0	2	2	1	1	2	0	0	2	2	0	0	2	0	0	2	0	0	0	0	-1	0
B6243	BBSRC Small-Grain Cereal Collections	2nd set of landraces with 24 markers and the extended	https://seedstor.gru.jic.ac.uk/GRU/GRUsearch-infoaccession.php?idPlant=5471	India 156 BC	1977	IND	413	P	Spring	Indian Land Variety	2	2	0	2	1	1	0	2	0	0	0	0	2	0	2	-1	0	2	0	2	0	2	0	2
B6245	BBSRC Small-Grain Cereal Collections	2nd set of landraces with 24 markers and the extended	https://seedstor.gru.jic.ac.uk/GRU/GRUsearch-infoaccession.php?idPlant=5473	India 158 BC	1977	IND	413	P	Spring	Indian Land Variety	2	1	0	2	-1	0	0	2	0	0	0	1	2	0	2	2	0	2	0	2	0	2	0	2
B6255	BBSRC Small-Grain Cereal Collections	2nd set of landraces with 24 markers and the extended	https://seedstor.gru.jic.ac.uk/GRU/GRUsearch-infoaccession.php?idPlant=5483	India 174 BC	1977	IND	413	P	Spring	Indian Land Variety	2	0	2	2	2	0	0	2	0	0	0	2	2	1	2	2	0	2	0	2	0	2	0	2
B6259	BBSRC Small-Grain Cereal Collections	2nd set of landraces with 24 markers and the extended	https://seedstor.gru.jic.ac.uk/GRU/GRUsearch-infoaccession.php?idPlant=5487	India 178 BC	1977	IND	413	P	Spring	Indian Land Variety	2	0	2	2	1	0	0	2	0	0	0	2	2	2	1	1	0	2	2	2	0	2	0	2
B6285	BBSRC Small-Grain Cereal Collections	2nd set of landraces with 24 markers and the extended	https://seedstor.gru.jic.ac.uk/GRU/GRUsearch-infoaccession.php?idPlant=5513	India 221 BN	1977	IND	413	P	Spring	Indian Land Variety	2	2	2	2	2	0	0	0	0	2	2	2	0	0	2	0	0	2	2	2	0	0	2	2
B6294	BBSRC Small-Grain Cereal Collections	2nd set of landraces with 24 markers and the extended	https://seedstor.gru.jic.ac.uk/GRU/GRUsearch-infoaccession.php?idPlant=5522	India 231 BC	1977	IND	413	P	Spring	Indian Land Variety	2	1	0	2	1	1	0	2	1	0	0	2	0	1	1	0	1	2	1	2	0	2	0	1
B6301	BBSRC Small-Grain Cereal Collections	2nd set of landraces with 24 markers and the extended	https://seedstor.gru.jic.ac.uk/GRU/GRUsearch-infoaccession.php?idPlant=5529	India 239 BC	1977	IND	413	P	Spring	Indian Land Variety	2	0	2	2	1	1	0	2	0	0	0	2	2	2	0	0	0	0	2	2	0	0	0	0
B6371	BBSRC Small-Grain Cereal Collections	2nd set of landraces with 24 markers and the extended	https://seedstor.gru.jic.ac.uk/GRU/GRUsearch-infoaccession.php?idPlant=5599	Lawton	1977	NLD	500	C	Spring	((Zephyr*CI 4219)*A 044)*(Emir*Volla)	2	2	2	0	1	2	1	0	0	2	2	0	0	0	2	0	2	0	2	2	2	2	0	0
B6377	BBSRC Small-Grain Cereal Collections	2nd set of landraces with 24 markers and the extended	https://seedstor.gru.jic.ac.uk/GRU/GRUsearch-infoaccession.php?idPlant=5605	Riso Mutant 7	1977	DNK	420	G	Spring	Unknown	2	0	2	0	2	2	1	0	0	2	0	0	0	0	2	0	2	2	2	0	2	0	0	0
B6463	BBSRC Small-Grain Cereal Collections	2nd set of landraces with 24 markers and the extended	https://seedstor.gru.jic.ac.uk/GRU/GRUsearch-infoaccession.php?idPlant=5690	Pakistan 26 BN-1	1975	PAK	999	S	Spring	Pakistani Land Variety	2	2	0	2	2	2	1	2	0	0	2	2	0	0	2	0	0	2	0	0	0	0	0	2
B6527	BBSRC Small-Grain Cereal Collections	2nd set of landraces with 24 markers and the extended	https://seedstor.gru.jic.ac.uk/GRU/GRUsearch-infoaccession.php?idPlant=5752	Pakistan 31B BN-7	1975	PAK	999	S	Spring	Pakistani Land Variety	2	2	0	2	2	2	1	2	2	0	2	2	0	0	2	2	0	2	0	0	0	0	0	1
B6554	BBSRC Small-Grain Cereal Collections	2nd set of landraces with 24 markers and the extended	https://seedstor.gru.jic.ac.uk/GRU/GRUsearch-infoaccession.php?idPlant=5778	Pakistan 32A BN-9	1975	PAK	999	S	Spring	Pakistani Land Variety	2	2	-1	0	1	2	1	2	0	0	2	2	0	0	2	0	0	2	0	0	0	2	0	0
B6658	BBSRC Small-Grain Cereal Collections	2nd set of landraces with 24 markers and the extended	https://seedstor.gru.jic.ac.uk/GRU/GRUsearch-infoaccession.php?idPlant=5882	Pakistan 40 BN-4	1975	PAK	999	S	Spring	Pakistani Land Variety	2	-1	0	2	2	2	1	2	0	0	2	2	0	0	2	0	0	2	0	0	0	0	0	2
B6679	BBSRC Small-Grain Cereal Collections	2nd set of landraces with 24 markers and the extended	https://seedstor.gru.jic.ac.uk/GRU/GRUsearch-infoaccession.php?idPlant=5903	Nepal 15A BC	1977	NPL	413	P	Spring	Nepalese Land Variety	2	0	2	2	1	0	0	0	0	0	0	2	2	0	2	0	0	2	2	2	0	0	0	2
B6706	BBSRC Small-Grain Cereal Collections	2nd set of landraces with 24 markers and the extended	https://seedstor.gru.jic.ac.uk/GRU/GRUsearch-infoaccession.php?idPlant=5930	Nepal 41A BC	1977	NPL	413	P	Spring	Nepalese Land Variety	2	0	2	2	1	2	0	0	0	0	0	2	2	0	2	0	0	0	2	2	0	0	0	2
B6716	BBSRC Small-Grain Cereal Collections	2nd set of landraces with 24 markers and the extended	https://seedstor.gru.jic.ac.uk/GRU/GRUsearch-infoaccession.php?idPlant=5940	Nepal 54A BC	1977	NPL	413	P	Spring	Nepalese Land Variety	2	2	2	2	1	0	0	0	0	0	0	2	2	2	2	0	0	2	2	2	0	0	2	2
B6719	BBSRC Small-Grain Cereal Collections	2nd set of landraces with 24 markers and the extended	https://seedstor.gru.jic.ac.uk/GRU/GRUsearch-infoaccession.php?idPlant=5943	Nepal 54B BN	1977	NPL	413	P	Spring	Nepalese Land Variety	2	2	-1	2	2	0	1	0	0	1	2	2	0	0	2	2	0	2	0	0	0	0	1	2
B6727	BBSRC Small-Grain Cereal Collections	2nd set of landraces with 24 markers and the extended	https://seedstor.gru.jic.ac.uk/GRU/GRUsearch-infoaccession.php?idPlant=5951	Nepal 60A BC	1977	NPL	413	P	Spring	Nepalese Land Variety	2	1	2	2	1	0	0	-1	0	0	0	2	1	1	2	0	2	2	2	2	0	0	2	1
B6735	BBSRC Small-Grain Cereal Collections	2nd set of landraces with 24 markers and the extended	https://seedstor.gru.jic.ac.uk/GRU/GRUsearch-infoaccession.php?idPlant=5959	Nepal 65B BC	1977	NPL	413	P	Spring	Nepalese Land Variety	2	0	2	2	1	0	0	-1	0	0	0	2	2	2	2	2	2	1	1	2	0	0	1	2
B6753	BBSRC Small-Grain Cereal Collections	2nd set of landraces with 24 markers and the extended	https://seedstor.gru.jic.ac.uk/GRU/GRUsearch-infoaccession.php?idPlant=5977	Nepal 83A BN	1977	NPL	413	P	Spring	Nepalese Land Variety	2	2	2	2	1	0	0	2	0	0	0	2	2	0	2	2	2	2	2	0	0	0	0	2
B7057	BBSRC Small-Grain Cereal Collections	2nd set of landraces with 24 markers and the extended	https://seedstor.gru.jic.ac.uk/GRU/GRUsearch-infoaccession.php?idPlant=6067	Hen Gymro	1968	GBW	500	O	Spring	Welsh Land Variety	2	2	0	2	2	0	1	0	0	2	2	2	2	2	2	2	0	2	0	0	-1	0	0	2
B7079	BBSRC Small-Grain Cereal Collections	2nd set of landraces with 24 markers and the extended	https://seedstor.gru.jic.ac.uk/GRU/GRUsearch-infoaccession.php?idPlant=6089	Turkey R 434	1968	TUR	300	L	Spring	Turkish Land Variety	0	2	2	0	1	0	-1	2	-1	0	2	0	0	2	0	0	0	2	2	2	2	0	2	2
B7085	BBSRC Small-Grain Cereal Collections	2nd set of landraces with 24 markers and the extended	https://seedstor.gru.jic.ac.uk/GRU/GRUsearch-infoaccession.php?idPlant=6095	Turkey R 467	1968	TUR	300	L	Spring	Turkish Land Variety	0	2	2	0	1	0	0	2	0	2	2	0	0	2	0	1	0	2	0	2	2	0	2	2
B7092	BBSRC Small-Grain Cereal Collections	2nd set of landraces with 24 markers and the extended	https://seedstor.gru.jic.ac.uk/GRU/GRUsearch-infoaccession.php?idPlant=6102	Turkey R 539	1968	TUR	300	L	Spring	Turkish Land Variety	2	2	0	0	2	2	0	2	0	0	2	2	0	0	0	0	0	2	2	0	0	2	1	0
B7100	BBSRC Small-Grain Cereal Collections	2nd set of landraces with 24 markers and the extended	https://seedstor.gru.jic.ac.uk/GRU/GRUsearch-infoaccession.php?idPlant=6110	Turkey R 670	1968	TUR	300	L	Spring	Turkish Land Variety	0	2	0	2	1	1	0	0	2	0	0	2	0	0	0	0	0	0	2	0	2	0	0	1
B7109	BBSRC Small-Grain Cereal Collections	2nd set of landraces with 24 markers and the extended	https://seedstor.gru.jic.ac.uk/GRU/GRUsearch-infoaccession.php?idPlant=6119	Turkey R 858	1968	TUR	300	L	Spring	Turkish Land Variety	2	2	0	0	1	0	0	2	1	0	0	0	0	2	1	0	0	2	2	0	2	0	2	2
B7113	BBSRC Small-Grain Cereal Collections	2nd set of landraces with 24 markers and the extended	https://seedstor.gru.jic.ac.uk/GRU/GRUsearch-infoaccession.php?idPlant=6123	Turkey R 1106	1968	TUR	300	L	Spring	Turkish Land Variety	2	0	0	0	1	0	1	2	0	2	2	2	2	0	0	0	0	2	0	0	2	0	0	2
B7117	BBSRC Small-Grain Cereal Collections	2nd set of landraces with 24 markers and the extended	https://seedstor.gru.jic.ac.uk/GRU/GRUsearch-infoaccession.php?idPlant=6127	Turkey R 1111	1968	TUR	300	L	Spring	Turkish Land Variety	2	0	0	0	1	0	1	2	0	2	2	2	2	0	0	0	-1	2	0	0	2	0	1	2
B7119	BBSRC Small-Grain Cereal Collections	2nd set of landraces with 24 markers and the extended	https://seedstor.gru.jic.ac.uk/GRU/GRUsearch-infoaccession.php?idPlant=6129	Turkey R 1784	1968	TUR	300	L	Spring	Turkish Land Variety	0	2	0	0	1	0	0	-1	0	0	0	2	0	0	0	0	0	2	2	0	2	2	0	0
B7120	BBSRC Small-Grain Cereal Collections	2nd set of landraces with 24 markers and the extended	https://seedstor.gru.jic.ac.uk/GRU/GRUsearch-infoaccession.php?idPlant=6130	Turkey R 1815	1968	TUR	300	L	Spring	Turkish Land Variety	0	2	0	0	1	0	0	2	1	2	0	0	0	2	1	0	0	2	2	2	2	0	2	2
B7129	BBSRC Small-Grain Cereal Collections	2nd set of landraces with 24 markers and the extended	https://seedstor.gru.jic.ac.uk/GRU/GRUsearch-infoaccession.php?idPlant=6139	Turkey R 1945	1968	TUR	300	L	Spring	Turkish Land Variety	0	1	-1	0	2	1	0	0	1	0	0	2	0	-1	-1	0	0	2	1	1	1	0	2	1
B7165	BBSRC Small-Grain Cereal Collections	2nd set of landraces with 24 markers and the extended	https://seedstor.gru.jic.ac.uk/GRU/GRUsearch-infoaccession.php?idPlant=6175	Hen Gymro	1968	GBW	500	O	Spring	Welsh Land Variety	0	0	0	2	2	2	1	0	0	2	0	2	0	2	2	0	2	2	0	2	2	0	2	2
B7468	BBSRC Small-Grain Cereal Collections	2nd set of landraces with 24 markers and the extended	https://seedstor.gru.jic.ac.uk/GRU/GRUsearch-infoaccession.php?idPlant=6476	Line 22 2-Row	1968	CAN	420	G	Spring	Unknown	0	0	0	0	1	2	1	0	0	0	0	2	0	0	0	0	2	2	0	0	2	0	0	0
B7517	BBSRC Small-Grain Cereal Collections	2nd set of landraces with 24 markers and the extended	https://seedstor.gru.jic.ac.uk/GRU/GRUsearch-infoaccession.php?idPlant=6525	Triple Awn Lemma tr	1968	SWE	420	G	Spring	Unknown	2	2	0	2	1	0	1	2	0	0	2	0	0	0	2	2	0	2	0	-1	0	0	0	2
B7552	BBSRC Small-Grain Cereal Collections	2nd set of landraces with 24 markers and the extended	https://seedstor.gru.jic.ac.uk/GRU/GRUsearch-infoaccession.php?idPlant=6560	Herta)8 * No 191	1968	DNK	420	G	Spring	(Herta)8*No 191	2	2	2	2	2	0	1	0	2	2	0	0	0	0	2	0	2	0	2	0	2	0	0	1
B7595	BBSRC Small-Grain Cereal Collections	2nd set of landraces with 24 markers and the extended	https://seedstor.gru.jic.ac.uk/GRU/GRUsearch-infoaccession.php?idPlant=6603	Goldfoil 4/9 Manchuria mlg	1968	USA	420	G	Spring	(Goldfoil)4*(Manchuria)9	0	2	2	0	1	2	0	0	2	0	0	2	0	2	0	0	0	2	2	2	2	0	2	2
B7627	BBSRC Small-Grain Cereal Collections	2nd set of landraces with 24 markers and the extended	https://seedstor.gru.jic.ac.uk/GRU/GRUsearch-infoaccession.php?idPlant=6634	Early 12A Bonus	1968	SWE	420	G	Spring	Bonus X-Ray Mutant	2	0	2	2	2	2	0	0	0	2	0	2	0	0	2	0	2	2	2	2	2	0	0	0
B7728	BBSRC Small-Grain Cereal Collections	2nd set of landraces with 24 markers and the extended	https://seedstor.gru.jic.ac.uk/GRU/GRUsearch-infoaccession.php?idPlant=6735	Tellus	1966	SWE	500	C	Spring	Strengs Franken 3*(Balder*(Binder*Opal))	0	2	-1	2	1	0	0	0	2	2	0	0	0	0	0	0	2	0	2	0	2	2	0	0
B7768	BBSRC Small-Grain Cereal Collections	2nd set of landraces with 24 markers and the extended	https://seedstor.gru.jic.ac.uk/GRU/GRUsearch-infoaccession.php?idPlant=6775	Maja	1966	DNK	500	C	Spring	Binder*Gull	2	1	2	2	2	2	1	0	0	2	0	2	0	0	2	0	2	1	2	2	2	0	0	0
B7772	BBSRC Small-Grain Cereal Collections	2nd set of landraces with 24 markers and the extended	https://seedstor.gru.jic.ac.uk/GRU/GRUsearch-infoaccession.php?idPlant=6779	Maris Concord	1966	GBE	500	C	Spring	C 177*HB 34/2/3/33(=Kenia*Spratt Archer)	0	2	1	0	2	2	0	0	2	2	0	2	0	0	2	2	2	0	2	0	2	0	0	0
B7773	BBSRC Small-Grain Cereal Collections	2nd set of landraces with 24 markers and the extended	https://seedstor.gru.jic.ac.uk/GRU/GRUsearch-infoaccession.php?idPlant=6780	Trias	1966	NLD	500	C	Winter	Vindicat*Breustedt 75/29	0	2	2	0	2	0	1	0	2	2	2	2	2	2	2	2	0	0	2	0	2	0	0	2
B7784	BBSRC Small-Grain Cereal Collections	2nd set of landraces with 24 markers and the extended	https://seedstor.gru.jic.ac.uk/GRU/GRUsearch-infoaccession.php?idPlant=6791	Maris Druid	1966	GBE	500	C	Spring	B 2038*(Proctor)7	0	2	2	2	1	0	0	2	0	2	0	0	0	0	2	1	2	2	2	0	2	2	0	0
B7786	BBSRC Small-Grain Cereal Collections	2nd set of landraces with 24 markers and the extended	https://seedstor.gru.jic.ac.uk/GRU/GRUsearch-infoaccession.php?idPlant=6793	Akka	1968	SWE	500	C	Spring	(Arla)6*Monte Cristo	2	2	2	2	2	2	0	0	2	2	0	0	0	2	2	0	2	2	2	0	2	0	0	2
B7787	BBSRC Small-Grain Cereal Collections	2nd set of landraces with 24 markers and the extended	https://seedstor.gru.jic.ac.uk/GRU/GRUsearch-infoaccession.php?idPlant=6794	Inis	1968	DEU	500	C	Spring	((Isaria Nova*JCP)*Voldagsen)*Ingrid	0	2	2	2	1	0	0	2	0	-1	0	0	0	0	2	0	2	2	1	0	2	2	0	0
B7796	BBSRC Small-Grain Cereal Collections	2nd set of landraces with 24 markers and the extended	https://seedstor.gru.jic.ac.uk/GRU/GRUsearch-infoaccession.php?idPlant=6803	Atlas 54	1967	USA	500	C	Spring	(Lion*(Atlas)10)*Atlas 46	0	2	0	0	1	2	1	2	0	0	2	0	2	2	1	0	0	2	2	2	2	0	2	2
B7800	BBSRC Small-Grain Cereal Collections	2nd set of landraces with 24 markers and the extended	https://seedstor.gru.jic.ac.uk/GRU/GRUsearch-infoaccession.php?idPlant=6807	Gem	1967	USA	500	C	Spring	Atlas*Vaughn	2	0	0	0	1	2	1	2	0	0	2	0	0	2	0	0	2	2	2	-1	2	0	2	2
B7805	BBSRC Small-Grain Cereal Collections	2nd set of landraces with 24 markers and the extended	https://seedstor.gru.jic.ac.uk/GRU/GRUsearch-infoaccession.php?idPlant=6812	Velvon 2	1967	USA	500	C	Spring	Velvon Selection(=(Coast*Lion)*Trebi)	0	2	0	0	2	2	-1	2	2	0	2	2	0	2	1	0	0	2	2	0	2	0	-1	2
B7829	BBSRC Small-Grain Cereal Collections	2nd set of landraces with 24 markers and the extended	https://seedstor.gru.jic.ac.uk/GRU/GRUsearch-infoaccession.php?idPlant=6836	Afghan R 857	1966	AFG	300	L	Spring	Afghan Land Variety	0	2	0	-1	1	0	0	2	0	2	0	0	0	0	2	-1	0	0	2	0	0	0	2	0
B7861	BBSRC Small-Grain Cereal Collections	2nd set of landraces with 24 markers and the extended	https://seedstor.gru.jic.ac.uk/GRU/GRUsearch-infoaccession.php?idPlant=6868	Ulme	1968	DEU	500	C	Spring	((Drossenfelder Frankonia 4999*Isaria)*Katterbacher)*Firlbeck 3	2	0	2	2	1	2	0	2	2	2	0	0	0	0	2	0	2	0	2	2	2	0	0	0
B7863	BBSRC Small-Grain Cereal Collections	2nd set of landraces with 24 markers and the extended	https://seedstor.gru.jic.ac.uk/GRU/GRUsearch-infoaccession.php?idPlant=6870	Certa	1968	FRA	500	C	Spring	Rika*Weihenstephan 323/255	2	2	-1	-1	1	-1	1	0	-1	2	2	0	0	0	2	0	2	0	2	-1	2	0	0	0
B7872	BBSRC Small-Grain Cereal Collections	2nd set of landraces with 24 markers and the extended	https://seedstor.gru.jic.ac.uk/GRU/GRUsearch-infoaccession.php?idPlant=6879	Hemma	1968	AUT	500	C	Spring	Unknown	2	0	0	2	1	2	1	2	2	2	0	2	0	0	0	0	2	2	2	0	2	2	0	0
B7889	BBSRC Small-Grain Cereal Collections	2nd set of landraces with 24 markers and the extended	https://seedstor.gru.jic.ac.uk/GRU/GRUsearch-infoaccession.php?idPlant=6896	Asa	1968	SWE	500	C	Spring	Dore*Vega	2	2	-1	0	2	2	1	2	2	0	0	2	0	2	0	0	0	0	2	0	2	0	0	0
B9045	BBSRC Small-Grain Cereal Collections	2nd set of landraces with 24 markers and the extended	https://seedstor.gru.jic.ac.uk/GRU/GRUsearch-infoaccession.php?idPlant=8045	Turkey	1976	TUR	300	L	Spring	Turkish Land Variety	0	2	0	0	1	0	1	0	0	2	0	2	0	2	0	0	0	2	2	0	2	2	0	2
B9049	BBSRC Small-Grain Cereal Collections	2nd set of landraces with 24 markers and the extended	https://seedstor.gru.jic.ac.uk/GRU/GRUsearch-infoaccession.php?idPlant=8049	Turkey	1976	TUR	300	L	Spring	Turkish Land Variety	2	0	0	2	1	2	1	0	0	1	0	2	0	0	0	0	0	0	2	0	2	2	1	2
B9066	BBSRC Small-Grain Cereal Collections	2nd set of landraces with 24 markers and the extended	https://seedstor.gru.jic.ac.uk/GRU/GRUsearch-infoaccession.php?idPlant=8066	Turkey	1976	TUR	300	L	Spring	Turkish Land Variety	2	0	-1	2	-1	0	1	0	0	2	0	2	1	2	0	-1	0	0	2	0	2	0	0	2
B9071	BBSRC Small-Grain Cereal Collections	2nd set of landraces with 24 markers and the extended	https://seedstor.gru.jic.ac.uk/GRU/GRUsearch-infoaccession.php?idPlant=8071	Turkey	1976	TUR	300	L	Spring	Turkish Land Variety	2	0	0	0	1	0	1	0	0	2	2	2	2	2	0	-1	0	2	2	0	2	2	0	0
B9072	BBSRC Small-Grain Cereal Collections	2nd set of landraces with 24 markers and the extended	https://seedstor.gru.jic.ac.uk/GRU/GRUsearch-infoaccession.php?idPlant=8072	Turkey	1976	TUR	300	L	Spring	Turkish Land Variety	2	0	0	0	1	0	1	2	0	2	2	2	2	0	0	1	0	2	0	0	2	0	0	2
B9079	BBSRC Small-Grain Cereal Collections	2nd set of landraces with 24 markers and the extended	https://seedstor.gru.jic.ac.uk/GRU/GRUsearch-infoaccession.php?idPlant=8079	Turkey	1976	TUR	300	L	Spring	Turkish Land Variety	2	0	0	0	1	0	1	2	0	2	2	2	2	0	0	0	0	2	0	0	2	0	0	2
B9089	BBSRC Small-Grain Cereal Collections	2nd set of landraces with 24 markers and the extended	https://seedstor.gru.jic.ac.uk/GRU/GRUsearch-infoaccession.php?idPlant=8089	Turkey	1976	TUR	300	L	Spring	Turkish Land Variety	2	0	0	-1	1	2	1	2	0	2	2	2	2	0	0	1	0	0	0	0	2	0	0	2
B9166	BBSRC Small-Grain Cereal Collections	2nd set of landraces with 24 markers and the extended	https://seedstor.gru.jic.ac.uk/GRU/GRUsearch-infoaccession.php?idPlant=8166	Turkey PI 342241	1976	TUR	300	L	Spring	Turkish Land Variety	2	0	0	0	1	0	0	0	0	0	0	2	2	0	0	0	0	2	2	0	2	0	0	2
B8971	BBSRC Small-Grain Cereal Collections	2nd set of landraces with 24 markers and the extended	https://seedstor.gru.jic.ac.uk/GRU/GRUsearch-infoaccession.php?idPlant=7972	Turkey	1976	TUR	300	L	Spring	Turkish Land Variety	2	0	0	0	1	0	0	2	0	-1	2	2	0	0	0	0	0	2	0	0	2	0	0	2
B8972	BBSRC Small-Grain Cereal Collections	2nd set of landraces with 24 markers and the extended	https://seedstor.gru.jic.ac.uk/GRU/GRUsearch-infoaccession.php?idPlant=7973	Turkey	1976	TUR	300	L	Spring	Turkish Land Variety	2	0	0	0	1	0	0	2	0	1	2	2	2	0	2	0	0	2	0	0	2	0	1	2
B8978	BBSRC Small-Grain Cereal Collections	2nd set of landraces with 24 markers and the extended	https://seedstor.gru.jic.ac.uk/GRU/GRUsearch-infoaccession.php?idPlant=7979	Turkey	1976	TUR	300	L	Spring	Turkish Land Variety	0	2	2	0	1	2	0	2	0	0	0	0	0	2	0	0	0	2	2	2	2	0	2	2
B8986	BBSRC Small-Grain Cereal Collections	2nd set of landraces with 24 markers and the extended	https://seedstor.gru.jic.ac.uk/GRU/GRUsearch-infoaccession.php?idPlant=7987	Turkey	1976	TUR	300	L	Spring	Turkish Land Variety	2	0	0	2	1	2	1	0	0	0	0	2	0	0	0	0	0	2	2	0	2	2	0	2
B8988	BBSRC Small-Grain Cereal Collections	2nd set of landraces with 24 markers and the extended	https://seedstor.gru.jic.ac.uk/GRU/GRUsearch-infoaccession.php?idPlant=7989	Turkey	1976	TUR	300	L	Spring	Turkish Land Variety	2	0	0	-1	1	0	1	0	0	2	0	2	2	2	0	-1	0	2	2	0	2	0	0	2
B8991	BBSRC Small-Grain Cereal Collections	2nd set of landraces with 24 markers and the extended	https://seedstor.gru.jic.ac.uk/GRU/GRUsearch-infoaccession.php?idPlant=7992	Turkey	1976	TUR	300	L	Spring	Turkish Land Variety	2	0	0	2	1	2	1	-1	0	2	0	2	0	0	0	0	0	0	2	0	2	2	0	2
B9037	BBSRC Small-Grain Cereal Collections	2nd set of landraces with 24 markers and the extended	https://seedstor.gru.jic.ac.uk/GRU/GRUsearch-infoaccession.php?idPlant=8037	Turkey	1976	TUR	300	L	Spring	Turkish Land Variety	2	2	0	2	1	0	0	0	0	2	2	2	0	0	2	0	0	2	0	0	2	0	2	2
B8663	BBSRC Small-Grain Cereal Collections	2nd set of landraces with 24 markers and the extended	https://seedstor.gru.jic.ac.uk/GRU/GRUsearch-infoaccession.php?idPlant=7665	Nepal 85A BC	1974	NPL	413	P	Spring	Nepalese Land Variety	2	2	2	2	1	0	0	2	0	0	0	2	1	0	2	1	2	2	2	0	0	0	0	2
B8675	BBSRC Small-Grain Cereal Collections	2nd set of landraces with 24 markers and the extended	https://seedstor.gru.jic.ac.uk/GRU/GRUsearch-infoaccession.php?idPlant=7677	Nepal 12A BN	1974	NPL	413	P	Spring	Nepalese Land Variety	2	2	0	2	2	0	1	0	0	2	2	2	0	0	2	1	0	2	2	0	0	0	0	2
B8682	BBSRC Small-Grain Cereal Collections	2nd set of landraces with 24 markers and the extended	https://seedstor.gru.jic.ac.uk/GRU/GRUsearch-infoaccession.php?idPlant=7684	Nepal 54A BN	1972	NPL	413	P	Spring	Nepalese Land Variety	2	2	0	2	1	2	0	0	0	2	0	2	0	0	2	2	0	2	0	2	-1	2	0	2
B8709	BBSRC Small-Grain Cereal Collections	2nd set of landraces with 24 markers and the extended	https://seedstor.gru.jic.ac.uk/GRU/GRUsearch-infoaccession.php?idPlant=7711	Nepal 104A BN	1972	NPL	413	P	Spring	Nepalese Land Variety	2	2	0	2	2	2	1	0	0	2	2	2	0	0	2	1	0	2	0	2	-1	2	0	2
B8712	BBSRC Small-Grain Cereal Collections	2nd set of landraces with 24 markers and the extended	https://seedstor.gru.jic.ac.uk/GRU/GRUsearch-infoaccession.php?idPlant=7714	Nepal 108A BN	1972	NPL	413	P	Spring	Nepalese Land Variety	2	2	0	2	2	2	1	0	0	1	2	2	0	0	2	1	0	2	0	2	-1	2	0	2
B8722	BBSRC Small-Grain Cereal Collections	2nd set of landraces with 24 markers and the extended	https://seedstor.gru.jic.ac.uk/GRU/GRUsearch-infoaccession.php?idPlant=7724	Pakistan 76A BC	1975	PAK	413	P	Spring	Pakistani Land Variety	2	2	0	0	1	0	0	2	2	0	2	0	0	0	2	2	0	2	0	2	-1	2	2	0
B8736	BBSRC Small-Grain Cereal Collections	2nd set of landraces with 24 markers and the extended	https://seedstor.gru.jic.ac.uk/GRU/GRUsearch-infoaccession.php?idPlant=7738	Pakistan 6 BN	1975	PAK	413	P	Spring	Pakistani Land Variety	2	2	0	0	2	0	1	0	0	0	2	0	0	0	2	-1	0	2	0	2	0	0	0	2
B8739	BBSRC Small-Grain Cereal Collections	2nd set of landraces with 24 markers and the extended	https://seedstor.gru.jic.ac.uk/GRU/GRUsearch-infoaccession.php?idPlant=7741	Pakistan 15 BN	1975	PAK	413	P	Spring	Pakistani Land Variety	2	2	0	2	2	2	1	2	2	0	2	2	0	0	2	-1	0	2	0	0	-1	0	0	-1
B8631	BBSRC Small-Grain Cereal Collections	2nd set of landraces with 24 markers and the extended	https://seedstor.gru.jic.ac.uk/GRU/GRUsearch-infoaccession.php?idPlant=7633	Nepal 44A BC	1972	NPL	413	P	Spring	Nepalese Land Variety	2	0	2	2	1	0	0	0	0	0	0	2	2	0	2	0	2	2	2	2	0	0	0	2
B8627	BBSRC Small-Grain Cereal Collections	2nd set of landraces with 24 markers and the extended	https://seedstor.gru.jic.ac.uk/GRU/GRUsearch-infoaccession.php?idPlant=7629	Nepal 38A BC	1972	NPL	413	P	Spring	Nepalese Land Variety	2	2	1	0	1	0	0	2	0	0	2	2	2	2	2	2	0	2	1	2	-1	0	2	2
B8615	BBSRC Small-Grain Cereal Collections	2nd set of landraces with 24 markers and the extended	https://seedstor.gru.jic.ac.uk/GRU/GRUsearch-infoaccession.php?idPlant=7617	Nepal 21A BC	1974	NPL	413	P	Spring	Nepalese Land Variety	2	2	2	2	1	0	0	2	0	0	2	0	2	0	2	2	0	2	0	2	0	0	2	2
B8608	BBSRC Small-Grain Cereal Collections	2nd set of landraces with 24 markers and the extended	https://seedstor.gru.jic.ac.uk/GRU/GRUsearch-infoaccession.php?idPlant=7610	Nepal 8A BC	1972	NPL	413	P	Spring	Nepalese Land Variety	2	0	0	2	1	0	0	2	0	0	0	2	-1	0	2	2	2	2	2	2	0	0	0	2
B8550	BBSRC Small-Grain Cereal Collections	2nd set of landraces with 24 markers and the extended	https://seedstor.gru.jic.ac.uk/GRU/GRUsearch-infoaccession.php?idPlant=7552	Cambrinus	1976	NLD	500	C	Spring	Balder*Strengs Franken 3	0	2	0	2	1	2	0	2	0	2	0	0	0	0	2	0	2	2	2	0	2	0	0	0
B8549	BBSRC Small-Grain Cereal Collections	2nd set of landraces with 24 markers and the extended	https://seedstor.gru.jic.ac.uk/GRU/GRUsearch-infoaccession.php?idPlant=7551	Miller	1976	USA	500	C	Winter	(Ricardo)3*GA Y635	2	0	2	2	2	2	0	2	0	0	0	2	2	2	0	2	2	0	2	2	0	0	2	0
B8470	BBSRC Small-Grain Cereal Collections	2nd set of landraces with 24 markers and the extended	https://seedstor.gru.jic.ac.uk/GRU/GRUsearch-infoaccession.php?idPlant=7472	Kwan	1976	USA	500	C	Spring	Indian Barley selection	2	2	2	2	1	0	0	2	0	0	2	2	1	1	2	1	1	2	2	2	0	2	0	2
B8468	BBSRC Small-Grain Cereal Collections	2nd set of landraces with 24 markers and the extended	https://seedstor.gru.jic.ac.uk/GRU/GRUsearch-infoaccession.php?idPlant=7470	Hannchen	1976	SWE	500	C	Spring	Hannchen Selection(Moravian Hanna Selection)	2	0	2	0	2	2	-1	2	-1	2	0	2	0	0	0	2	2	2	2	0	2	2	0	0
B8169	BBSRC Small-Grain Cereal Collections	2nd set of landraces with 24 markers and the extended	https://seedstor.gru.jic.ac.uk/GRU/GRUsearch-infoaccession.php?idPlant=7171	Male Sterile Proctor ms2	1974	GBE	420	X	Spring	Unknown	0	2	2	2	2	0	1	0	0	2	0	2	0	0	2	0	2	0	2	0	2	0	2	0
B8223	BBSRC Small-Grain Cereal Collections	2nd set of landraces with 24 markers and the extended	https://seedstor.gru.jic.ac.uk/GRU/GRUsearch-infoaccession.php?idPlant=7225	Atlas 68	1974	USA	500	C	Spring	((Atlas*Abate)*Atlas 46)*(Atlas*Algerian)	0	2	0	0	1	2	1	2	0	0	2	0	2	2	0	2	0	2	2	2	2	0	2	2
B8292	BBSRC Small-Grain Cereal Collections	2nd set of landraces with 24 markers and the extended	https://seedstor.gru.jic.ac.uk/GRU/GRUsearch-infoaccession.php?idPlant=7294	BGS 2 fc	1975	USA	420	G	Spring	Spontaneous Mutant	0	2	1	2	1	0	1	2	0	0	2	0	0	2	2	0	2	2	2	2	2	0	0	2
B8305	BBSRC Small-Grain Cereal Collections	2nd set of landraces with 24 markers and the extended	https://seedstor.gru.jic.ac.uk/GRU/GRUsearch-infoaccession.php?idPlant=7307	Zoe	1975	NLD	500	C	Spring	(Breuns*D9)*Delta	0	2	1	2	2	2	1	2	2	2	2	2	0	2	2	0	2	2	2	2	2	0	1	1
B8310	BBSRC Small-Grain Cereal Collections	2nd set of landraces with 24 markers and the extended	https://seedstor.gru.jic.ac.uk/GRU/GRUsearch-infoaccession.php?idPlant=7312	Dampier	1975	AUS	500	C	Spring	Research*Olli	0	0	0	0	1	0	1	2	2	0	0	0	2	2	0	0	0	2	2	2	2	0	2	2
B8410	BBSRC Small-Grain Cereal Collections	2nd set of landraces with 24 markers and the extended	https://seedstor.gru.jic.ac.uk/GRU/GRUsearch-infoaccession.php?idPlant=7412	Bessy	1975	BEL	500	C	Spring	(Madru*Atlas)*(Madru*382/49)	2	2	1	2	1	0	1	0	0	2	0	0	0	0	2	2	2	2	2	0	2	2	1	0
B8415	BBSRC Small-Grain Cereal Collections	2nd set of landraces with 24 markers and the extended	https://seedstor.gru.jic.ac.uk/GRU/GRUsearch-infoaccession.php?idPlant=7417	Goblin	1975	GBE	500	C	Spring	((PI W20*MG 240-58)*R/MGH 61229)*Crusader	0	2	2	-1	1	0	1	2	2	2	0	0	0	0	2	0	2	2	2	0	2	0	2	0
B8459	BBSRC Small-Grain Cereal Collections	2nd set of landraces with 24 markers and the extended	https://seedstor.gru.jic.ac.uk/GRU/GRUsearch-infoaccession.php?idPlant=7461	Grignon	1975	FRA	500	C	Spring	Unknown	0	2	0	0	2	2	1	2	0	2	0	2	2	2	0	1	2	0	2	0	2	0	2	2
B7996	BBSRC Small-Grain Cereal Collections	2nd set of landraces with 24 markers and the extended	https://seedstor.gru.jic.ac.uk/GRU/GRUsearch-infoaccession.php?idPlant=6998	Imber	1970	GBE	500	C	Spring	Elsa*Proctor	0	2	0	2	-1	2	0	2	2	2	0	1	0	0	1	0	2	2	2	0	2	1	1	0
B8062	BBSRC Small-Grain Cereal Collections	2nd set of landraces with 24 markers and the extended	https://seedstor.gru.jic.ac.uk/GRU/GRUsearch-infoaccession.php?idPlant=7064	Vantmore	1973	CAN	500	C	Spring	Titan*Vantage	2	0	-1	0	2	2	0	2	0	0	0	2	0	0	0	2	0	0	2	2	2	0	0	0
B8096	BBSRC Small-Grain Cereal Collections	2nd set of landraces with 24 markers and the extended	https://seedstor.gru.jic.ac.uk/GRU/GRUsearch-infoaccession.php?idPlant=7098	Bolron	1973	USA	500	C	Spring	Unknown	0	2	0	0	2	2	0	0	0	0	0	0	2	2	0	0	2	2	0	2	2	0	1	0
B8099	BBSRC Small-Grain Cereal Collections	2nd set of landraces with 24 markers and the extended	https://seedstor.gru.jic.ac.uk/GRU/GRUsearch-infoaccession.php?idPlant=7101	Marnobarb	1973	USA	500	C	Spring	Velvet*Tennessee Winter	2	2	0	0	1	2	1	0	2	0	0	2	0	0	2	0	0	2	0	2	2	0	0	2
B8114	BBSRC Small-Grain Cereal Collections	2nd set of landraces with 24 markers and the extended	https://seedstor.gru.jic.ac.uk/GRU/GRUsearch-infoaccession.php?idPlant=7116	Lara	1973	AUS	500	C	Spring	Research*Lenta	2	0	0	2	1	0	0	0	1	2	0	2	0	0	2	0	2	2	2	2	2	0	2	0
B8122	BBSRC Small-Grain Cereal Collections	2nd set of landraces with 24 markers and the extended	https://seedstor.gru.jic.ac.uk/GRU/GRUsearch-infoaccession.php?idPlant=7124	Varunda	1974	NLD	500	C	Spring	Vada*Hijlkema 1148	2	2	-1	-1	-1	2	1	0	-1	-1	2	0	1	0	2	0	2	0	2	2	2	0	0	0
B8123	BBSRC Small-Grain Cereal Collections	2nd set of landraces with 24 markers and the extended	https://seedstor.gru.jic.ac.uk/GRU/GRUsearch-infoaccession.php?idPlant=7125	Donaria	1974	DEU	500	C	Spring	Isaria*Kneifel	2	0	-1	2	2	0	0	2	2	2	0	2	0	0	0	2	2	2	2	2	2	2	0	0
B8129	BBSRC Small-Grain Cereal Collections	2nd set of landraces with 24 markers and the extended	https://seedstor.gru.jic.ac.uk/GRU/GRUsearch-infoaccession.php?idPlant=7131	Ortolan	1974	DEU	500	C	Spring	(((Lyallpur*Maja)*Haisa)*Pirol)*((R 22*Isaria)*Kneifel)	2	0	2	2	1	0	0	2	0	2	0	0	0	0	0	1	2	2	2	0	2	2	0	0
B7897	BBSRC Small-Grain Cereal Collections	2nd set of landraces with 24 markers and the extended	https://seedstor.gru.jic.ac.uk/GRU/GRUsearch-infoaccession.php?idPlant=6904	Nordlys	1968	NOR	500	C	Spring	Dore*Asplund	2	2	2	0	2	2	0	2	2	0	0	2	0	2	0	-1	0	0	2	2	2	0	0	2
B7914	BBSRC Small-Grain Cereal Collections	2nd set of landraces with 24 markers and the extended	https://seedstor.gru.jic.ac.uk/GRU/GRUsearch-infoaccession.php?idPlant=6921	Hassan	1969	NLD	500	C	Spring	((Arabische*(Kenia)3)*Agio)*Delta	0	2	0	0	2	0	1	0	2	2	0	2	0	0	2	0	2	2	2	0	2	2	1	0
B7927	BBSRC Small-Grain Cereal Collections	2nd set of landraces with 24 markers and the extended	https://seedstor.gru.jic.ac.uk/GRU/GRUsearch-infoaccession.php?idPlant=6934	Translocation T6 7K (Bonus)	1969	SWE	420	G	Spring	Unknown	2	0	0	0	2	2	0	0	0	2	0	2	0	0	2	0	2	2	2	2	2	0	0	0
B7933	BBSRC Small-Grain Cereal Collections	2nd set of landraces with 24 markers and the extended	https://seedstor.gru.jic.ac.uk/GRU/GRUsearch-infoaccession.php?idPlant=6940	Albino Seedling Anan	1969	SWE	420	X	Spring	Unknown	2	0	2	0	2	2	-1	0	0	2	0	2	0	0	2	-1	2	2	2	2	2	0	2	0
B7938	BBSRC Small-Grain Cereal Collections	2nd set of landraces with 24 markers and the extended	https://seedstor.gru.jic.ac.uk/GRU/GRUsearch-infoaccession.php?idPlant=6945	Erectoides ert-g27	1969	SWE	420	G	Spring	Unknown	2	0	2	0	2	2	0	0	0	2	0	2	0	0	2	0	2	2	2	2	2	0	0	0
B7958	BBSRC Small-Grain Cereal Collections	2nd set of landraces with 24 markers and the extended	https://seedstor.gru.jic.ac.uk/GRU/GRUsearch-infoaccession.php?idPlant=6965	Erectoides ert-b9	1969	SWE	420	G	Spring	Unknown	0	2	2	0	2	0	0	0	0	2	0	0	0	0	0	0	2	0	2	2	2	0	2	0
B7964	BBSRC Small-Grain Cereal Collections	2nd set of landraces with 24 markers and the extended	https://seedstor.gru.jic.ac.uk/GRU/GRUsearch-infoaccession.php?idPlant=6971	Translocation T2 3F (Bonus)	1969	SWE	420	G	Spring	Unknown	2	0	2	0	2	2	0	0	0	2	0	2	0	0	2	1	2	2	2	2	2	0	0	0
B7984	BBSRC Small-Grain Cereal Collections	2nd set of landraces with 24 markers and the extended	https://seedstor.gru.jic.ac.uk/GRU/GRUsearch-infoaccession.php?idPlant=6986	Sumire Mochi	1969	JPN	500	C	Spring	Unknown	2	2	2	0	2	2	1	2	0	0	2	0	2	0	2	1	0	0	0	2	-1	0	0	2
B9183	BBSRC Small-Grain Cereal Collections	2nd set of landraces with 24 markers and the extended	https://seedstor.gru.jic.ac.uk/GRU/GRUsearch-infoaccession.php?idPlant=8183	Turkey PI 342259	1976	TUR	300	L	Spring	Turkish Land Variety	2	0	0	2	1	2	0	2	0	2	0	2	0	2	0	0	0	2	2	0	2	2	1	2
B9187	BBSRC Small-Grain Cereal Collections	2nd set of landraces with 24 markers and the extended	https://seedstor.gru.jic.ac.uk/GRU/GRUsearch-infoaccession.php?idPlant=8187	Turkey	1976	TUR	300	L	Spring	Turkish Land Variety	2	2	0	0	1	0	0	0	0	2	2	2	0	2	0	1	0	2	2	-1	2	0	1	2
B9189	BBSRC Small-Grain Cereal Collections	2nd set of landraces with 24 markers and the extended	https://seedstor.gru.jic.ac.uk/GRU/GRUsearch-infoaccession.php?idPlant=8189	Turkey	1976	TUR	300	L	Spring	Turkish Land Variety	2	2	0	0	1	0	1	0	0	2	2	2	0	2	0	0	0	0	2	0	2	0	0	2
B9220	BBSRC Small-Grain Cereal Collections	2nd set of landraces with 24 markers and the extended	https://seedstor.gru.jic.ac.uk/GRU/GRUsearch-infoaccession.php?idPlant=8220	GAW 9-1	1976	ETH	300	L	Spring	Ethiopian Land Variety	0	0	0	2	1	2	0	0	0	2	0	0	2	0	2	2	2	2	0	2	2	0	2	2
B9244	BBSRC Small-Grain Cereal Collections	2nd set of landraces with 24 markers and the extended	https://seedstor.gru.jic.ac.uk/GRU/GRUsearch-infoaccession.php?idPlant=8244	GAW 32-4	1976	ETH	300	L	Spring	Ethiopian Land Variety	1	0	0	2	2	2	0	0	0	2	0	0	2	2	2	2	0	0	2	2	0	0	2	0
B9367	BBSRC Small-Grain Cereal Collections	2nd set of landraces with 24 markers and the extended	https://seedstor.gru.jic.ac.uk/GRU/GRUsearch-infoaccession.php?idPlant=8367	GAW 51-1	1976	ETH	300	L	Spring	Ethiopian Land Variety	0	2	0	2	1	2	0	2	0	0	2	2	2	0	2	0	0	0	0	2	2	0	2	2
B9408	BBSRC Small-Grain Cereal Collections	2nd set of landraces with 24 markers and the extended	https://seedstor.gru.jic.ac.uk/GRU/GRUsearch-infoaccession.php?idPlant=8408	GAW 135-3	1976	ETH	300	L	Spring	Ethiopian Land Variety	2	1	2	0	1	1	1	2	2	0	2	2	0	0	2	0	2	2	2	1	1	2	0	2
B9457	BBSRC Small-Grain Cereal Collections	2nd set of landraces with 24 markers and the extended	https://seedstor.gru.jic.ac.uk/GRU/GRUsearch-infoaccession.php?idPlant=8457	Yamina	1977	GBE	500	C	Spring	HB 878*Maris Yak	0	0	2	-1	1	0	-1	0	0	-1	0	0	0	0	2	0	2	0	0	2	2	0	2	0
B9492	BBSRC Small-Grain Cereal Collections	2nd set of landraces with 24 markers and the extended	https://seedstor.gru.jic.ac.uk/GRU/GRUsearch-infoaccession.php?idPlant=8492	Proctor	1976	GBE	500	C	Spring	Plumage Archer*Kenia	0	2	2	2	1	0	1	0	0	2	0	2	0	0	2	0	2	0	2	0	2	0	2	2
B9519	BBSRC Small-Grain Cereal Collections	2nd set of landraces with 24 markers and the extended	https://seedstor.gru.jic.ac.uk/GRU/GRUsearch-infoaccession.php?idPlant=8519	Estate	1976	USA	500	C	Spring	Unknown	1	2	2	0	1	2	1	2	2	0	2	2	0	0	2	0	0	2	0	0	2	0	2	2
B9520	BBSRC Small-Grain Cereal Collections	2nd set of landraces with 24 markers and the extended	https://seedstor.gru.jic.ac.uk/GRU/GRUsearch-infoaccession.php?idPlant=8520	Reka 1	1976	AUS	500	C	Spring	Unknown	0	2	2	0	1	0	0	2	0	0	2	2	0	2	2	1	2	2	0	2	2	0	2	2
B9585	BBSRC Small-Grain Cereal Collections	2nd set of landraces with 24 markers and the extended	https://seedstor.gru.jic.ac.uk/GRU/GRUsearch-infoaccession.php?idPlant=8585	Nepal Barley 6307	1976	NPL	300	L	Spring	Nepalese Land Variety	2	0	2	0	1	0	1	0	0	0	2	0	2	2	2	0	0	2	2	1	2	0	2	2
B9643	BBSRC Small-Grain Cereal Collections	2nd set of landraces with 24 markers and the extended	https://seedstor.gru.jic.ac.uk/GRU/GRUsearch-infoaccession.php?idPlant=8643	Albert	1977	SWE	500	C	Spring	Ingrid M*(Tellus)6	0	2	1	0	1	0	0	0	0	-1	0	0	0	0	2	0	2	2	2	0	2	2	1	-1
B9725	BBSRC Small-Grain Cereal Collections	2nd set of landraces with 24 markers and the extended	https://seedstor.gru.jic.ac.uk/GRU/GRUsearch-infoaccession.php?idPlant=8725	India 134 BN	1977	IND	413	P	Spring	Indian Land Variety	2	2	0	2	1	2	1	2	0	0	2	2	0	0	2	0	0	2	0	0	0	0	0	0
B9734	BBSRC Small-Grain Cereal Collections	2nd set of landraces with 24 markers and the extended	https://seedstor.gru.jic.ac.uk/GRU/GRUsearch-infoaccession.php?idPlant=8734	India 143 BC	1977	IND	413	P	Spring	Indian Land Variety	2	2	0	2	1	0	0	2	0	0	2	0	1	0	0	2	0	2	0	2	-1	2	1	0
B9753	BBSRC Small-Grain Cereal Collections	2nd set of landraces with 24 markers and the extended	https://seedstor.gru.jic.ac.uk/GRU/GRUsearch-infoaccession.php?idPlant=8753	India 176 BC	1977	IND	413	P	Spring	Indian Land Variety	2	-1	0	2	2	0	0	2	-1	-1	0	2	2	2	2	0	0	2	2	2	0	2	0	2
B9759	BBSRC Small-Grain Cereal Collections	2nd set of landraces with 24 markers and the extended	https://seedstor.gru.jic.ac.uk/GRU/GRUsearch-infoaccession.php?idPlant=8759	India 185 BC	1977	IND	413	P	Spring	Indian Land Variety	2	0	0	2	1	0	0	2	0	0	0	2	2	0	2	1	0	2	0	2	-1	2	0	2
B9931	BBSRC Small-Grain Cereal Collections	2nd set of landraces with 24 markers and the extended	https://seedstor.gru.jic.ac.uk/GRU/GRUsearch-infoaccession.php?idPlant=8931	Standwell	1979	GBE	500	C	Spring	Golden Melon*Fan	2	0	2	2	2	2	1	1	0	0	0	2	0	-1	-1	0	0	2	2	2	2	1	2	0
B9944	BBSRC Small-Grain Cereal Collections	2nd set of landraces with 24 markers and the extended	https://seedstor.gru.jic.ac.uk/GRU/GRUsearch-infoaccession.php?idPlant=8944	Aroc	1979	DNK	500	C	Spring	Goldfield*Mala Abed	0	2	0	2	1	0	0	0	0	2	0	0	0	0	2	0	2	2	2	0	2	-1	2	0
B16680	BBSRC Small-Grain Cereal Collections	2nd set of landraces with 24 markers and the extended	https://seedstor.gru.jic.ac.uk/GRU/GRUsearch-infoaccession.php?idPlant=9013	Pakistan 42 BN-6	1975	PAK	999	S	Spring	Pakistani Land Variety	2	2	0	2	2	2	1	2	2	0	2	2	0	0	2	2	0	2	0	0	0	0	0	2
B16704	BBSRC Small-Grain Cereal Collections	2nd set of landraces with 24 markers and the extended	https://seedstor.gru.jic.ac.uk/GRU/GRUsearch-infoaccession.php?idPlant=9037	Pakistan 46 BN-3	1975	PAK	999	S	Spring	Pakistani Land Variety	2	2	0	0	1	2	1	2	0	0	2	2	0	0	2	0	0	2	0	0	0	2	1	2
B16732	BBSRC Small-Grain Cereal Collections	2nd set of landraces with 24 markers and the extended	https://seedstor.gru.jic.ac.uk/GRU/GRUsearch-infoaccession.php?idPlant=9065	Pakistan 48 BN-8	1975	PAK	999	S	Spring	Pakistani Land Variety	2	2	1	0	1	2	1	2	0	0	2	2	0	0	2	0	0	2	0	0	0	2	0	2
B16767	BBSRC Small-Grain Cereal Collections	2nd set of landraces with 24 markers and the extended	https://seedstor.gru.jic.ac.uk/GRU/GRUsearch-infoaccession.php?idPlant=9100	Pakistan 52 BN-2	1975	PAK	999	S	Spring	Pakistani Land Variety	2	2	0	2	2	0	1	0	0	0	2	-1	0	0	2	0	0	2	0	2	0	0	0	2
B16775	BBSRC Small-Grain Cereal Collections	2nd set of landraces with 24 markers and the extended	https://seedstor.gru.jic.ac.uk/GRU/GRUsearch-infoaccession.php?idPlant=9108	Pakistan 53 BN-2	1975	PAK	999	S	Spring	Pakistani Land Variety	2	2	0	2	2	2	1	0	0	-1	2	2	0	0	2	2	0	2	0	2	0	0	0	2
B16827	BBSRC Small-Grain Cereal Collections	2nd set of landraces with 24 markers and the extended	https://seedstor.gru.jic.ac.uk/GRU/GRUsearch-infoaccession.php?idPlant=9160	Pakistan 60 BN-6	1975	PAK	999	S	Spring	Pakistani Land Variety	2	2	0	2	2	2	1	2	0	0	2	0	0	0	2	1	0	2	0	0	0	0	0	2
B16855	BBSRC Small-Grain Cereal Collections	2nd set of landraces with 24 markers and the extended	https://seedstor.gru.jic.ac.uk/GRU/GRUsearch-infoaccession.php?idPlant=9187	Pakistan 64 BN-2	1975	PAK	999	S	Spring	Pakistani Land Variety	2	2	0	2	-1	2	1	2	2	0	2	2	0	0	2	0	0	2	0	0	0	0	0	2
B16917	BBSRC Small-Grain Cereal Collections	2nd set of landraces with 24 markers and the extended	https://seedstor.gru.jic.ac.uk/GRU/GRUsearch-infoaccession.php?idPlant=9249	Pakistan 72B BN-10	1975	PAK	999	S	Spring	Pakistani Land Variety	2	2	0	2	2	2	1	2	0	0	2	2	0	0	2	1	0	2	0	2	0	0	0	0
B16925	BBSRC Small-Grain Cereal Collections	2nd set of landraces with 24 markers and the extended	https://seedstor.gru.jic.ac.uk/GRU/GRUsearch-infoaccession.php?idPlant=9257	Pakistan 73 BN-7	1975	PAK	999	S	Spring	Pakistani Land Variety	2	2	0	2	2	2	1	2	0	0	2	0	0	0	2	-1	0	2	0	0	0	0	1	0
B16952	BBSRC Small-Grain Cereal Collections	2nd set of landraces with 24 markers and the extended	https://seedstor.gru.jic.ac.uk/GRU/GRUsearch-infoaccession.php?idPlant=9284	Pakistan 74B BN-16	1975	PAK	999	S	Spring	Pakistani Land Variety	2	2	0	2	2	2	1	2	0	0	2	2	0	0	2	2	0	2	0	2	0	0	0	0
B17070	BBSRC Small-Grain Cereal Collections	2nd set of landraces with 24 markers and the extended	https://seedstor.gru.jic.ac.uk/GRU/GRUsearch-infoaccession.php?idPlant=9402	Pakistan 85 BN-1	1975	PAK	999	S	Spring	Pakistani Land Variety	2	2	0	2	1	2	1	2	0	0	2	2	0	0	2	2	0	2	0	0	-1	0	0	2
B17137	BBSRC Small-Grain Cereal Collections	2nd set of landraces with 24 markers and the extended	https://seedstor.gru.jic.ac.uk/GRU/GRUsearch-infoaccession.php?idPlant=9469	Pakistan 93 BC-5	1975	PAK	999	S	Spring	Pakistani Land Variety	2	0	0	2	1	2	1	2	0	0	2	0	0	0	2	-1	0	2	0	2	-1	2	0	0
B17149	BBSRC Small-Grain Cereal Collections	2nd set of landraces with 24 markers and the extended	https://seedstor.gru.jic.ac.uk/GRU/GRUsearch-infoaccession.php?idPlant=9481	Pakistan 94 BC-7	1975	PAK	999	S	Spring	Pakistani Land Variety	2	2	0	2	1	0	1	2	2	0	2	0	2	0	2	1	2	2	-1	0	-1	2	0	0
B17153	BBSRC Small-Grain Cereal Collections	2nd set of landraces with 24 markers and the extended	https://seedstor.gru.jic.ac.uk/GRU/GRUsearch-infoaccession.php?idPlant=9485	Pakistan 95 BC-1	1975	PAK	999	S	Spring	Pakistani Land Variety	2	0	2	2	1	2	-1	2	2	0	2	0	2	0	2	2	0	2	0	0	-1	2	0	0
B17184	BBSRC Small-Grain Cereal Collections	2nd set of landraces with 24 markers and the extended	https://seedstor.gru.jic.ac.uk/GRU/GRUsearch-infoaccession.php?idPlant=9516	Pakistan 97 BC-9	1975	PAK	999	S	Spring	Pakistani Land Variety	2	0	0	2	2	0	0	2	2	0	2	2	0	0	2	1	0	2	0	2	0	2	0	0
B17187	BBSRC Small-Grain Cereal Collections	2nd set of landraces with 24 markers and the extended	https://seedstor.gru.jic.ac.uk/GRU/GRUsearch-infoaccession.php?idPlant=9519	Pakistan 97 BC-12	1975	PAK	999	S	Spring	Pakistani Land Variety	2	0	2	2	1	1	1	2	0	0	2	0	2	0	2	2	2	2	1	2	0	1	0	1
B17224	BBSRC Small-Grain Cereal Collections	2nd set of landraces with 24 markers and the extended	https://seedstor.gru.jic.ac.uk/GRU/GRUsearch-infoaccession.php?idPlant=9556	Pakistan 101 BC-4	1975	PAK	999	S	Spring	Pakistani Land Variety	2	2	0	0	2	2	0	2	-1	0	2	2	0	0	2	1	0	0	0	2	-1	2	-1	2
B17247	BBSRC Small-Grain Cereal Collections	2nd set of landraces with 24 markers and the extended	https://seedstor.gru.jic.ac.uk/GRU/GRUsearch-infoaccession.php?idPlant=9579	Arrow	1978	FRA	500	C	Spring	(Lignee 39*Vada)*(Emir*Zephyr)	2	0	2	2	1	0	0	0	0	2	0	2	0	0	2	0	2	2	2	0	2	0	2	0
B17251	BBSRC Small-Grain Cereal Collections	2nd set of landraces with 24 markers and the extended	https://seedstor.gru.jic.ac.uk/GRU/GRUsearch-infoaccession.php?idPlant=9583	Bobcat	1978	GBE	500	C	Spring	(Proctor*Armelle)*(Zephyr*HP 120323)	2	0	2	-1	1	0	1	2	2	2	0	2	0	0	2	0	2	0	2	2	2	0	2	0
B17329	BBSRC Small-Grain Cereal Collections	2nd set of landraces with 24 markers and the extended	https://seedstor.gru.jic.ac.uk/GRU/GRUsearch-infoaccession.php?idPlant=9660	Gumiel de Izan	1978	ESP	500	O	Winter	Spanish Land Variety	0	2	2	0	2	2	1	-1	-1	0	2	0	0	0	2	2	0	0	-1	0	-1	-1	2	-1
B17332	BBSRC Small-Grain Cereal Collections	2nd set of landraces with 24 markers and the extended	https://seedstor.gru.jic.ac.uk/GRU/GRUsearch-infoaccession.php?idPlant=9663	Zaragoza 3-41	1978	ESP	500	O	Winter	Spanish Land Variety	0	2	0	0	1	0	1	0	0	0	2	0	0	2	0	2	0	0	0	0	2	0	2	2
B17341	BBSRC Small-Grain Cereal Collections	2nd set of landraces with 24 markers and the extended	https://seedstor.gru.jic.ac.uk/GRU/GRUsearch-infoaccession.php?idPlant=9672	Lenesia	1978	ESP	500	O	Winter	Spanish Land Variety	2	2	2	0	1	2	1	2	0	0	0	2	2	2	2	2	2	2	2	0	-1	0	2	2
B17358	BBSRC Small-Grain Cereal Collections	2nd set of landraces with 24 markers and the extended	https://seedstor.gru.jic.ac.uk/GRU/GRUsearch-infoaccession.php?idPlant=9689	Used	1978	ESP	500	O	Winter	Spanish Land Variety	2	2	2	2	1	2	0	2	0	0	0	2	2	2	2	2	2	2	2	0	2	0	2	2
B17361	BBSRC Small-Grain Cereal Collections	2nd set of landraces with 24 markers and the extended	https://seedstor.gru.jic.ac.uk/GRU/GRUsearch-infoaccession.php?idPlant=9692	Alcauchel de Ariza	1978	ESP	500	O	Winter	Spanish Land Variety	0	2	0	0	1	2	1	0	0	0	2	0	0	0	2	2	0	0	2	0	2	0	2	2
B17379	BBSRC Small-Grain Cereal Collections	2nd set of landraces with 24 markers and the extended	https://seedstor.gru.jic.ac.uk/GRU/GRUsearch-infoaccession.php?idPlant=9710	Caltojar	1978	ESP	500	O	Winter	Spanish Land Variety	0	2	0	0	1	2	1	0	0	0	2	0	0	0	2	2	0	0	2	0	2	0	2	2
B17383	BBSRC Small-Grain Cereal Collections	2nd set of landraces with 24 markers and the extended	https://seedstor.gru.jic.ac.uk/GRU/GRUsearch-infoaccession.php?idPlant=9714	La Ventosa	1978	ESP	500	O	Winter	Spanish Land Variety	0	2	0	0	1	2	1	0	0	0	2	0	0	0	2	1	0	0	2	0	2	0	2	2
B17384	BBSRC Small-Grain Cereal Collections	2nd set of landraces with 24 markers and the extended	https://seedstor.gru.jic.ac.uk/GRU/GRUsearch-infoaccession.php?idPlant=9715	Cervera del Llano	1978	ESP	500	O	Winter	Spanish Land Variety	0	2	0	0	1	2	1	0	0	0	2	0	0	0	2	2	0	0	2	0	2	0	2	2
B17392	BBSRC Small-Grain Cereal Collections	2nd set of landraces with 24 markers and the extended	https://seedstor.gru.jic.ac.uk/GRU/GRUsearch-infoaccession.php?idPlant=9723	Castroverde del Cerrato	1978	ESP	500	O	Winter	Spanish Land Variety	0	2	0	0	1	2	-1	0	0	0	2	0	0	0	2	2	0	0	2	0	2	0	2	2
B17412	BBSRC Small-Grain Cereal Collections	2nd set of landraces with 24 markers and the extended	https://seedstor.gru.jic.ac.uk/GRU/GRUsearch-infoaccession.php?idPlant=9743	Arguedas	1978	ESP	500	O	Winter	Spanish Land Variety	2	2	2	0	1	2	1	-1	2	0	0	0	0	0	2	2	2	2	2	2	2	0	2	2
B17431	BBSRC Small-Grain Cereal Collections	2nd set of landraces with 24 markers and the extended	https://seedstor.gru.jic.ac.uk/GRU/GRUsearch-infoaccession.php?idPlant=9759	Ethiopia K 269	1979	ETH	300	L	Spring	Ethiopian Land Variety	0	-1	0	-1	1	-1	0	0	2	0	2	2	0	0	2	0	2	0	2	2	0	2	2	2
B17682	BBSRC Small-Grain Cereal Collections	2nd set of landraces with 24 markers and the extended	https://seedstor.gru.jic.ac.uk/GRU/GRUsearch-infoaccession.php?idPlant=10003	Ethiopia K 684	1979	ETH	300	L	Spring	Ethiopian Land Variety	0	0	0	-1	2	2	0	2	0	0	2	2	0	2	2	0	2	0	2	0	0	-1	2	-1
B17799	BBSRC Small-Grain Cereal Collections	2nd set of landraces with 24 markers and the extended	https://seedstor.gru.jic.ac.uk/GRU/GRUsearch-infoaccession.php?idPlant=10117	Ethiopia R 45/2	1964	ETH	999	S	Spring	Ethiopian Land Variety	0	2	0	0	2	2	0	0	0	0	2	0	2	2	2	2	0	0	2	2	2	2	2	0
B17816	BBSRC Small-Grain Cereal Collections	2nd set of landraces with 24 markers and the extended	https://seedstor.gru.jic.ac.uk/GRU/GRUsearch-infoaccession.php?idPlant=10132	Ethiopia R 110/3	1964	ETH	999	S	Spring	Ethiopian Land Variety	0	0	0	0	2	2	1	0	2	2	2	2	2	0	2	2	2	0	2	0	0	2	2	2
B17842	BBSRC Small-Grain Cereal Collections	2nd set of landraces with 24 markers and the extended	https://seedstor.gru.jic.ac.uk/GRU/GRUsearch-infoaccession.php?idPlant=10148	Ethiopia R 145&#047;4	1964	ETH	999	S	Spring	Ethiopian Land Variety	0	2	0	0	2	2	0	2	0	0	0	2	2	0	0	2	0	0	0	2	2	2	0	2
B17954	BBSRC Small-Grain Cereal Collections	2nd set of landraces with 24 markers and the extended	https://seedstor.gru.jic.ac.uk/GRU/GRUsearch-infoaccession.php?idPlant=10244	Ethiopia R 545&#047;2	1964	ETH	999	S	Spring	Ethiopian Land Variety	0	2	0	2	2	2	0	2	0	0	0	0	2	2	0	2	0	0	0	2	0	2	2	2
B18207	BBSRC Small-Grain Cereal Collections	2nd set of landraces with 24 markers and the extended	https://seedstor.gru.jic.ac.uk/GRU/GRUsearch-infoaccession.php?idPlant=10451	Comete	1979	DEU	500	C	Winter	820*1427*Ingrid	2	2	1	0	1	0	0	0	0	2	0	2	2	2	2	0	2	0	0	2	2	0	0	0
B18260	BBSRC Small-Grain Cereal Collections	2nd set of landraces with 24 markers and the extended	https://seedstor.gru.jic.ac.uk/GRU/GRUsearch-infoaccession.php?idPlant=10504	Spartan	1981	USA	500	C	Spring	Unknown	2	0	1	0	1	2	1	0	0	2	0	2	0	0	2	2	2	2	2	0	2	2	0	0
B18269	BBSRC Small-Grain Cereal Collections	2nd set of landraces with 24 markers and the extended	https://seedstor.gru.jic.ac.uk/GRU/GRUsearch-infoaccession.php?idPlant=10513	Susan	1981	DNK	500	C	Spring	Salka*Sultan	0	2	1	0	2	2	0	0	0	2	0	0	0	0	2	2	2	2	2	0	2	2	0	0
B18403	BBSRC Small-Grain Cereal Collections	2nd set of landraces with 24 markers and the extended	https://seedstor.gru.jic.ac.uk/GRU/GRUsearch-infoaccession.php?idPlant=10646	Marion	1981	DEU	500	C	Spring	Berenice*Sandra	2	0	0	2	1	0	0	2	2	2	0	0	0	0	0	0	2	2	2	0	2	2	2	0
B18413	BBSRC Small-Grain Cereal Collections	2nd set of landraces with 24 markers and the extended	https://seedstor.gru.jic.ac.uk/GRU/GRUsearch-infoaccession.php?idPlant=10656	Porter	1981	GBE	500	C	Spring	Trumpf*Maris Bulbeck	2	0	2	2	2	2	1	0	2	2	0	2	0	0	2	1	2	0	2	2	2	0	2	0
B18475	BBSRC Small-Grain Cereal Collections	2nd set of landraces with 24 markers and the extended	https://seedstor.gru.jic.ac.uk/GRU/GRUsearch-infoaccession.php?idPlant=10717	Rhapsody	1982	GBW	500	C	Spring	Triumph*Goldspear	0	0	2	0	1	0	1	0	0	2	0	2	0	0	0	0	2	2	0	2	2	0	0	0
B18531	BBSRC Small-Grain Cereal Collections	2nd set of landraces with 24 markers and the extended	https://seedstor.gru.jic.ac.uk/GRU/GRUsearch-infoaccession.php?idPlant=10773	Selina	1983	GBE	500	C	Winter	Igri*Athos	2	2	1	2	1	0	1	0	0	2	0	2	2	2	2	0	2	2	0	0	2	2	0	0
B18557	BBSRC Small-Grain Cereal Collections	2nd set of landraces with 24 markers and the extended	https://seedstor.gru.jic.ac.uk/GRU/GRUsearch-infoaccession.php?idPlant=10799	Celt	1984	GBE	500	C	Spring	RPB 479/77*Sovereign	0	0	1	0	1	2	1	0	0	2	0	2	0	0	2	2	2	2	0	0	2	0	1	0
B18558	BBSRC Small-Grain Cereal Collections	2nd set of landraces with 24 markers and the extended	https://seedstor.gru.jic.ac.uk/GRU/GRUsearch-infoaccession.php?idPlant=10800	Golf	1984	GBE	500	C	Spring	(Armelle*Lud)*Luke	2	2	0	0	1	2	0	0	-1	1	2	0	0	0	2	0	2	0	0	2	2	0	0	0
B18573	BBSRC Small-Grain Cereal Collections	2nd set of landraces with 24 markers and the extended	https://seedstor.gru.jic.ac.uk/GRU/GRUsearch-infoaccession.php?idPlant=10815	Tuba	1984	NLD	500	C	Spring	VDH 289/71*Aramir	-1	0	-1	2	1	0	0	0	2	2	0	2	0	0	2	-1	2	0	2	0	2	2	2	0
B18577	BBSRC Small-Grain Cereal Collections	2nd set of landraces with 24 markers and the extended	https://seedstor.gru.jic.ac.uk/GRU/GRUsearch-infoaccession.php?idPlant=10819	Louisa	1984	FRA	500	C	Spring	Unknown	2	2	1	2	1	2	-1	2	2	2	0	2	0	-1	0	-1	2	2	-1	2	2	0	0	2
B18585	BBSRC Small-Grain Cereal Collections	2nd set of landraces with 24 markers and the extended	https://seedstor.gru.jic.ac.uk/GRU/GRUsearch-infoaccession.php?idPlant=10827	Thurso	1984	GBS	500	C	Spring	BH 4/200/5/90*F1(Goldmarker*Ambre)	2	2	0	0	1	2	1	0	0	2	0	0	0	0	2	0	0	2	0	2	2	0	0	0
B18610	BBSRC Small-Grain Cereal Collections	2nd set of landraces with 24 markers and the extended	https://seedstor.gru.jic.ac.uk/GRU/GRUsearch-infoaccession.php?idPlant=10852	Vixen	1983	GBW	500	C	Winter	(Coracle*Igri)*Igri	2	2	2	2	1	0	0	2	2	2	0	2	2	2	2	0	0	0	0	2	2	2	0	0
B18613	BBSRC Small-Grain Cereal Collections	2nd set of landraces with 24 markers and the extended	https://seedstor.gru.jic.ac.uk/GRU/GRUsearch-infoaccession.php?idPlant=10855	Jethro	1983	GBE	500	C	Winter	Igri*Warboys	2	2	0	2	1	0	1	0	0	2	2	2	0	0	2	0	2	0	0	2	2	0	0	0
B18671	BBSRC Small-Grain Cereal Collections	2nd set of landraces with 24 markers and the extended	https://seedstor.gru.jic.ac.uk/GRU/GRUsearch-infoaccession.php?idPlant=10913	Stanza	1984	GBE	500	C	Spring	Atem*Egmont	2	0	2	-1	1	0	0	0	2	2	0	2	0	0	2	2	2	2	2	0	2	0	2	0
B18702	BBSRC Small-Grain Cereal Collections	2nd set of landraces with 24 markers and the extended	https://seedstor.gru.jic.ac.uk/GRU/GRUsearch-infoaccession.php?idPlant=10944	Gleam	1984	GBE	500	C	Winter	(Claret*Igri)*Alpha	2	0	2	2	1	0	1	0	0	0	0	2	0	2	0	0	2	0	2	2	2	0	2	0
B18717	BBSRC Small-Grain Cereal Collections	2nd set of landraces with 24 markers and the extended	https://seedstor.gru.jic.ac.uk/GRU/GRUsearch-infoaccession.php?idPlant=10959	Etna	1984	GBE	500	C	Winter	((Maris Otter*Ark Royal)*Igri)*Halcyon	2	2	1	2	2	0	0	0	0	2	0	2	0	0	2	0	2	0	0	0	2	0	2	2
B18755	BBSRC Small-Grain Cereal Collections	2nd set of landraces with 24 markers and the extended	https://seedstor.gru.jic.ac.uk/GRU/GRUsearch-infoaccession.php?idPlant=10997	82-012	1984	CAN	413	P	Winter	45MI*OAC Halton	2	2	2	-1	1	1	1	0	0	0	0	2	0	0	2	0	0	0	2	0	2	0	0	0
B18773	BBSRC Small-Grain Cereal Collections	2nd set of landraces with 24 markers and the extended	https://seedstor.gru.jic.ac.uk/GRU/GRUsearch-infoaccession.php?idPlant=11015	Tartan	1985	GBE	500	C	Spring	(Grand Prix 2*Golden Promise)*Golden Promise	0	0	2	0	1	2	0	0	2	2	0	0	0	0	0	0	2	2	0	0	2	0	0	0
B18792	BBSRC Small-Grain Cereal Collections	2nd set of landraces with 24 markers and the extended	https://seedstor.gru.jic.ac.uk/GRU/GRUsearch-infoaccession.php?idPlant=11034	Alexia	1985	SWE	500	C	Spring	Triumph*A 11 3109	0	0	2	2	2	2	1	0	-1	2	0	0	0	0	0	0	2	2	2	2	2	0	0	0
B18798	BBSRC Small-Grain Cereal Collections	2nd set of landraces with 24 markers and the extended	https://seedstor.gru.jic.ac.uk/GRU/GRUsearch-infoaccession.php?idPlant=11040	Goldpiece	1985	GBE	500	C	Spring	(Golden Promise*Kym)*(Golden Promise*792308)	2	0	0	2	1	0	1	0	2	2	0	2	0	0	2	2	2	0	2	2	2	0	2	0
B19161	BBSRC Small-Grain Cereal Collections	2nd set of landraces with 24 markers and the extended	https://seedstor.gru.jic.ac.uk/GRU/GRUsearch-infoaccession.php?idPlant=11398	Ethiopia HCS 0	1985	ETH	300	L	Spring	Ethiopian Land Variety	0	2	2	0	2	2	-1	0	0	2	0	0	-1	2	2	1	2	0	0	0	0	2	0	0
B19362	BBSRC Small-Grain Cereal Collections	2nd set of landraces with 24 markers and the extended	https://seedstor.gru.jic.ac.uk/GRU/GRUsearch-infoaccession.php?idPlant=11588	Marinka	1986	NLD	500	C	Winter	(Alpha*SVP 67.4)*Malta	2	0	2	2	1	0	1	0	0	0	2	2	2	2	2	1	0	0	2	2	2	0	2	0
B19372	BBSRC Small-Grain Cereal Collections	2nd set of landraces with 24 markers and the extended	https://seedstor.gru.jic.ac.uk/GRU/GRUsearch-infoaccession.php?idPlant=11598	Nickleby	1986	GBE	500	C	Winter	Igri*Crosier	2	2	1	2	2	0	1	0	2	2	0	2	2	2	2	0	2	0	2	2	2	0	0	0
B19408	BBSRC Small-Grain Cereal Collections	2nd set of landraces with 24 markers and the extended	https://seedstor.gru.jic.ac.uk/GRU/GRUsearch-infoaccession.php?idPlant=11632	Belivia	1986	FRA	500	C	Winter	Unknown	2	2	0	2	2	0	1	0	2	2	0	2	2	2	0	0	2	2	0	2	2	0	2	0
B19643	BBSRC Small-Grain Cereal Collections	2nd set of landraces with 24 markers and the extended	https://seedstor.gru.jic.ac.uk/GRU/GRUsearch-infoaccession.php?idPlant=11853	Harlequin	1986	GBE	500	C	Winter	Selina*Igri	2	2	2	2	2	0	1	0	0	2	0	2	0	0	2	0	2	2	2	2	2	0	0	0
B19657	BBSRC Small-Grain Cereal Collections	2nd set of landraces with 24 markers and the extended	https://seedstor.gru.jic.ac.uk/GRU/GRUsearch-infoaccession.php?idPlant=11867	Carrera	1986	DEU	500	C	Winter	(Dea*818)*(Malta*Inis)	2	2	1	2	1	0	0	0	0	0	0	0	2	2	0	0	2	0	0	2	2	0	2	2
B19681	BBSRC Small-Grain Cereal Collections	2nd set of landraces with 24 markers and the extended	https://seedstor.gru.jic.ac.uk/GRU/GRUsearch-infoaccession.php?idPlant=11890	India 108 BN-1	1986	IND	999	S	Spring	Indian Land Variety Selection	2	2	0	2	2	0	1	2	0	0	2	2	0	0	2	2	0	2	0	2	0	2	0	0
B19734	BBSRC Small-Grain Cereal Collections	2nd set of landraces with 24 markers and the extended	https://seedstor.gru.jic.ac.uk/GRU/GRUsearch-infoaccession.php?idPlant=11943	India 140 BN-1	1986	IND	999	S	Spring	Indian Land Variety Selection	2	2	0	2	2	0	1	2	0	0	2	2	0	-1	2	2	0	2	0	0	0	0	1	2
B19750	BBSRC Small-Grain Cereal Collections	2nd set of landraces with 24 markers and the extended	https://seedstor.gru.jic.ac.uk/GRU/GRUsearch-infoaccession.php?idPlant=11959	India 163 BC-1	1986	IND	999	S	Spring	Indian Land Variety Selection	2	2	0	2	2	0	0	2	0	2	0	2	2	0	2	0	0	2	0	2	-1	2	0	2
B19778	BBSRC Small-Grain Cereal Collections	2nd set of landraces with 24 markers and the extended	https://seedstor.gru.jic.ac.uk/GRU/GRUsearch-infoaccession.php?idPlant=11987	India 199 BC-1	1986	IND	999	S	Spring	Indian Land Variety Selection	2	2	2	2	1	0	0	2	0	0	0	2	2	0	2	0	0	2	2	2	0	2	0	2
B19787	BBSRC Small-Grain Cereal Collections	2nd set of landraces with 24 markers and the extended	https://seedstor.gru.jic.ac.uk/GRU/GRUsearch-infoaccession.php?idPlant=11996	India 217 BC-2	1986	IND	999	S	Spring	Indian Land Variety Selection	2	2	0	2	1	0	0	0	0	0	0	2	2	0	2	0	0	2	2	2	0	2	0	2
B19790	BBSRC Small-Grain Cereal Collections	2nd set of landraces with 24 markers and the extended	https://seedstor.gru.jic.ac.uk/GRU/GRUsearch-infoaccession.php?idPlant=11999	India 221 BC-1	1986	IND	999	S	Spring	Indian Land Variety Selection	2	0	2	2	1	2	0	2	0	0	0	2	2	0	0	0	0	2	2	2	0	-1	0	2
B19795	BBSRC Small-Grain Cereal Collections	2nd set of landraces with 24 markers and the extended	https://seedstor.gru.jic.ac.uk/GRU/GRUsearch-infoaccession.php?idPlant=12004	India 225 BC-1	1986	IND	999	S	Spring	Indian Land Variety Selection	2	2	2	-1	1	2	0	2	0	0	0	2	2	2	2	0	0	2	0	2	0	1	0	2
B19832	BBSRC Small-Grain Cereal Collections	2nd set of landraces with 24 markers and the extended	https://seedstor.gru.jic.ac.uk/GRU/GRUsearch-infoaccession.php?idPlant=12041	India 250 BC-3	1986	IND	999	S	Spring	Indian Land Variety Selection	2	0	2	2	1	2	0	0	2	2	0	2	2	2	2	0	0	2	0	2	0	0	0	2
B19833	BBSRC Small-Grain Cereal Collections	2nd set of landraces with 24 markers and the extended	https://seedstor.gru.jic.ac.uk/GRU/GRUsearch-infoaccession.php?idPlant=12042	India 251 BC-1	1986	IND	999	S	Spring	Indian Land Variety Selection	2	0	2	2	1	0	0	2	0	0	0	2	2	2	1	0	0	2	2	2	0	2	0	0
B19859	BBSRC Small-Grain Cereal Collections	2nd set of landraces with 24 markers and the extended	https://seedstor.gru.jic.ac.uk/GRU/GRUsearch-infoaccession.php?idPlant=12068	Tibet Walston 2&#047;1	1986	TIB	999	S	Spring	Tibetan Land Variety Selection	2	2	0	0	1	0	0	2	2	2	0	2	2	2	2	0	0	0	0	2	2	0	0	0
B20086	BBSRC Small-Grain Cereal Collections	2nd set of landraces with 24 markers and the extended	https://seedstor.gru.jic.ac.uk/GRU/GRUsearch-infoaccession.php?idPlant=12225	Delphine	1987	FRA	500	C	Spring	FDO 218*Roland	2	2	-1	0	1	2	0	0	2	2	0	0	0	0	2	0	2	2	0	2	2	0	0	0
B20215	BBSRC Small-Grain Cereal Collections	2nd set of landraces with 24 markers and the extended	https://seedstor.gru.jic.ac.uk/GRU/GRUsearch-infoaccession.php?idPlant=12354	Marocaine 071	1988	MAR	300	L	Spring	Unknown	0	2	0	-1	1	0	0	2	0	0	2	0	0	2	0	0	2	0	0	2	2	0	2	2
B20236	BBSRC Small-Grain Cereal Collections	2nd set of landraces with 24 markers and the extended	https://seedstor.gru.jic.ac.uk/GRU/GRUsearch-infoaccession.php?idPlant=12375	CI 12821	1988	ETH	300	L	Spring	Unknown	0	2	0	2	1	0	0	0	2	0	2	0	2	0	2	0	0	0	2	2	0	0	2	0
B20296	BBSRC Small-Grain Cereal Collections	2nd set of landraces with 24 markers and the extended	https://seedstor.gru.jic.ac.uk/GRU/GRUsearch-infoaccession.php?idPlant=12435	Suwon 15	1988	KOR	500	C	Spring	Unknown	2	2	2	0	2	2	-1	2	-1	0	2	0	2	0	2	2	0	2	0	2	-1	2	0	0
B20307	BBSRC Small-Grain Cereal Collections	2nd set of landraces with 24 markers and the extended	https://seedstor.gru.jic.ac.uk/GRU/GRUsearch-infoaccession.php?idPlant=12446	Probstdorf	1988	AUT	500	C	Spring	Unknown	2	2	2	0	2	0	0	0	2	2	0	0	0	2	2	0	0	2	2	0	2	0	0	0
B20361	BBSRC Small-Grain Cereal Collections	2nd set of landraces with 24 markers and the extended	https://seedstor.gru.jic.ac.uk/GRU/GRUsearch-infoaccession.php?idPlant=12500	Liu San Chiao 1	1988	CHN	300	L	Winter	Unknown	2	2	0	0	2	0	1	2	2	0	2	0	2	0	2	1	0	2	0	2	2	0	0	0
B20370	BBSRC Small-Grain Cereal Collections	2nd set of landraces with 24 markers and the extended	https://seedstor.gru.jic.ac.uk/GRU/GRUsearch-infoaccession.php?idPlant=12509	Ta Yeh 1	1988	CHN	300	L	Winter	Unknown	2	2	0	0	2	2	1	2	2	0	2	0	2	0	2	2	0	2	0	2	-1	0	0	0
B20374	BBSRC Small-Grain Cereal Collections	2nd set of landraces with 24 markers and the extended	https://seedstor.gru.jic.ac.uk/GRU/GRUsearch-infoaccession.php?idPlant=12513	Hsin An Tien 2	1988	CHN	300	L	Winter	Unknown	2	2	2	0	1	2	1	0	1	0	0	0	2	0	2	2	0	0	0	0	2	0	0	0
B20406	BBSRC Small-Grain Cereal Collections	2nd set of landraces with 24 markers and the extended	https://seedstor.gru.jic.ac.uk/GRU/GRUsearch-infoaccession.php?idPlant=12545	Santoku	1988	JPN	500	C	Spring	Unknown	2	2	2	-1	2	2	1	2	2	0	0	0	2	0	2	2	0	2	0	2	-1	0	0	0
B20417	BBSRC Small-Grain Cereal Collections	2nd set of landraces with 24 markers and the extended	https://seedstor.gru.jic.ac.uk/GRU/GRUsearch-infoaccession.php?idPlant=12556	Bozu-Omugi 169	1988	JPN	500	C	Spring	Unknown	2	2	2	0	2	2	1	0	1	0	2	0	2	0	2	2	0	2	0	2	-1	2	0	0
B20455	BBSRC Small-Grain Cereal Collections	2nd set of landraces with 24 markers and the extended	https://seedstor.gru.jic.ac.uk/GRU/GRUsearch-infoaccession.php?idPlant=12594	Murasaki-Omugi	1988	KOR	500	C	Spring	Unknown	2	2	2	0	1	0	1	2	0	0	0	0	2	-1	2	2	0	0	0	2	-1	2	1	0
B20479	BBSRC Small-Grain Cereal Collections	2nd set of landraces with 24 markers and the extended	https://seedstor.gru.jic.ac.uk/GRU/GRUsearch-infoaccession.php?idPlant=12618	Jochiweon Covered 2	1989	KOR	500	C	Winter	Unknown	2	2	-1	0	1	2	1	2	-1	0	2	0	2	0	2	2	0	2	0	2	-1	1	0	0
B20490	BBSRC Small-Grain Cereal Collections	2nd set of landraces with 24 markers and the extended	https://seedstor.gru.jic.ac.uk/GRU/GRUsearch-infoaccession.php?idPlant=12629	P-07	1989	DNK	420	R	Spring	Mona*(Pallas)5	2	0	2	0	2	2	0	0	0	2	0	2	0	0	2	0	2	2	2	2	2	0	0	0
B20507	BBSRC Small-Grain Cereal Collections	2nd set of landraces with 24 markers and the extended	https://seedstor.gru.jic.ac.uk/GRU/GRUsearch-infoaccession.php?idPlant=12646	P-24	1989	DNK	420	R	Spring	Iso 3R*(Pallas)5	2	0	2	0	2	2	1	0	0	-1	0	2	0	0	2	2	2	2	2	2	2	1	0	0
B20580	BBSRC Small-Grain Cereal Collections	2nd set of landraces with 24 markers and the extended	https://seedstor.gru.jic.ac.uk/GRU/GRUsearch-infoaccession.php?idPlant=12718	Profit	1994	CSK	500	C	Spring	Unknown	2	0	2	2	-1	-1	1	0	0	1	0	0	0	0	2	0	2	2	2	0	2	2	0	0
B20589	BBSRC Small-Grain Cereal Collections	2nd set of landraces with 24 markers and the extended	https://seedstor.gru.jic.ac.uk/GRU/GRUsearch-infoaccession.php?idPlant=12727	Sorna	1994	CSK	500	C	Winter	Unknown	2	2	0	2	2	0	1	0	-1	0	2	2	2	2	0	1	2	0	2	2	-1	2	2	0
B20617	BBSRC Small-Grain Cereal Collections	2nd set of landraces with 24 markers and the extended	https://seedstor.gru.jic.ac.uk/GRU/GRUsearch-infoaccession.php?idPlant=12752	Bronze	1997	GBE	500	C	Winter	Monix*NRPB 80-5201	2	2	2	0	1	2	1	0	0	0	0	2	2	2	0	0	2	0	0	2	2	0	2	0
B20630	BBSRC Small-Grain Cereal Collections	2nd set of landraces with 24 markers and the extended	https://seedstor.gru.jic.ac.uk/GRU/GRUsearch-infoaccession.php?idPlant=12765	Cooper	1997	GBE	500	C	Spring	(Corniche*Force)*Troop	0	2	-1	-1	1	2	1	2	0	2	0	0	0	0	0	0	2	2	2	2	2	0	0	0
B20742	BBSRC Small-Grain Cereal Collections	2nd set of landraces with 24 markers and the extended	https://seedstor.gru.jic.ac.uk/GRU/GRUsearch-infoaccession.php?idPlant=12875	Velvet	1997	GBE	500	C	0	Unknown	2	2	-1	2	1	0	1	0	0	1	0	2	2	2	2	0	2	2	2	2	2	0	2	2
B20782	BBSRC Small-Grain Cereal Collections	2nd set of landraces with 24 markers and the extended	https://seedstor.gru.jic.ac.uk/GRU/GRUsearch-infoaccession.php?idPlant=12913	Jet	1999	GBE	500	C	Winter	Unknown	2	1	-1	0	1	2	-1	2	-1	-1	0	2	2	2	2	2	2	0	2	2	2	0	2	0
B20786	BBSRC Small-Grain Cereal Collections	2nd set of landraces with 24 markers and the extended	https://seedstor.gru.jic.ac.uk/GRU/GRUsearch-infoaccession.php?idPlant=12917	Linden	1999	GBE	500	C	Spring	Unknown	0	2	2	2	1	2	1	0	2	2	0	2	0	0	2	2	2	2	2	2	2	0	-1	0
B20793	BBSRC Small-Grain Cereal Collections	2nd set of landraces with 24 markers and the extended	https://seedstor.gru.jic.ac.uk/GRU/GRUsearch-infoaccession.php?idPlant=12923	Otira	1999	GBE	500	C	Spring	Unknown	0	0	2	2	2	2	0	2	0	2	0	2	0	0	0	0	0	2	2	2	2	2	2	0
B20795	BBSRC Small-Grain Cereal Collections	2nd set of landraces with 24 markers and the extended	https://seedstor.gru.jic.ac.uk/GRU/GRUsearch-infoaccession.php?idPlant=12925	Pacific	1999	GBE	500	C	Winter	Unknown	2	2	0	2	1	0	0	0	0	2	0	2	2	0	2	0	2	0	0	2	2	0	0	2
B20864	BBSRC Small-Grain Cereal Collections	2nd set of landraces with 24 markers and the extended	https://seedstor.gru.jic.ac.uk/GRU/GRUsearch-infoaccession.php?idPlant=12974	Publican	2010	GBR	500	C	Spring	Unknown	2	0	2	0	1	2	0	2	2	2	0	2	0	0	0	2	2	2	2	2	2	0	0	0
B20878	BBSRC Small-Grain Cereal Collections	2nd set of landraces with 24 markers and the extended	https://seedstor.gru.jic.ac.uk/GRU/GRUsearch-infoaccession.php?idPlant=12988	Doyen	2010	GBR	500	C	Spring	Unknown	0	2	1	2	1	2	0	0	0	2	0	0	0	0	2	2	2	0	2	2	2	0	2	0
B20887	BBSRC Small-Grain Cereal Collections	2nd set of landraces with 24 markers and the extended	https://seedstor.gru.jic.ac.uk/GRU/GRUsearch-infoaccession.php?idPlant=12995	Moonshine	2011	GBR	500	C	Spring	Unknown	2	2	0	0	1	2	0	2	0	-1	0	0	0	0	2	0	2	2	2	0	2	0	2	0
B20905	BBSRC Small-Grain Cereal Collections	2nd set of landraces with 24 markers and the extended	https://seedstor.gru.jic.ac.uk/GRU/GRUsearch-infoaccession.php?idPlant=13013	Glassel	2011	GBR	500	C	Spring	Unknown	0	2	2	2	1	0	0	2	0	2	0	0	0	0	2	0	2	2	2	0	2	0	1	0
B20927	BBSRC Small-Grain Cereal Collections	2nd set of landraces with 24 markers and the extended	https://seedstor.gru.jic.ac.uk/GRU/GRUsearch-infoaccession.php?idPlant=13033	Sombrero	2013	GBE	500	C	Winter	Unknown	2	2	0	2	1	1	0	0	0	-1	0	2	2	0	2	1	2	1	0	2	2	1	0	0
B20936	BBSRC Small-Grain Cereal Collections	2nd set of landraces with 24 markers and the extended	https://seedstor.gru.jic.ac.uk/GRU/GRUsearch-infoaccession.php?idPlant=13042	Novello	2013	GBE	500	C	Spring	(Dray*Linden)*(Extract*NFC 496-12)	2	0	2	-1	1	2	0	1	0	2	0	2	0	0	0	1	2	2	2	0	2	0	-1	0
B21015	BBSRC Small-Grain Cereal Collections	2nd set of landraces with 24 markers and the extended	https://seedstor.gru.jic.ac.uk/GRU/GRUsearch-infoaccession.php?idPlant=33339	Northstar	2015	GBR	500	C	Spring	Unknown	2	0	2	0	1	2	0	2	0	2	0	2	0	0	0	0	2	2	2	2	2	0	0	0
B24039	BBSRC Small-Grain Cereal Collections	2nd set of landraces with 24 markers and the extended	https://seedstor.gru.jic.ac.uk/GRU/GRUsearch-infoaccession.php?idPlant=13116	Bacchus	1980	GBE	500	C	Spring	Trumpf*Jupiter	0	2	2	2	1	2	1	0	-1	2	0	2	0	0	0	2	2	2	2	2	2	2	0	0
B24067	BBSRC Small-Grain Cereal Collections	2nd set of landraces with 24 markers and the extended	https://seedstor.gru.jic.ac.uk/GRU/GRUsearch-infoaccession.php?idPlant=13144	Diamant	1980	CSK	500	C	Spring	Valticky X-ray Mutant	0	0	2	2	2	2	1	0	0	2	0	2	0	0	2	0	2	2	2	0	2	2	0	0
B24122	BBSRC Small-Grain Cereal Collections	2nd set of landraces with 24 markers and the extended	https://seedstor.gru.jic.ac.uk/GRU/GRUsearch-infoaccession.php?idPlant=13199	Elliot	1981	GBS	500	C	Spring	Trumpf*Hassan	0	2	2	0	2	2	1	0	0	2	0	2	0	0	0	0	2	2	2	2	2	2	0	0
B24215	BBSRC Small-Grain Cereal Collections	2nd set of landraces with 24 markers and the extended	https://seedstor.gru.jic.ac.uk/GRU/GRUsearch-infoaccession.php?idPlant=13292	Katja	1982	DEU	500	C	Winter	Dea*Herefordia*Sentaline*Hauters 4-Row	2	2	2	0	1	0	1	2	0	0	2	2	2	2	-1	0	2	2	0	2	2	0	2	2
B24262	BBSRC Small-Grain Cereal Collections	2nd set of landraces with 24 markers and the extended	https://seedstor.gru.jic.ac.uk/GRU/GRUsearch-infoaccession.php?idPlant=13339	Natalie	1982	NLD	500	C	Winter	(Alpha*SVP 67.4)*Malta	2	0	-1	2	1	0	1	2	0	0	2	2	0	2	2	0	0	0	2	2	2	0	2	0
B24290	BBSRC Small-Grain Cereal Collections	2nd set of landraces with 24 markers and the extended	https://seedstor.gru.jic.ac.uk/GRU/GRUsearch-infoaccession.php?idPlant=13367	Salome	1983	DDR	500	C	Spring	Unknown	0	2	1	-1	-1	2	1	2	0	-1	2	0	0	0	2	0	2	0	1	2	2	0	1	0
B3405	BBSRC Small-Grain Cereal Collections	Breeders line	https://seedstor.gru.jic.ac.uk/GRU/GRUsearch-infoaccession.php?idPlant=2722	Abed 0166	1962	DNK	410	B	Spring	Minerva*Abed Denso	0	2	2	2	2	2	0	0	2	2	0	0	0	0	2	2	2	0	2	0	2	0	0	0
B3404	BBSRC Small-Grain Cereal Collections	Breeders line	https://seedstor.gru.jic.ac.uk/GRU/GRUsearch-infoaccession.php?idPlant=2721	Abed 0179	1962	DNK	410	B	Spring	Minerva*Abed Denso	0	2	2	0	2	2	0	0	2	2	0	0	0	0	2	0	2	2	2	2	2	0	1	0
B3412	BBSRC Small-Grain Cereal Collections	Breeders line	https://seedstor.gru.jic.ac.uk/GRU/GRUsearch-infoaccession.php?idPlant=2729	Abed 0193	1962	DNK	410	B	Spring	Minerva*Abed Denso	0	2	2	-1	2	2	1	0	2	2	0	0	0	0	2	0	2	2	2	0	2	0	0	0
B3411	BBSRC Small-Grain Cereal Collections	Breeders line	https://seedstor.gru.jic.ac.uk/GRU/GRUsearch-infoaccession.php?idPlant=2728	Abed 0315	1962	DNK	410	B	Spring	Proctor*Minerva	0	2	2	2	2	2	1	0	0	2	0	0	0	0	2	2	2	0	2	0	2	0	0	2
B3407	BBSRC Small-Grain Cereal Collections	Breeders line	https://seedstor.gru.jic.ac.uk/GRU/GRUsearch-infoaccession.php?idPlant=2724	Abed 0-43		DNK	410	B	Spring	Bonus*Minerva	0	2	2	2	2	2	0	0	2	2	0	0	0	0	2	0	2	0	2	2	2	0	0	0
B3406	BBSRC Small-Grain Cereal Collections	Breeders line	https://seedstor.gru.jic.ac.uk/GRU/GRUsearch-infoaccession.php?idPlant=2723	Abed 0-44		DNK	410	B	Spring	Minerva*Abed Denso	0	2	2	2	2	-1	0	0	2	2	0	0	0	0	2	-1	2	0	2	2	2	0	0	0
B5932	BBSRC Small-Grain Cereal Collections	Breeders line	https://seedstor.gru.jic.ac.uk/GRU/GRUsearch-infoaccession.php?idPlant=5162	Abed 1119		DNK	410	B	Spring	Unknown	0	2	2	0	1	2	0	0	2	-1	0	-1	0	0	-1	0	2	0	2	2	2	0	2	0
B3408	BBSRC Small-Grain Cereal Collections	Breeders line	https://seedstor.gru.jic.ac.uk/GRU/GRUsearch-infoaccession.php?idPlant=2725	Abed 2-55		DNK	410	B	Spring	Strengs 3 Selection	2	0	-1	2	1	0	-1	2	2	2	2	0	0	0	0	2	2	0	0	0	2	2	1	0
B4126	BBSRC Small-Grain Cereal Collections	Breeders line	https://seedstor.gru.jic.ac.uk/GRU/GRUsearch-infoaccession.php?idPlant=3399	Beltsville 65-1607		USA	410	B	Winter	Naked*(Hudson)4	2	2	2	0	1	0	1	2	2	2	0	2	2	2	2	0	0	0	2	2	2	0	2	0
B4127	BBSRC Small-Grain Cereal Collections	Breeders line	https://seedstor.gru.jic.ac.uk/GRU/GRUsearch-infoaccession.php?idPlant=3400	Beltsville 65-1608		USA	410	B	Winter	Naked*(Hudson)4	2	2	2	0	1	0	-1	0	2	0	2	0	2	0	2	2	0	2	2	2	-1	0	2	2
B4128	BBSRC Small-Grain Cereal Collections	Breeders line	https://seedstor.gru.jic.ac.uk/GRU/GRUsearch-infoaccession.php?idPlant=3401	Beltsville 65-1609		USA	410	B	Winter	Naked*(Hudson)4	2	2	2	0	1	0	1	2	2	2	0	2	2	2	2	2	0	0	2	2	2	0	2	0
B4129	BBSRC Small-Grain Cereal Collections	Breeders line	https://seedstor.gru.jic.ac.uk/GRU/GRUsearch-infoaccession.php?idPlant=3402	Beltsville 65-1610		USA	410	B	Winter	Naked*(Hudson)4	2	2	-1	0	1	0	1	2	2	-1	0	2	-1	2	2	1	0	0	2	2	2	0	2	0
B4135	BBSRC Small-Grain Cereal Collections	Breeders line	https://seedstor.gru.jic.ac.uk/GRU/GRUsearch-infoaccession.php?idPlant=3408	Beltsville 65-1613		USA	410	B	Winter	Naked*(Khayyam)4	0	2	0	2	1	2	1	2	0	2	0	0	0	2	2	0	0	0	0	0	-1	0	2	0
B8464	BBSRC Small-Grain Cereal Collections	Breeders line	https://seedstor.gru.jic.ac.uk/GRU/GRUsearch-infoaccession.php?idPlant=7466	Beltsville 65-1734		USA	410	B	Winter	Unknown	2	2	1	0	1	0	1	2	2	2	0	2	2	2	2	0	0	0	2	2	2	0	2	0
B4130	BBSRC Small-Grain Cereal Collections	Breeders line	https://seedstor.gru.jic.ac.uk/GRU/GRUsearch-infoaccession.php?idPlant=3403	Beltsville 65-1823		USA	410	B	Winter	Jaydee*Hudson	2	-1	0	-1	1	-1	1	1	-1	0	2	2	2	2	2	2	0	0	2	2	-1	0	2	2
B4131	BBSRC Small-Grain Cereal Collections	Breeders line	https://seedstor.gru.jic.ac.uk/GRU/GRUsearch-infoaccession.php?idPlant=3404	Beltsville 65-1832		USA	410	B	Winter	Jaydee*Hudson	2	2	2	0	2	0	1	0	2	0	0	0	2	2	2	0	0	2	2	2	2	0	2	2
B4132	BBSRC Small-Grain Cereal Collections	Breeders line	https://seedstor.gru.jic.ac.uk/GRU/GRUsearch-infoaccession.php?idPlant=3405	Beltsville 66-624		USA	410	B	Winter	Jaydee*Hudson	2	2	2	0	1	0	1	0	2	2	0	0	2	0	2	2	0	0	0	2	-1	0	2	2
B7529	BBSRC Small-Grain Cereal Collections	Breeders line	https://seedstor.gru.jic.ac.uk/GRU/GRUsearch-infoaccession.php?idPlant=6537	Cebeco 6004		NLD	410	B	Spring	Unknown	0	2	0	0	2	0	0	2	2	2	0	2	0	0	2	1	2	0	2	0	2	0	1	0
B7530	BBSRC Small-Grain Cereal Collections	Breeders line	https://seedstor.gru.jic.ac.uk/GRU/GRUsearch-infoaccession.php?idPlant=6538	Cebeco 6008		NLD	410	B	Spring	Unknown	0	2	0	0	2	0	0	2	2	1	0	2	0	0	2	0	2	0	2	0	2	0	0	0
B7531	BBSRC Small-Grain Cereal Collections	Breeders line	https://seedstor.gru.jic.ac.uk/GRU/GRUsearch-infoaccession.php?idPlant=6539	Cebeco 6010		NLD	410	B	Spring	Unknown	2	0	2	2	2	0	1	0	0	2	0	2	0	0	2	2	2	0	2	0	2	2	0	0
B6175	BBSRC Small-Grain Cereal Collections	Breeders line	https://seedstor.gru.jic.ac.uk/GRU/GRUsearch-infoaccession.php?idPlant=5404	Cebeco 6107		NLD	410	B	Spring	Unknown	1	2	2	-1	2	0	1	1	2	2	0	0	0	0	1	0	2	1	2	0	2	0	0	0
B7566	BBSRC Small-Grain Cereal Collections	Breeders line	https://seedstor.gru.jic.ac.uk/GRU/GRUsearch-infoaccession.php?idPlant=6574	Cebeco 6213		NLD	410	B	Spring	Unknown	0	2	2	2	2	0	1	0	2	2	0	2	0	0	-1	2	2	0	2	0	2	0	0	0
B7567	BBSRC Small-Grain Cereal Collections	Breeders line	https://seedstor.gru.jic.ac.uk/GRU/GRUsearch-infoaccession.php?idPlant=6575	Cebeco 6217		NLD	410	B	Spring	Unknown	0	2	2	0	2	0	-1	0	2	2	0	2	0	0	2	0	2	2	2	0	2	2	0	0
B6102	BBSRC Small-Grain Cereal Collections	Breeders line	https://seedstor.gru.jic.ac.uk/GRU/GRUsearch-infoaccession.php?idPlant=5331	Cebeco 7311		NLD	410	B	Spring	Unknown	2	2	2	0	1	0	1	0	2	2	0	2	0	0	0	2	2	0	2	0	2	0	0	0
B9668	BBSRC Small-Grain Cereal Collections	Breeders line	https://seedstor.gru.jic.ac.uk/GRU/GRUsearch-infoaccession.php?idPlant=8668	Cebeco 7311		NLD	410	B	Spring	Unknown	2	2	2	0	1	0	1	0	2	2	0	2	0	0	0	0	2	0	2	0	2	0	0	0
B19872	BBSRC Small-Grain Cereal Collections	Breeders line	https://seedstor.gru.jic.ac.uk/GRU/GRUsearch-infoaccession.php?idPlant=12081	E 82&#047;205&#047;7&#047;1		GBS	410	B	Spring	Unknown	2	2	2	0	1	0	1	0	0	2	0	1	0	0	2	0	2	2	2	0	2	0	1	0
B19873	BBSRC Small-Grain Cereal Collections	Breeders line	https://seedstor.gru.jic.ac.uk/GRU/GRUsearch-infoaccession.php?idPlant=12082	E 82&#047;205&#047;9&#047;1		GBS	410	B	Spring	Unknown	0	0	1	0	1	0	1	0	0	2	0	0	0	0	2	0	2	2	2	0	2	0	1	0
B19874	BBSRC Small-Grain Cereal Collections	Breeders line	https://seedstor.gru.jic.ac.uk/GRU/GRUsearch-infoaccession.php?idPlant=12083	E 82&#047;433&#047;3&#047;4		GBS	410	B	Spring	Unknown	0	0	2	2	1	2	0	0	0	2	0	2	0	0	2	0	2	2	0	0	2	0	0	0
B19875	BBSRC Small-Grain Cereal Collections	Breeders line	https://seedstor.gru.jic.ac.uk/GRU/GRUsearch-infoaccession.php?idPlant=12084	E 82&#047;433&#047;3&#047;5		GBS	410	B	Spring	Unknown	0	0	2	2	1	2	0	0	0	2	0	2	0	0	2	2	2	2	0	0	2	0	0	0
B18458	BBSRC Small-Grain Cereal Collections	Breeders line	https://seedstor.gru.jic.ac.uk/GRU/GRUsearch-infoaccession.php?idPlant=10700	FD 0253		FRA	410	B	Spring	Maris Yak*(RB 16*Rika)	2	0	2	2	1	2	1	2	2	2	0	0	0	0	-1	0	2	0	2	0	2	0	0	0
B18579	BBSRC Small-Grain Cereal Collections	Breeders line	https://seedstor.gru.jic.ac.uk/GRU/GRUsearch-infoaccession.php?idPlant=10821	FD 0433-55		FRA	410	B	Spring	FD 0192*(Athos*Aramir)	2	2	2	2	1	0	0	2	2	2	0	0	0	0	2	2	2	0	2	2	2	2	1	0
B18425	BBSRC Small-Grain Cereal Collections	Breeders line	https://seedstor.gru.jic.ac.uk/GRU/GRUsearch-infoaccession.php?idPlant=10668	FDE 121B		FRA	410	B	Winter	Katy*Gerbel	2	2	2	2	2	0	0	0	0	2	0	2	0	2	2	2	2	2	0	2	2	0	0	0
B17790	BBSRC Small-Grain Cereal Collections	Breeders line	https://seedstor.gru.jic.ac.uk/GRU/GRUsearch-infoaccession.php?idPlant=10109	FDE 320-500		FRA	410	B	Winter	(((Astrix*Zephyr)*(Ares*Melior))*Golden Promise)*FDE 040/372	0	0	2	2	2	2	0	0	2	2	0	2	0	2	2	0	2	2	0	2	2	0	2	0
B18360	BBSRC Small-Grain Cereal Collections	Breeders line	https://seedstor.gru.jic.ac.uk/GRU/GRUsearch-infoaccession.php?idPlant=10603	FDE 388-88		FRA	410	B	Winter	Hoppel*Arma	2	2	0	2	1	2	1	2	2	1	2	2	2	2	0	0	2	0	2	0	2	0	2	0
B18661	BBSRC Small-Grain Cereal Collections	Breeders line	https://seedstor.gru.jic.ac.uk/GRU/GRUsearch-infoaccession.php?idPlant=10903	FDE 404-20		FRA	410	B	Spring	Triumph*Claudia	0	2	2	2	1	0	0	0	0	2	0	0	0	0	0	0	2	2	2	2	2	2	0	0
B18662	BBSRC Small-Grain Cereal Collections	Breeders line	https://seedstor.gru.jic.ac.uk/GRU/GRUsearch-infoaccession.php?idPlant=10904	FDE 7741-8-23		FRA	410	B	Spring	Complex Cross between Winter FD Line * Spring FD Line	0	0	1	-1	1	0	0	2	0	2	0	2	2	2	2	0	0	0	2	2	2	0	0	0
B17781	BBSRC Small-Grain Cereal Collections	Breeders line	https://seedstor.gru.jic.ac.uk/GRU/GRUsearch-infoaccession.php?idPlant=10100	GS 8024		GBE	410	B	Spring	Unknown	2	0	0	2	2	0	1	2	1	2	0	0	0	0	0	0	2	2	2	0	2	2	2	0
B17782	BBSRC Small-Grain Cereal Collections	Breeders line	https://seedstor.gru.jic.ac.uk/GRU/GRUsearch-infoaccession.php?idPlant=10101	GS 8029		GBE	410	B	Spring	Unknown	2	0	0	2	1	0	1	0	0	2	0	0	0	0	0	0	2	2	2	0	2	-1	2	0
B18287	BBSRC Small-Grain Cereal Collections	Breeders line	https://seedstor.gru.jic.ac.uk/GRU/GRUsearch-infoaccession.php?idPlant=10531	GS 8030		GBE	410	B	Spring	Unknown	2	2	0	2	1	0	0	0	0	2	0	0	0	0	2	0	2	0	2	0	2	2	0	0
B17784	BBSRC Small-Grain Cereal Collections	Breeders line	https://seedstor.gru.jic.ac.uk/GRU/GRUsearch-infoaccession.php?idPlant=10103	GS 8050		GBE	410	B	Spring	Unknown	2	2	2	2	1	2	0	0	0	0	0	0	0	0	2	0	2	2	2	0	2	2	0	0
B17785	BBSRC Small-Grain Cereal Collections	Breeders line	https://seedstor.gru.jic.ac.uk/GRU/GRUsearch-infoaccession.php?idPlant=10104	GS 8051		GBE	410	B	Spring	Unknown	2	0	1	2	1	0	0	0	2	2	0	0	0	0	0	2	2	2	2	0	2	0	0	0
B17786	BBSRC Small-Grain Cereal Collections	Breeders line	https://seedstor.gru.jic.ac.uk/GRU/GRUsearch-infoaccession.php?idPlant=10105	GS 8060		GBE	410	B	Spring	Unknown	0	2	-1	2	2	2	1	0	2	2	0	2	0	0	0	1	2	2	2	0	2	0	0	0
B17787	BBSRC Small-Grain Cereal Collections	Breeders line	https://seedstor.gru.jic.ac.uk/GRU/GRUsearch-infoaccession.php?idPlant=10106	GS 8066		GBE	410	B	Spring	Unknown	0	2	0	2	1	2	0	2	0	2	0	0	0	0	2	0	2	2	2	0	2	2	0	0
B17788	BBSRC Small-Grain Cereal Collections	Breeders line	https://seedstor.gru.jic.ac.uk/GRU/GRUsearch-infoaccession.php?idPlant=10107	GS 8100		GBE	410	B	Spring	Unknown	0	2	2	0	2	2	0	2	0	2	0	0	0	0	2	0	2	2	2	0	2	0	0	0
B19022	BBSRC Small-Grain Cereal Collections	Breeders line	https://seedstor.gru.jic.ac.uk/GRU/GRUsearch-infoaccession.php?idPlant=11262	ITJ Partial MR GP-HS 2		GBW	410	B	Spring	Golden Promise*Hornings Sommergerste	2	0	2	2	1	2	0	0	0	2	0	2	0	0	2	2	2	2	2	0	2	0	0	0
B19023	BBSRC Small-Grain Cereal Collections	Breeders line	https://seedstor.gru.jic.ac.uk/GRU/GRUsearch-infoaccession.php?idPlant=11263	ITJ Partial MR GP-HS 3		GBW	410	B	Spring	Golden Promise*Hornings Sommergerste	0	0	2	2	1	2	1	0	0	2	2	2	0	0	2	2	2	2	0	0	2	0	0	0
B19024	BBSRC Small-Grain Cereal Collections	Breeders line	https://seedstor.gru.jic.ac.uk/GRU/GRUsearch-infoaccession.php?idPlant=11264	ITJ Partial MR GP-HS 4		GBW	410	B	Spring	Golden Promise*Hornings Sommergerste	0	0	0	-1	1	2	1	0	0	2	2	2	0	0	2	2	2	2	0	0	2	0	-1	0
B19025	BBSRC Small-Grain Cereal Collections	Breeders line	https://seedstor.gru.jic.ac.uk/GRU/GRUsearch-infoaccession.php?idPlant=11265	ITJ Partial MR GP-HS 5		GBW	410	B	Spring	Golden Promise*Hornings Sommergerste	0	0	-1	2	1	2	1	-1	0	2	2	2	0	0	2	2	2	2	0	0	2	0	0	0
B19026	BBSRC Small-Grain Cereal Collections	Breeders line	https://seedstor.gru.jic.ac.uk/GRU/GRUsearch-infoaccession.php?idPlant=11266	ITJ Partial MR GP-HS 6		GBW	410	B	Spring	Golden Promise*Hornings Sommergerste	0	0	2	2	1	2	1	0	0	2	2	2	0	0	2	2	2	2	0	0	2	0	0	0
B19027	BBSRC Small-Grain Cereal Collections	Breeders line	https://seedstor.gru.jic.ac.uk/GRU/GRUsearch-infoaccession.php?idPlant=11267	ITJ Partial MR GP-HS 7		GBW	410	B	Spring	Golden Promise*Hornings Sommergerste	0	0	1	2	1	2	1	0	0	2	0	2	0	0	2	-1	2	2	0	0	2	0	0	0
B19028	BBSRC Small-Grain Cereal Collections	Breeders line	https://seedstor.gru.jic.ac.uk/GRU/GRUsearch-infoaccession.php?idPlant=11268	ITJ Partial MR GP-HS 8		GBW	410	B	Spring	Golden Promise*Hornings Sommergerste	2	0	2	2	1	2	0	0	0	2	0	2	0	0	2	0	2	2	2	0	2	0	1	0
B19029	BBSRC Small-Grain Cereal Collections	Breeders line	https://seedstor.gru.jic.ac.uk/GRU/GRUsearch-infoaccession.php?idPlant=11269	ITJ Partial MR GP-HS 9		GBW	410	B	Spring	Golden Promise*Hornings Sommergerste	2	0	-1	2	1	2	0	0	0	2	0	2	0	0	2	0	2	2	2	0	2	0	0	0
B24415	BBSRC Small-Grain Cereal Collections	Breeders line	https://seedstor.gru.jic.ac.uk/GRU/GRUsearch-infoaccession.php?idPlant=13492	MM 23&#047;100		GBS	410	B	Spring	Maris Mink EMS Mutant	0	2	1	2	1	0	0	2	2	2	0	0	0	0	2	-1	2	2	2	2	2	0	1	0
B24416	BBSRC Small-Grain Cereal Collections	Breeders line	https://seedstor.gru.jic.ac.uk/GRU/GRUsearch-infoaccession.php?idPlant=13493	MM 23&#047;101		GBS	410	B	Spring	Maris Mink EMS Mutant	0	2	2	2	1	0	0	2	2	2	0	0	0	0	2	0	2	2	2	2	2	0	0	0
B24417	BBSRC Small-Grain Cereal Collections	Breeders line	https://seedstor.gru.jic.ac.uk/GRU/GRUsearch-infoaccession.php?idPlant=13494	MM 23&#047;102		GBS	410	B	Spring	Maris Mink EMS Mutant	0	2	2	2	1	0	0	2	2	2	0	0	0	0	2	0	2	2	2	2	2	0	0	0
B24418	BBSRC Small-Grain Cereal Collections	Breeders line	https://seedstor.gru.jic.ac.uk/GRU/GRUsearch-infoaccession.php?idPlant=13495	MM 23&#047;105		GBS	410	B	Spring	Maris Mink EMS Mutant	0	2	2	2	1	0	0	2	2	2	0	0	0	0	2	0	2	2	2	2	2	0	0	0
B24419	BBSRC Small-Grain Cereal Collections	Breeders line	https://seedstor.gru.jic.ac.uk/GRU/GRUsearch-infoaccession.php?idPlant=13496	MM 23&#047;106		GBS	410	B	Spring	Maris Mink EMS Mutant	0	2	2	2	1	0	0	2	2	2	0	0	0	0	2	0	2	2	2	2	2	0	0	0
B24420	BBSRC Small-Grain Cereal Collections	Breeders line	https://seedstor.gru.jic.ac.uk/GRU/GRUsearch-infoaccession.php?idPlant=13497	MM 23&#047;107		GBS	410	B	Spring	Maris Mink EMS Mutant	0	2	-1	2	1	0	0	2	2	2	0	0	0	0	2	0	2	2	2	2	2	0	0	0
B19268	BBSRC Small-Grain Cereal Collections	Breeders line	https://seedstor.gru.jic.ac.uk/GRU/GRUsearch-infoaccession.php?idPlant=11505	MR C1F3		0	410	B	Winter	Unknown	2	2	0	2	1	2	1	0	0	0	0	2	2	2	0	0	2	0	2	0	2	0	0	2
B19269	BBSRC Small-Grain Cereal Collections	Breeders line	https://seedstor.gru.jic.ac.uk/GRU/GRUsearch-infoaccession.php?idPlant=11506	MR C2F3		0	410	B	Winter	Unknown	2	2	1	2	1	2	1	2	2	0	2	2	2	2	0	0	2	1	2	0	2	0	0	2
B19270	BBSRC Small-Grain Cereal Collections	Breeders line	https://seedstor.gru.jic.ac.uk/GRU/GRUsearch-infoaccession.php?idPlant=11507	MR C3F3		0	410	B	Winter	Unknown	2	0	-1	2	1	2	1	0	0	0	0	2	2	2	0	0	2	0	0	0	2	0	0	2
B19271	BBSRC Small-Grain Cereal Collections	Breeders line	https://seedstor.gru.jic.ac.uk/GRU/GRUsearch-infoaccession.php?idPlant=11508	MR C4F3		0	410	B	Winter	Unknown	2	2	-1	0	1	2	1	2	0	0	0	2	2	2	0	2	2	2	0	0	2	0	2	2
B19272	BBSRC Small-Grain Cereal Collections	Breeders line	https://seedstor.gru.jic.ac.uk/GRU/GRUsearch-infoaccession.php?idPlant=11509	MR C5F3		0	410	B	Winter	Unknown	2	2	1	0	2	0	0	2	2	0	2	2	2	2	2	0	2	2	2	2	2	0	2	0
B19273	BBSRC Small-Grain Cereal Collections	Breeders line	https://seedstor.gru.jic.ac.uk/GRU/GRUsearch-infoaccession.php?idPlant=11510	MR C6F3		0	410	B	Winter	Unknown	2	2	0	0	2	0	1	0	1	0	2	2	0	2	0	0	2	2	2	2	2	0	2	0
B19274	BBSRC Small-Grain Cereal Collections	Breeders line	https://seedstor.gru.jic.ac.uk/GRU/GRUsearch-infoaccession.php?idPlant=11511	MR C7F3		0	410	B	Winter	Unknown	2	1	-1	0	2	0	1	1	1	0	2	2	-1	2	0	0	2	2	1	2	2	0	2	0
B19275	BBSRC Small-Grain Cereal Collections	Breeders line	https://seedstor.gru.jic.ac.uk/GRU/GRUsearch-infoaccession.php?idPlant=11512	MR C8F3		0	410	B	Winter	Unknown	2	2	0	2	2	2	1	2	2	2	2	2	2	2	2	0	2	2	2	0	2	0	0	2
B19279	BBSRC Small-Grain Cereal Collections	Breeders line	https://seedstor.gru.jic.ac.uk/GRU/GRUsearch-infoaccession.php?idPlant=11516	OR 73258 D08-2H-0H		USA	410	B	Winter	Unknown	2	0	-1	2	2	0	1	2	2	2	0	2	2	2	0	0	2	0	2	2	0	0	2	0
B17271	BBSRC Small-Grain Cereal Collections	Breeders line	https://seedstor.gru.jic.ac.uk/GRU/GRUsearch-infoaccession.php?idPlant=9603	OR 73258-D08-1H-0H		USA	410	B	Winter	Beltsville 69-735*Miller	2	1	2	2	2	-1	1	-1	1	0	0	2	1	2	2	0	0	0	1	2	1	0	2	1
B17293	BBSRC Small-Grain Cereal Collections	Breeders line	https://seedstor.gru.jic.ac.uk/GRU/GRUsearch-infoaccession.php?idPlant=9625	OR 73258-D08-2H		USA	410	B	Winter	Unknown	2	0	2	2	2	0	1	2	2	2	0	2	2	2	0	2	2	0	2	2	0	0	-1	0
B17272	BBSRC Small-Grain Cereal Collections	Breeders line	https://seedstor.gru.jic.ac.uk/GRU/GRUsearch-infoaccession.php?idPlant=9604	OR 73258-D08-3H-0H		USA	410	B	Winter	Beltsville 69-735*Miller	2	0	2	2	2	0	1	2	2	2	0	2	0	2	2	0	0	0	2	2	0	0	2	0
B17273	BBSRC Small-Grain Cereal Collections	Breeders line	https://seedstor.gru.jic.ac.uk/GRU/GRUsearch-infoaccession.php?idPlant=9605	OR 73258-D20-1H-0H		USA	410	B	Winter	Beltsville 69-735*Miller	2	0	-1	2	2	0	1	2	2	2	0	2	0	2	1	2	1	0	2	2	0	0	2	0
B17274	BBSRC Small-Grain Cereal Collections	Breeders line	https://seedstor.gru.jic.ac.uk/GRU/GRUsearch-infoaccession.php?idPlant=9606	OR 73258-D20-2H-0H		USA	410	B	Winter	Beltsville 69-735*Miller	2	2	2	2	2	2	0	2	0	2	0	2	2	2	2	2	0	0	2	0	2	0	2	2
B17275	BBSRC Small-Grain Cereal Collections	Breeders line	https://seedstor.gru.jic.ac.uk/GRU/GRUsearch-infoaccession.php?idPlant=9607	OR 73258-D21-1H-0H		USA	410	B	Winter	Beltsville 69-735*Miller	2	2	1	0	-1	0	1	2	0	2	2	2	2	2	2	0	0	0	2	0	2	0	2	2
B18294	BBSRC Small-Grain Cereal Collections	Breeders line	https://seedstor.gru.jic.ac.uk/GRU/GRUsearch-infoaccession.php?idPlant=10538	WBCB 24		USA	410	B	Winter	Unknown	2	2	2	0	1	2	0	2	2	2	2	2	2	2	2	0	0	2	2	0	2	0	2	0
B18295	BBSRC Small-Grain Cereal Collections	Breeders line	https://seedstor.gru.jic.ac.uk/GRU/GRUsearch-infoaccession.php?idPlant=10539	WBCB 29		USA	410	B	Winter	Unknown	2	2	0	0	1	2	0	2	-1	2	2	2	2	2	2	0	2	2	2	2	2	0	0	2
B18296	BBSRC Small-Grain Cereal Collections	Breeders line	https://seedstor.gru.jic.ac.uk/GRU/GRUsearch-infoaccession.php?idPlant=10540	WBCB 30		USA	410	B	Winter	Unknown	2	0	2	2	2	0	1	2	2	2	0	2	0	2	0	2	2	0	2	-1	0	0	2	0
B18297	BBSRC Small-Grain Cereal Collections	Breeders line	https://seedstor.gru.jic.ac.uk/GRU/GRUsearch-infoaccession.php?idPlant=10541	WBCB 31		USA	410	B	Winter	Unknown	0	2	0	0	1	0	1	2	2	2	2	0	0	2	2	0	0	0	0	2	2	0	2	2
B18298	BBSRC Small-Grain Cereal Collections	Breeders line	https://seedstor.gru.jic.ac.uk/GRU/GRUsearch-infoaccession.php?idPlant=10542	WBCB 32		USA	410	B	Winter	Unknown	2	0	2	2	2	0	1	2	0	0	0	2	0	2	2	0	0	0	2	2	2	0	2	0
B18299	BBSRC Small-Grain Cereal Collections	Breeders line	https://seedstor.gru.jic.ac.uk/GRU/GRUsearch-infoaccession.php?idPlant=10543	WBCB 34		USA	410	B	Winter	Unknown	2	0	2	2	2	0	1	2	0	0	0	2	0	2	2	0	0	0	2	2	2	0	2	0
B18300	BBSRC Small-Grain Cereal Collections	Breeders line	https://seedstor.gru.jic.ac.uk/GRU/GRUsearch-infoaccession.php?idPlant=10544	WBCB 35		USA	410	B	Winter	Unknown	2	0	2	2	2	0	1	2	0	0	0	2	0	2	2	0	0	0	2	2	2	0	2	0
B18301	BBSRC Small-Grain Cereal Collections	Breeders line	https://seedstor.gru.jic.ac.uk/GRU/GRUsearch-infoaccession.php?idPlant=10545	WBCB 36		USA	410	B	Winter	Unknown	2	0	2	2	1	2	0	2	0	0	0	2	0	2	2	2	0	0	2	2	0	0	2	0
B7013	BBSRC Small-Grain Cereal Collections	Breeders line	https://seedstor.gru.jic.ac.uk/GRU/GRUsearch-infoaccession.php?idPlant=6023	Weibull 4744		SWE	410	B	Spring	Kenia*Isaria	2	2	2	2	2	0	1	0	2	2	0	0	0	0	2	1	2	0	2	0	2	0	0	0
B7726	BBSRC Small-Grain Cereal Collections	Breeders line	https://seedstor.gru.jic.ac.uk/GRU/GRUsearch-infoaccession.php?idPlant=6733	Weibull 5414		SWE	410	B	Spring	Unknown	0	2	0	2	2	2	1	2	0	2	0	0	0	0	0	0	2	2	2	0	2	0	0	0
B7727	BBSRC Small-Grain Cereal Collections	Breeders line	https://seedstor.gru.jic.ac.uk/GRU/GRUsearch-infoaccession.php?idPlant=6734	Weibull 5573		SWE	410	B	Spring	Balder*(Balder*Opal)	0	2	2	2	1	0	0	0	0	2	0	0	0	0	2	0	2	2	2	0	2	0	0	0
B7729	BBSRC Small-Grain Cereal Collections	Breeders line	https://seedstor.gru.jic.ac.uk/GRU/GRUsearch-infoaccession.php?idPlant=6736	Weibull 5741		SWE	410	B	Spring	(Laschego Tibetanski*((Hanna*Svanhals)*Kenia)*Domen	2	2	2	2	2	0	0	0	-1	0	0	0	0	0	0	0	2	0	2	0	2	2	0	0
B7661	BBSRC Small-Grain Cereal Collections	Breeders line	https://seedstor.gru.jic.ac.uk/GRU/GRUsearch-infoaccession.php?idPlant=6668	Weibull 5853		SWE	410	B	Spring	Drost*Ingrid	2	0	2	2	1	0	0	0	0	2	0	0	0	0	2	0	2	2	0	0	2	0	0	0
B6184	BBSRC Small-Grain Cereal Collections	Breeders line	https://seedstor.gru.jic.ac.uk/GRU/GRUsearch-infoaccession.php?idPlant=5413	Weibull 6405		SWE	410	B	Spring	Arla M*Tellus	0	2	1	2	1	2	0	0	2	2	0	0	0	0	0	2	2	0	2	0	2	0	0	0
B9641	BBSRC Small-Grain Cereal Collections	Breeders line	https://seedstor.gru.jic.ac.uk/GRU/GRUsearch-infoaccession.php?idPlant=8641	Weibull 6405		SWE	410	B	Spring	Atla M*Tellus	0	2	2	-1	1	2	-1	0	-1	-1	2	0	0	-1	0	0	2	0	2	0	2	0	-1	0
B5890	BBSRC Small-Grain Cereal Collections	Breeders line	https://seedstor.gru.jic.ac.uk/GRU/GRUsearch-infoaccession.php?idPlant=5120	Welgevallen 595-1-2B		ZAF	410	B	Spring	Cape 6-Row*Barretts Pryor	0	0	0	0	2	0	1	-1	2	2	0	0	0	2	0	2	2	2	2	-1	2	0	2	2
B5902	BBSRC Small-Grain Cereal Collections	Breeders line	https://seedstor.gru.jic.ac.uk/GRU/GRUsearch-infoaccession.php?idPlant=5132	Welgevallen 595-14-2		ZAF	410	B	Spring	Cape 6-Row*Barretts Pryor	-1	0	0	2	1	-1	1	2	2	2	0	0	0	2	2	2	2	2	2	-1	2	0	2	2
B5903	BBSRC Small-Grain Cereal Collections	Breeders line	https://seedstor.gru.jic.ac.uk/GRU/GRUsearch-infoaccession.php?idPlant=5133	Welgevallen 595-15		ZAF	410	B	Spring	Cape 6-Row*Barretts Pryor	0	0	0	2	1	0	1	2	2	1	0	0	0	2	2	0	2	2	2	2	2	0	2	2
B5904	BBSRC Small-Grain Cereal Collections	Breeders line	https://seedstor.gru.jic.ac.uk/GRU/GRUsearch-infoaccession.php?idPlant=5134	Welgevallen 595-16-1		ZAF	410	B	Spring	Cape 6-Row*Barretts Pryor	0	0	0	2	1	0	1	2	2	2	0	0	0	2	2	2	2	2	2	2	2	0	2	2
B5905	BBSRC Small-Grain Cereal Collections	Breeders line	https://seedstor.gru.jic.ac.uk/GRU/GRUsearch-infoaccession.php?idPlant=5135	Welgevallen 595-16-2		ZAF	410	B	Spring	Cape 6-Row*Barretts Pryor	0	0	0	2	1	0	1	2	1	2	0	0	0	2	2	2	2	2	2	2	2	0	2	2
B5906	BBSRC Small-Grain Cereal Collections	Breeders line	https://seedstor.gru.jic.ac.uk/GRU/GRUsearch-infoaccession.php?idPlant=5136	Welgevallen 595-17-2		ZAF	410	B	Spring	Cape 6-Row*Barretts Pryor	0	0	0	2	1	0	1	2	2	2	0	0	0	2	2	1	2	2	2	2	2	0	2	2
B5908	BBSRC Small-Grain Cereal Collections	Breeders line	https://seedstor.gru.jic.ac.uk/GRU/GRUsearch-infoaccession.php?idPlant=5138	Welgevallen 595-18-2		ZAF	410	B	Spring	Cape 6-Row*Barretts Pryor	0	0	0	2	1	0	1	2	2	2	0	0	0	2	2	2	2	2	2	2	2	0	2	2
B5891	BBSRC Small-Grain Cereal Collections	Breeders line	https://seedstor.gru.jic.ac.uk/GRU/GRUsearch-infoaccession.php?idPlant=5121	Welgevallen 595-2-2		ZAF	410	B	Spring	Cape 6-Row*Barretts Pryor	0	-1	0	0	2	0	1	2	2	-1	0	0	0	2	0	2	2	2	2	2	2	0	2	2

## Sheet: S4
A list of the markers developed in this study with their marker ID and their corresponding primers
Marker Name	Marker ID	Crop	Primer Name	Primer Sequence
Marker 1	chr6_507148912	Barley	PrimerB1 FAM	GAAGGTGACCAAGTTCATGCTgcgcgatcctccccacA
Marker 1		Barley	PrimerB1 HEX	GAAGGTCGGAGTCAACGGATTgcgcgatcctccccacG
Marker 1		Barley	PrimerB1 Reverse	gttgtgtggccgatct
Marker 2	chr6_572802647	Barley	PrimerB2 FAM	GAAGGTGACCAAGTTCATGCTcggttgttgctcttctC
Marker 2		Barley	PrimerB2 HEX	GAAGGTCGGAGTCAACGGATTacggttgttgctcttctT
Marker 2		Barley	PrimerB2 Reverse	caaggctccccaaact
Marker 3	chr4_543119271	Barley	PrimerB3 FAM	GAAGGTGACCAAGTTCATGCTggatgcctagccacggA
Marker 3		Barley	PrimerB3 HEX	GAAGGTCGGAGTCAACGGATTggatgcctagccacggG
Marker 3		Barley	PrimerB3 Reverse	cttctacctccccgtc
Marker 4	chr2_612009579	Barley	PrimerB4 FAM	GAAGGTGACCAAGTTCATGCTagccaggaggggatttT
Marker 4		Barley	PrimerB4 HEX	GAAGGTCGGAGTCAACGGATTagccaggaggggatttC
Marker 4		Barley	PrimerB4 Reverse	tgcaagatgcttccgt
Marker 5	chr4_580323629	Barley	PrimerB5 FAM	GAAGGTGACCAAGTTCATGCTaacagacgcgcgcgcaT
Marker 5		Barley	PrimerB5 HEX	GAAGGTCGGAGTCAACGGATTaacagacgcgcgcgcaA
Marker 5		Barley	PrimerB5 Reverse	gtaagcaaccagctgc
Marker 6	chr5_533430864	Barley	PrimerB6 FAM	GAAGGTGACCAAGTTCATGCTgtggatcatgagctactG
Marker 6		Barley	PrimerB6 HEX	GAAGGTCGGAGTCAACGGATTcgtggatcatgagctactC
Marker 6		Barley	PrimerB6 Reverse	gaacacgcacccatct
Marker 7	chr7_7043588	Barley	PrimerB7 FAM	GAAGGTGACCAAGTTCATGCTgctccgatgaagaggaC
Marker 7		Barley	PrimerB7 HEX	GAAGGTCGGAGTCAACGGATTggctccgatgaagaggaT
Marker 7		Barley	PrimerB7 Reverse	caggctcctacaccta
Marker 8	chr2_14013084	Barley	PrimerB8 FAM	GAAGGTGACCAAGTTCATGCTtgatgtgcagcgtggaA
Marker 8		Barley	PrimerB8 HEX	GAAGGTCGGAGTCAACGGATTtgatgtgcagcgtggaC
Marker 8		Barley	PrimerB8 Reverse	catcgtggccaccaa
Marker 9	chr4_12464268	Barley	PrimerB9 FAM	GAAGGTGACCAAGTTCATGCTcctccaccgcttaagaG
Marker 9		Barley	PrimerB9 HEX	GAAGGTCGGAGTCAACGGATTtcctccaccgcttaagaA
Marker 9		Barley	PrimerB9 Reverse	gtctgcaacaggagct
Marker 10	chr5_525833821	Barley	PrimerB10 FAM	GAAGGTGACCAAGTTCATGCTgtgtcattgccatcgcT
Marker 10		Barley	PrimerB10 HEX	GAAGGTCGGAGTCAACGGATTgtgtcattgccatcgcG
Marker 10		Barley	PrimerB10 Reverse	acgtagtcagacatgtga
Marker 11	chr1_547683712	Barley	PrimerB11 FAM	GAAGGTGACCAAGTTCATGCTccaaatactcctacatgcaG
Marker 11		Barley	PrimerB11 HEX	GAAGGTCGGAGTCAACGGATTaccaaatactcctacatgcaA
Marker 11		Barley	PrimerB11 Reverse	ctactcccggttgcat
Marker 12	chr1_452939963	Barley	PrimerB12 FAM	GAAGGTGACCAAGTTCATGCTctaatctccccttgtgC
Marker 12		Barley	PrimerB12 HEX	GAAGGTCGGAGTCAACGGATTtctaatctccccttgtgT
Marker 12		Barley	PrimerB12 Reverse	gctacgtaggtgaaacaga
Marker 13	chr2_580586501	Barley	PrimerB13 FAM	GAAGGTGACCAAGTTCATGCTagcctgcgaattcggtC
Marker 13		Barley	PrimerB13 HEX	GAAGGTCGGAGTCAACGGATTcaagcctgcgaattcggtT
Marker 13		Barley	PrimerB13 Reverse	gttgtcgcctacctga
Marker 14	chr2_90457933	Barley	PrimerB14 FAM	GAAGGTGACCAAGTTCATGCTtcgaaccgaaccagtaC
Marker 14		Barley	PrimerB14 HEX	GAAGGTCGGAGTCAACGGATTtcgaaccgaaccagtaG
Marker 14		Barley	PrimerB14 Reverse	cttctgcctgcagtgt
Marker 15	chr3_517334591	Barley	PrimerB15 FAM	GAAGGTGACCAAGTTCATGCTctgctggcaatgacacT
Marker 15		Barley	PrimerB15 HEX	GAAGGTCGGAGTCAACGGATTctgctggcaatgacacG
Marker 15		Barley	PrimerB15 Reverse	acatcaccacgttcga
Marker 16	chr3_373106623	Barley	PrimerB16 FAM	GAAGGTGACCAAGTTCATGCTatcgaggaggaaggaaC
Marker 16		Barley	PrimerB16 HEX	GAAGGTCGGAGTCAACGGATTgatcgaggaggaaggaaA
Marker 16		Barley	PrimerB16 Reverse	gagtccgctcttcctc
Marker 17	chr3_488714885	Barley	PrimerB17 FAM	GAAGGTGACCAAGTTCATGCTtcgtgtccccacgttcC
Marker 17		Barley	PrimerB17 HEX	GAAGGTCGGAGTCAACGGATTctcgtgtccccacgttcA
Marker 17		Barley	PrimerB17 Reverse	gtagcggcaccaagat
Marker 18	chr3_25506527	Barley	PrimerB18 FAM	GAAGGTGACCAAGTTCATGCTgcggactcgacgctggC
Marker 18		Barley	PrimerB18 HEX	GAAGGTCGGAGTCAACGGATTcgcggactcgacgctggT
Marker 18		Barley	PrimerB18 Reverse	caccaagctgacggt
Marker 20	chr5_519895678	Barley	PrimerB20 FAM	GAAGGTGACCAAGTTCATGCTtcgacttgtctggtgaC
Marker 20		Barley	PrimerB20 HEX	GAAGGTCGGAGTCAACGGATTctcgacttgtctggtgaT
Marker 20		Barley	PrimerB20 Reverse	tcaagtccactgcagc
Marker 21	chr5_636961063	Barley	PrimerB21 FAM	GAAGGTGACCAAGTTCATGCTaaaggtctgcagccatC
Marker 21		Barley	PrimerB21 HEX	GAAGGTCGGAGTCAACGGATTaaaaggtctgcagccatA
Marker 21		Barley	PrimerB21 Reverse	ggtacctgacgaagca
Marker 22	chr6_10720689	Barley	PrimerB22 FAM	GAAGGTGACCAAGTTCATGCTagtgcgccgcaaactcC
Marker 22		Barley	PrimerB22 HEX	GAAGGTCGGAGTCAACGGATTagtgcgccgcaaactcG
Marker 22		Barley	PrimerB22 Reverse	ccttagcaacggaacc
Marker 23	chr7_26379503	Barley	PrimerB23 FAM	GAAGGTGACCAAGTTCATGCTagcagagagatgtgagG
Marker 23		Barley	PrimerB23 HEX	GAAGGTCGGAGTCAACGGATTagcagagagatgtgagC
Marker 23		Barley	PrimerB23 Reverse	agacaagctagtgcttcc
Marker 24	chr7_34428371	Barley	PrimerB24 FAM	GAAGGTGACCAAGTTCATGCTcgccctccctgacgagG
Marker 24		Barley	PrimerB24 HEX	GAAGGTCGGAGTCAACGGATTtcgccctccctgacgagA
Marker 24		Barley	PrimerB24 Reverse	cctagtatcgtcatggacc
Marker 25	chr7_416980850	Barley	PrimerB25 FAM	GAAGGTGACCAAGTTCATGCTgcacgccgccgttcagT
Marker 25		Barley	PrimerB25 HEX	GAAGGTCGGAGTCAACGGATTgcacgccgccgttcagC
Marker 25		Barley	PrimerB25 Reverse	ggccaacctggagtt
Marker 1	AX-94728974	Durum wheat	PrimerDW1 FAM	GAAGGTGACCAAGTTCATGCTggcggTagAgaGatgccC
Marker 1		Durum wheat	PrimerDW1 HEX	GAAGGTCGGAGTCAACGGATTggcggTagAgaGatgccG
Marker 1		Durum wheat	PrimerDW1 Reverse	gcTttggcggagagTcgA
Marker 2	AX-94562180	Durum wheat	PrimerDW2 FAM	GAAGGTGACCAAGTTCATGCTcagaatcactagacttccaccaA
Marker 2		Durum wheat	PrimerDW2 HEX	GAAGGTCGGAGTCAACGGATTcagaatcactagacttccaccaT
Marker 2		Durum wheat	PrimerDW2 Reverse	actgtgggaagctgaagagc
Marker 3	AX-94779356	Durum wheat	PrimerDW3 FAM	GAAGGTGACCAAGTTCATGCTgagaaCttctctttaagacaatggC
Marker 3		Durum wheat	PrimerDW3 HEX	GAAGGTCGGAGTCAACGGATTgagaaCttctctttaagacaatggT
Marker 3		Durum wheat	PrimerDW3 Reverse	tggcacattgataggtgaacaa
Marker 4	AX-94910670	Durum wheat	PrimerDW4 FAM	GAAGGTGACCAAGTTCATGCTcagctaGaatatacccagtacgaG
Marker 4		Durum wheat	PrimerDW4 HEX	GAAGGTCGGAGTCAACGGATTcagctaGaatatacccagtacgaA
Marker 4		Durum wheat	PrimerDW4 Reverse	CgatatccaaatcactgtttcagG
Marker 5	AX-94394807	Durum wheat	PrimerDW5 FAM	GAAGGTGACCAAGTTCATGCTccaagcAacaaaAcaccttacttT
Marker 5		Durum wheat	PrimerDW5 HEX	GAAGGTCGGAGTCAACGGATTccaagcAacaaaAcaccttacttC
Marker 5		Durum wheat	PrimerDW5 Reverse	gccagtatttactcttggcctc
Marker 6	AX-95186017	Durum wheat	PrimerDW6 FAM	GAAGGTGACCAAGTTCATGCTacaagtaggtctctgtctcgA
Marker 6		Durum wheat	PrimerDW6 HEX	GAAGGTCGGAGTCAACGGATTacaagtaggtctctgtctcgG
Marker 6		Durum wheat	PrimerDW6 Reverse	atcgctgttggtggagacC
Marker 7	AX-95229003	Durum wheat	PrimerDW7 FAM	GAAGGTGACCAAGTTCATGCTagaccattttctctctctatgtgtC
Marker 7		Durum wheat	PrimerDW7 HEX	GAAGGTCGGAGTCAACGGATTagaccattttctctctctatgtgtG
Marker 7		Durum wheat	PrimerDW7 Reverse	tgcgcgtgagaagtatgaca
Marker 8	AX-94858793	Durum wheat	PrimerDW8 FAM	GAAGGTGACCAAGTTCATGCTacatgTtcgctgtgCccG
Marker 8		Durum wheat	PrimerDW8 HEX	GAAGGTCGGAGTCAACGGATTacatgTtcgctgtgCccA
Marker 8		Durum wheat	PrimerDW8 Reverse	GaAatcagccatatcttagtaggC
Marker 9	AX-94750196	Durum wheat	PrimerDW9 FAM	GAAGGTGACCAAGTTCATGCTtgcttgtgagaatggcaatgA
Marker 9		Durum wheat	PrimerDW9 HEX	GAAGGTCGGAGTCAACGGATTtgcttgtgagaatggcaatgG
Marker 9		Durum wheat	PrimerDW9 Reverse	cacaccaattccgcgaca
Marker 10	AX-95237226	Durum wheat	PrimerDW10 FAM	GAAGGTGACCAAGTTCATGCTagatgctcagaaacaccataagacG
Marker 10		Durum wheat	PrimerDW10 HEX	GAAGGTCGGAGTCAACGGATT cagatgctcagaaacaccataagacA
Marker 10		Durum wheat	PrimerDW10 Reverse	gagtagcggatattctggcgctata
Marker 11	AX-94410542	Durum wheat	PrimerDW11 FAM	GAAGGTGACCAAGTTCATGCTcctaTgaggggaagaactaCcaG
Marker 11		Durum wheat	PrimerDW11 HEX	GAAGGTCGGAGTCAACGGATTcctaTgaggggaagaactaCcaT
Marker 11		Durum wheat	PrimerDW11 Reverse	gaccgtccagcaagaaaagA
Marker 12	AX-94823843	Durum wheat	PrimerDW12 FAM	GAAGGTGACCAAGTTCATGCTgtctcagggtgatgggaAaA
Marker 12		Durum wheat	PrimerDW12 HEX	GAAGGTCGGAGTCAACGGATTgtctcagggtgatgggaAaC
Marker 12		Durum wheat	PrimerDW12 Reverse	gcttgcttgcatcaatattagagaA
Marker 13	AX-94900530	Durum wheat	PrimerDW13 FAM	GAAGGTGACCAAGTTCATGCTtgtcactgattcgtccaatGtA
Marker 13		Durum wheat	PrimerDW13 HEX	GAAGGTCGGAGTCAACGGATTtgtcactgattcgtccaatGtT
Marker 13		Durum wheat	PrimerDW13 Reverse	gtcaggcttgctctcTtcG
Marker 14	AX-94590640	Durum wheat	PrimerDW14 FAM	GAAGGTGACCAAGTTCATGCTtgaacctcctCgtcatcttttgagA
Marker 14		Durum wheat	PrimerDW14 HEX	GAAGGTCGGAGTCAACGGATTtgaacctcctCgtcatcttttgagG
Marker 14		Durum wheat	PrimerDW14 Reverse	aggagtgtctGataacatgatgcaG
Marker 15	AX-94543458	Durum wheat	PrimerDW15 FAM	GAAGGTGACCAAGTTCATGCTtggtgaggcggaaagctgC
Marker 15		Durum wheat	PrimerDW15 HEX	GAAGGTCGGAGTCAACGGATcatggtgaggcggaaagctgT
Marker 15		Durum wheat	PrimerDW15 Reverse	caaaacatgacgctagatcc
Marker 16	AX-94706157	Durum wheat	PrimerDW16 FAM	GAAGGTGACCAAGTTCATGCTcgaggtggaggcggggG
Marker 16		Durum wheat	PrimerDW16 HEX	GAAGGTCGGAGTCAACGGATgcgaggtggaggcggggT
Marker 16		Durum wheat	PrimerDW16 Reverse	gacgtggtggtcaact
Marker 17	AX-94398349	Durum wheat	PrimerDW17 FAM	GAAGGTGACCAAGTTCATGCTgcaactatttcatccatggtGttG
Marker 17		Durum wheat	PrimerDW17 HEX	GAAGGTCGGAGTCAACGGATTgcaactatttcatccatggtGttC
Marker 17		Durum wheat	PrimerDW17 Reverse	ttgctcGtcggcatgttttt
Marker 18	AX-94919303	Durum wheat	PrimerDW18 FAM	GAAGGTGACCAAGTTCATGCTCcaagtatctccgtggcatT
Marker 18		Durum wheat	PrimerDW18 HEX	GAAGGTCGGAGTCAACGGATTCcaagtatctccgtggcatC
Marker 18		Durum wheat	PrimerDW18 Reverse	tgctcattgttTgtgccgtc
Marker 19	AX-94650375	Durum wheat	PrimerDW19 FAM	GAAGGTGACCAAGTTCATGCTtgagctccgactgGcaaC
Marker 19		Durum wheat	PrimerDW19 HEX	GAAGGTCGGAGTCAACGGATTtgagctccgactgGcaaA
Marker 19		Durum wheat	PrimerDW19 Reverse	ggttcctgttttcaagaagctc
Marker 20	AX-94515483	Durum wheat	PrimerDW20 FAM	GAAGGTGACCAAGTTCATGCTcgtttgttcttactgaaatgagatC
Marker 20		Durum wheat	PrimerDW20 HEX	GAAGGTCGGAGTCAACGGATcgtttgttcttactgaaatgagatT
Marker 20		Durum wheat	PrimerDW20 Reverse	atcctctcaggccagatccg
Marker 21	AX-94603357	Durum wheat	PrimerDW21 FAM	GAAGGTGACCAAGTTCATGCTcgatcctcgagtccatgcaC
Marker 21		Durum wheat	PrimerDW21 HEX	GAAGGTCGGAGTCAACGGATcgatcctcgagtccatgcaT
Marker 21		Durum wheat	PrimerDW21 Reverse	gtcgtgacgccaAgagaT
Marker 22	AX-95206163	Durum wheat	PrimerDW22 FAM	GAAGGTGACCAAGTTCATGCTacaagggctttggaatAacatcA
Marker 22		Durum wheat	PrimerDW22 HEX	GAAGGTCGGAGTCAACGGATTacaagggctttggaatAacatcG
Marker 22		Durum wheat	PrimerDW22 Reverse	gcgttccaaaCacAtggtcc
Marker 23	AX-95109641	Durum wheat	PrimerDW23 FAM	GAAGGTGACCAAGTTCATGCTgttaggaagaaagatgatgC
Marker 23		Durum wheat	PrimerDW23 HEX	GAAGGTCGGAGTCAACGGATTggttaggaagaaagatgatgG
Marker 23		Durum wheat	PrimerDW23 Reverse	aatctggcgcggaaaa
Marker 24	AX-94407318	Durum wheat	PrimerDW24 FAM	GAAGGTGACCAAGTTCATGCTtgaggctacactgatctaG
Marker 24		Durum wheat	PrimerDW24 HEX	GAAGGTCGGAGTCAACGGATTcatgaggctacactgatctaT
Marker 24		Durum wheat	PrimerDW24 Reverse	agaacatgtgcacgtct
Marker 25	AX-94906386	Durum wheat	PrimerDW25 FAM	GAAGGTGACCAAGTTCATGCTgcgatgctccagttataC
Marker 25		Durum wheat	PrimerDW25 HEX	GAAGGTCGGAGTCAACGGATTagcgatgctccagttataT
Marker 25		Durum wheat	PrimerDW25 Reverse	agaacacggtttgaagc

## Sheet: S5
Non-discriminated barley landraces are marked with the same letter in column B, along with their passport data, alluding to the possible reason for retrieving identical molecular fingerprints. For the yellow-highlighted accessions, no reason can be found in the database (Not Applicable in culum I). The germplasm donor is given as an anonymised number or institute name
Store Code	level	Donor	AccYear	Origin Country	Year OfIntroduction	Pedigree	Acc Biological status linking the non-discriminated accessions
B17754	A	Plant Breeding Institute, Cambridge	1975	PAK	0	Pakistani Land Variety	Breeder selection lines from the same originator landrace
B17552	A	Plant Breeding Institute, Cambridge	1975	PAK	0	Pakistani Land Variety
B4243	B	Plant Breeding Institute, Cambridge	1985	GBE	0	(Berac)3*H spontaneum1 108-1-0-001	Breeder selection from a pedigree sharing a parent
B4228	B	Plant Breeding Institute, Cambridge	1985	GBE	0	(HJ 198)3*H spontaneum1 82-1-0-001
B19121	C	Plant Breeding Institute, Cambridge	1979	ETH	0	Ethiopian Land Variety	Breeder selection lines from the same originator landrace
B19119	C	Plant Breeding Institute, Cambridge	1979	ETH	0	Ethiopian Land Variety
B19133	D	Plant Breeding Institute, Cambridge	1979	ETH	0	Ethiopian Land Variety	Breeder selection lines from the same originator landrace
B19132	D	Plant Breeding Institute, Cambridge	1979	ETH	0	Ethiopian Land Variety
B19131	D	Plant Breeding Institute, Cambridge	1979	ETH	0	Ethiopian Land Variety
B19130	D	Plant Breeding Institute, Cambridge	1979	ETH	0	Ethiopian Land Variety
B19129	D	Plant Breeding Institute, Cambridge	1979	ETH	0	Ethiopian Land Variety
B9551	D	Plant Breeding Institute, Cambridge	1983	GBS	0	Maris Mink EMS Mutant	Not Applicable
B9270	E	TS 46/93	1982	GBS	0	BH 354/1/36*F1(Goldmarker*Tyra)	Breeder selection from a pedigree sharing a parent
B9251	E	Plant Breeding Institute, Cambridge	1982	GBS	0	BH 4/143/2/115*F1(Goldmarker*Tyra)
B9446	F	Weibull 13205-77-3	1983	SWE	0	Aramir*(Zephyr M6 - Tellus M1D*Zephyr)	Not Applicable
B9441	F	LW 7563-6	1983	NLD	0	Unknown	Donated from the same country at the same time by the same donor
B9440	F	LW 7563-6	1983	NLD	0	Unknown
B4453	G	Plant Breeding Institute, Cambridge	1985	HUN	0	Unknown	Not Applicable
B4435	G	Plant Breeding Institute, Cambridge	1985	0	0	Unknown
B9009	H	Plant Breeding Institute, Cambridge	1981	ZWE	0	Kristina*UCD 71-175-1	Not Applicable
B9136	H	Plant Breeding Institute, Cambridge	1981	GBE	0	(Armelle*Lud)*Luke
B17384	I	Plant Breeding Institute, Cambridge	1975	PAK	0	Pakistani Land Variety	Breeder selection lines from the same originator landrace
B17379	I	Plant Breeding Institute, Cambridge	1975	PAK	0	Pakistani Land Variety
B17361	I	Plant Breeding Institute, Cambridge	1975	PAK	0	Pakistani Land Variety
B9292	J	TS 83/8/1	1982	GBS	0	Ark Royal*F1(Goldmarker*Armelle)	Identical pedegree
B9291	J	TS 83/8/1	1982	GBS	0	Ark Royal*F1(Goldmarker*Armelle)
B17714	K	Plant Breeding Institute, Cambridge	1975	PAK	0	Pakistani Land Variety	Not Applicable
B9382	K	RPB 5155-77	1982	GBE	0	Unknown
B17771	L	Plant Breeding Institute, Cambridge	1975	PAK	0	Pakistani Land Variety	Not Applicable
B9383	L	Plant Breeding Institute, Cambridge	1982	DEU	0	(Carsten 2-row*Union)*(Malta*Emir)
B9295	M	LW 7152/1	1982	NLD	0	Aramir*Ramona	Not Applicable
B9276	M	TS 57/129	1982	GBS	0	BH 648/18/72*F1(Minak*Aramir)
B8455	N	MH DS 2	2013	GBE	0	Unknown	Not Applicable
B3659	N	Plant Breeding Institute, Cambridge	1985	GBW	0	Proctor*Gloire du Velay
B9492	O	Plant Breeding Institute, Cambridge	1983	GBS	0	Maris Mink EMS Mutant	Not Applicable
B4985	O	Plant Breeding Institute, Cambridge	1986	USA	0	(Multan)4*(Manchuria)15
B4042	P	University Reading - Explotation Socitey	1985	ETH	0	Ethiopian Land Variety	Breeder selection lines from the same originator landrace
B4041	P	University Reading - Explotation Socitey	1985	ETH	0	Ethiopian Land Variety
B4037	P	University Reading - Explotation Socitey	1985	ETH	0	Ethiopian Land Variety
B9079	Q	Plant Breeding Institute, Cambridge	1981	GBS	0	Maris Mink*Midas*Has 28	Not Applicable
B7113	Q	CI 9342	1988	CHN	0	Unknown
B7979	R	CSBA 539-14	1997	GBE	0	CSBM 2*Sherpa	Not Applicable
B4584	R	Plant Breeding Institute, Cambridge	1986	GBS	0	BR 311-6-1-13*Elliot 'S'
B4395	R	Plant Breeding Institute, Cambridge	1985	GBE	0	Unknown
B20490	S	Plant Breeding Institute, Cambridge	1980	JPN	0	Klages*Amagi Nijo	Not Applicable
B7938	S	VSB 1905	1997	DEU	0	Complex Cross Selection
B4030	T	Plant Breeding Institute, Cambridge	1985	ETH	0	Ethiopian Land Variety	Breeder selection lines from the same originator landrace
B4029	T	Plant Breeding Institute, Cambridge	1985	ETH	0	Ethiopian Land Variety
B7388	U	CI 9439	1988	JPN	0	Unknown	Not Applicable
B5831	U	Plant Breeding Institute, Cambridge	1987	GBS	0	Unknown
B4224	V	Plant Breeding Institute, Cambridge	1985	GBE	0	Berac*H spontaneum1 191-5-0-001	Breeder selection from a pedigree sharing a parent
B4220	V	Plant Breeding Institute, Cambridge	1985	GBE	0	Berac*H spontaneum1 191-5-0-001

## Sheet: S6
List of Wild barley accessions (Hordeum spontaneum), collection site GPS coordinates, and marker genotyping results.
Accession Number	Collection site	Site No.	Latitude	Longitude	Marker 1	Marker 2	Marker 3	Marker 4	Marker 5	Marker 6	Marker 7	Marker 8	Marker 9	Marker 10	Marker 11	Marker 12	Marker 13	Marker 14	Marker 15	Marker 16	Marker 17	Marker 18	Marker 20	Marker 21	Marker 22	Marker 23	Marker 24	Marker 25
5	Neveh Ur	1	+32.59	+35.54	1	0	-1	2	2	0	2	2	0	0	2	2	0	2	2	0	0	2	0	0	2	0	0	2
29	Gesher	2	+32.61	+35.55	1	0	0	2	2	2	0	2	0	0	2	-1	0	0	2	1	2	2	0	0	2	-1	1	2
38	Reshafim	3	+32.48	+35.47	1	0	1	2	2	2	0	2	2	2	2	2	2	0	2	-1	0	2	1	-1	-1	0	2	2
71	Erez	4	+31.5599	+34.5661	1	0	-1	2	2	0	1	2	0	2	2	2	2	2	2	1	0	2	0	0	2	1	1	2
79	Re'im	5	+31.28	+34.38	1	2	0	2	2	0	1	2	0	0	2	2	2	0	2	1	2	2	0	0	2	1	0	2
86	Nirim	6	+31.27	+34.37	1	0	2	2	2	0	1	2	0	0	2	-1	2	2	2	2	0	2	0	0	2	0	0	2
99	Besor	7	+31.18	+34.29	1	2	0	2	2	0	1	2	2	1	2	2	0	2	2	0	0	2	-1	0	2	0	0	-1
104	Eshel Hanassi	8	+31.20	+34.42	1	2	0	2	2	0	1	2	2	2	2	2	0	2	2	2	0	2	2	0	2	1	0	2
107	Devira	9	+31.24	+34.49	1	0	2	2	2	2	1	2	0	2	2	2	2	2	2	1	0	0	2	0	2	1	0	2
132	Lahav	10	+31.23	+34.52	1	0	-1	2	2	0	1	2	0	0	2	2	0	2	2	-1	0	2	0	0	2	0	2	2
156	Kfar Warburg	11	+31.70	+34.65	2	2	2	0	-1	2	0	2	0	2	2	-1	0	2	0	0	0	2	-1	0	2	0	2	2
164	Hodiya	12	+31.68	+34.63	2	2	2	0	1	2	0	2	0	2	2	0	0	2	0	1	0	2	0	0	2	0	2	2
4950	Niva	13	+31.36	+34.39	1	0	0	0	2	2	1	2	0	0	2	2	0	2	-1	0	0	2	0	0	2	0	1	2
227	Ruhama	14	+31.50	+34.70	1	0	0	2	2	0	1	2	0	0	2	2	2	2	2	1	0	2	0	0	2	0	0	2
250	Dorot	15	+31.5	+34.65	1	2	2	2	2	2	1	2	0	0	2	2	2	2	2	0	0	2	0	0	2	0	0	2
15750	Sede Yoav	16	+31.39	+34.41	1	2	1	2	2	2	1	2	0	0	2	2	2	2	2	0	0	2	0	0	2	0	0	2
275	Gevim	17	+31.5	+34.59	1	2	0	2	2	2	1	2	0	0	2	2	2	2	2	1	0	2	0	0	2	0	0	2
293	Beit Hagadi	18	+31.25	+34.36	1	0	0	0	2	2	1	2	0	0	2	2	0	2	2	1	0	2	0	0	2	0	0	2
295	Mabuim	19	+31.28	+34.37	1	0	0	2	2	0	1	2	0	0	2	2	2	0	2	1	0	2	0	0	2	0	0	2
300	Beit Kama	20	+31.27	+34.43	1	0	2	2	2	0	1	2	0	2	2	2	0	0	2	0	0	2	0	2	0	0	0	2
316	Horbat Pura	21	+31.30	+34.46	1	0	0	2	2	2	1	2	0	0	2	2	2	2	2	1	0	2	-1	0	2	0	2	2
350	Be'er Shiqma	22	+31.32	+34.46	1	0	-1	2	2	0	1	2	0	0	2	2	2	2	2	0	0	2	-1	1	2	-1	1	2
360	Kiriyat Gat	23	+31.65	+34.83	1	0	0	2	2	0	1	2	0	-1	2	2	0	2	2	1	0	0	0	0	2	0	0	2
13971	Forest of Angels	24	+31.58	+34.86	1	0	-1	2	2	2	1	2	2	0	2	2	0	2	2	0	2	2	0	0	2	0	0	2
451	Kohav Hayarden	26	+32.59	+35.51	1	2	1	-1	2	0	0	2	0	0	2	2	2	2	2	0	0	2	-1	0	2	0	1	2
423	Naharayim	27	+32.66	+35.57	1	0	0	2	2	0	1	2	0	2	2	2	2	0	2	1	2	2	0	0	2	0	0	2
700	Amiad	28	+32.92	+35.53	1	2	2	2	2	2	0	2	0	0	2	2	0	2	2	0	0	2	0	0	2	1	2	2
921	Beit Horon	29	+31.83	+35.11	1	2	2	2	2	-1	1	2	0	2	2	2	0	2	2	1	0	2	0	0	2	0	0	2
5199	Taiyba	31	+32.15	+35.00	1	0	1	0	2	0	1	2	0	0	2	2	-1	-1	2	-1	0	2	0	0	2	0	0	2
550	Judea 1	32	+31.89	+35.35	1	1	1	2	2	2	0	2	2	1	2	2	0	2	2	0	0	2	0	0	2	2	0	-1
14027	Judea 2	33	+31.92	+35.36	1	0	1	2	2	0	1	2	0	0	2	2	0	2	2	0	0	2	0	0	2	2	0	2
5248	Judea 3 (Roman Mill)	34	+31.97	+35.37	1	0	2	2	2	2	1	2	0	0	2	2	0	2	2	0	0	0	-1	0	-1	0	0	2
689	Duma	36	+32.04	+35.38	1	-1	0	2	2	2	1	2	0	0	2	2	0	2	2	2	0	2	0	0	2	0	2	2
1050	Ma'aleh Efraim	37	+32.08	+35.37	1	0	-1	2	2	2	0	2	0	0	2	2	0	2	2	-1	0	2	-1	0	2	0	0	2
825	Gitit	38	+32.11	+35.36	1	2	2	2	2	0	1	2	0	0	2	2	0	0	2	1	0	0	0	0	2	0	0	2
826	Mehora South	39	+32.15	+35.38	1	0	2	2	2	2	1	2	0	0	2	2	-1	2	2	1	0	2	0	0	2	0	0	2
8850	Mehora East	40	+32.23	+35.42	1	2	0	2	2	2	1	2	2	2	2	2	0	2	2	0	0	2	2	0	2	0	0	2
916	Bekaot	41	+32.22	+35.47	1	0	0	2	2	2	0	2	0	2	2	2	0	0	2	1	0	2	1	0	2	1	0	2
930	Herzliya South	42	+32.21	+34.82	1	0	0	2	2	0	1	2	2	2	2	2	2	2	2	1	2	2	0	0	2	0	0	2
5400	Herzliya	43	+32.23	+34.83	1	0	0	2	2	0	1	2	2	2	2	2	2	2	2	-1	2	2	0	0	2	0	0	2
1005	Kfar Shmariahu	44	+32.21	+34.81	1	0	1	2	2	0	0	2	0	0	2	2	0	2	2	2	2	0	0	0	2	0	1	2
1024	Poleg	45	+32.28	+34.84	1	0	0	2	2	0	1	2	0	0	2	2	2	2	2	1	2	0	2	0	2	1	0	2
1100	Even Yehuda	46	+32.26	+34.88	1	0	1	2	2	2	1	2	2	0	2	2	0	2	2	-1	2	2	-1	0	2	0	-1	2
14150	Tel Mond	47	+32.25	+34.99	1	0	-1	2	2	0	1	2	0	0	2	2	2	2	2	0	2	2	0	0	2	-1	0	2
1149	Ma'abarot	48	+32.36	+34.88	1	0	0	2	2	0	1	2	0	2	2	0	2	2	2	2	2	2	-1	0	2	0	0	2
1263	Hadera	49	+32.45	+34.91	1	0	0	0	-1	-1	1	2	0	0	2	2	2	2	0	1	-1	0	2	2	2	0	0	0
1250	Ma'ayan Zvi	50	+32.57	+34.92	1	0	-1	2	2	0	1	2	0	0	2	2	2	2	2	0	0	2	0	0	2	0	0	2
1271	Zichron Ya'akov West	51	+32.58	+34.93	1	0	0	2	2	2	0	2	0	0	2	0	2	2	2	1	0	2	0	0	2	1	0	2
14200	Ein Carmel	52	+32.64	+34.94	1	2	0	2	2	2	1	2	0	-1	2	2	0	2	2	0	0	0	0	0	2	2	0	-1
1360	Atlit Junction	53	+32.68	+34.94	1	2	2	-1	2	0	1	2	0	0	2	2	2	0	-1	1	0	2	0	0	2	-1	0	2
1353	Atlit	54	+32.68	+34.93	1	0	0	2	2	0	1	2	1	0	2	2	2	2	2	0	0	2	0	0	2	0	1	2
1361	Hahotrim	55	+32.75	+34.95	1	0	1	2	2	0	1	2	0	2	2	2	2	0	2	1	0	2	2	0	2	0	2	2
5649	Nahal Tut 2	57	+32.63	+35.04	1	0	-1	2	2	2	1	2	1	0	2	2	2	2	-1	0	0	2	0	0	2	0	0	2
15950	Ramat Hashofet	58	+32.61	+35.09	1	1	2	2	2	2	1	2	0	0	2	-1	2	2	2	0	0	2	0	0	2	0	0	2
1674	Gal'ed	59	+32.55	+35.04	1	2	1	2	2	2	1	2	0	0	2	2	2	2	2	1	0	2	0	0	2	0	1	2
1448	Regavim	60	+32.52	+35.03	1	2	2	2	2	2	1	2	2	0	2	2	0	2	2	1	0	2	0	0	2	0	0	2
5700	Kefar Glickson	61	+32.49	+34.98	1	0	2	2	2	0	1	2	0	0	2	2	2	0	-1	0	0	2	0	0	2	0	0	2
1500	Gedera	62	+31.81	+34.76	0	0	0	2	2	0	1	2	0	0	2	2	2	2	2	0	0	0	1	0	2	0	0	2
1522	Hazor-Ashdod	63	+31.76	+34.71	0	2	0	2	2	2	1	2	0	0	2	2	0	2	2	1	2	2	1	0	2	0	0	2
14301	Tel Ashdod	64	+31.75	+34.65	2	2	-1	2	2	2	1	2	0	0	2	2	2	2	2	0	2	2	0	0	2	0	0	2
1540	Tel Ashqelon	65	+31.65	+34.55	2	2	0	2	2	0	1	2	0	-1	2	2	2	2	2	2	2	0	0	0	2	0	0	2
2050	Amazia	66	+31.54	+34.91	1	0	2	2	2	2	1	2	2	0	2	2	2	2	-1	0	0	0	0	0	2	0	-1	2
9302	Beit Guvrin	67	+31.6	+34.90	1	0	-1	2	2	0	0	2	0	0	2	2	2	2	2	-1	2	0	0	0	2	0	0	2
1601	Nehusha	68	+31.61	+34.97	1	0	2	2	2	0	1	2	0	2	2	2	2	2	2	1	2	2	0	0	2	1	0	2
1650	Ben Shemen	69	+31.95	+34.92	0	0	-1	2	2	0	1	2	0	2	2	0	0	2	2	0	2	2	-1	0	2	0	0	2
1665	Nahshonim	70	+32.04	+34.94	0	2	0	2	2	0	1	2	0	0	2	2	0	2	2	1	0	2	0	0	2	0	0	2
14363	Galigula	71	+32.10	+34.96	0	0	0	2	2	0	1	2	0	0	2	2	0	2	2	1	0	2	0	0	2	1	1	2
1693	Tzur Natan	72	+32.23	+35.00	1	2	0	2	2	0	0	2	0	1	2	2	0	2	2	-1	0	0	0	0	2	0	1	2
1750	Tulkarm	73	+32.31	+35.02	2	0	1	2	2	2	1	2	0	0	2	2	2	2	2	0	0	0	0	0	2	0	0	2
16903	Magal	74	+32.38	+35.03	1	0	0	2	2	0	1	2	0	0	2	2	2	2	2	1	0	0	2	0	2	0	0	2
1787	Ma'anit	75	+32.49	+35.09	1	2	2	2	2	2	-1	2	0	0	2	0	2	0	2	2	0	2	0	0	2	0	0	2
1849	Ara	76	+32.48	+35.11	1	2	2	2	2	0	1	2	0	0	2	2	-1	2	-1	2	0	2	0	0	2	0	-1	2
14480	Musmus	77	+32.56	+35.17	1	2	-1	2	2	0	1	2	0	1	2	2	0	2	2	1	0	2	0	0	2	0	0	2
2252	Tel Megido	78	+32.57	+35.17	1	0	2	2	2	2	1	2	0	0	2	2	2	2	2	0	0	2	2	0	2	0	1	2
1885	Omer	79	+32.57	+35.23	2	2	2	2	1	0	1	2	0	2	2	2	2	2	2	1	0	2	0	2	2	0	2	2
1901	Yizrael	80	+32.56	+35.32	1	2	2	2	2	2	1	2	0	0	2	2	2	2	2	0	2	0	0	0	2	0	0	2
1937	Moledet	82	+32.59	+35.39	1	1	0	2	-1	-1	1	0	0	2	2	2	2	2	0	1	2	0	0	2	2	0	1	2
14534	Afula Ilit	83	+32.63	+35.33	1	0	0	2	2	2	1	2	0	2	2	2	0	2	2	1	0	2	0	0	2	0	1	2
2002	Kfar Tavor	84	+32.68	+35.42	1	0	0	2	2	2	0	2	0	0	2	0	2	2	2	0	0	2	0	0	2	0	0	2
14552	Yokne'am	85	+32.67	+35.14	1	0	2	0	-1	0	1	2	0	0	2	2	0	-1	2	2	0	2	0	0	2	0	0	2
6149	Neve Ya'ar	86	+32.70	+35.18	1	2	2	2	2	0	2	2	0	0	2	2	0	2	2	0	0	2	0	0	2	2	0	2
2099	Rehasim	87	+32.78	+35.12	0	0	2	2	2	2	0	2	0	0	2	2	0	2	2	2	0	2	0	0	2	0	0	2
14583	Lohamei Hagetaot	89	+32.96	+35.09	1	2	2	2	2	2	0	2	0	2	2	2	0	2	2	1	0	2	0	0	2	0	2	2
2449	Achziv	90	+33.04	+35.11	1	2	2	2	2	2	1	2	0	0	2	2	2	2	2	0	2	0	0	0	2	0	0	2
14600	Rosh Haniqra	91	+33.08	+35.13	1	2	2	2	2	0	1	2	0	0	2	2	0	2	2	0	0	2	0	0	2	-1	1	2
2399	Avdon	92	+33.04	+35.17	1	2	2	2	2	0	1	2	0	0	2	2	0	0	2	0	0	2	0	0	2	0	0	2
2404	Amqa	93	+32.98	+35.16	2	2	2	2	2	2	1	2	0	0	2	2	-1	2	2	1	0	2	2	0	2	2	0	2
12606	Yas'ur	94	+32.94	+35.16	-1	-1	-1	-1	2	-1	1	2	0	2	2	2	0	2	2	-1	0	0	0	0	2	0	-1	2
2550	Segev	95	+32.86	+35.25	1	2	2	2	2	1	1	2	0	2	2	2	0	2	2	0	2	2	0	0	2	0	0	2
14650	Deir Hanna	96	+32.86	+35.36	1	2	2	2	2	0	1	2	2	0	2	2	0	0	2	-1	0	2	0	0	2	0	0	2
14662	Eilaboon	97	+32.82	+35.38	1	2	2	2	2	2	1	2	0	2	2	2	0	2	2	1	2	0	0	0	-1	2	0	2
2703	Segera South	99	+32.72	+35.44	1	2	2	2	2	0	1	2	2	2	2	2	0	0	2	-1	0	2	0	0	2	-1	0	-1
2750	Yavneh	100	+31.87	+34.74	0	2	0	2	2	0	1	2	0	0	2	2	2	2	2	-1	0	0	-1	0	2	0	1	2
12663	Kfar Menahem	101	+31.73	+34.83	2	0	-1	2	2	2	1	2	0	0	2	2	2	2	2	0	2	2	0	0	2	0	1	2
16120	Sdot Micha	102	+31.72	+34.93	1	0	2	2	2	0	1	2	0	-1	2	2	2	2	2	1	0	0	0	0	2	1	0	2
2663	Luzit	103	+31.68	+34.88	0	0	0	2	2	2	1	2	2	-1	2	2	2	2	2	1	2	2	0	0	2	1	0	2
14700	Netiv Halamed Hay	104	+31.68	+35.00	1	2	1	2	2	2	1	2	0	0	2	2	2	2	2	0	0	2	0	0	2	0	1	2
2899	Beit Shemesh	105	+31.75	+35.00	1	0	1	2	2	2	1	2	0	0	2	2	2	2	2	0	2	2	-1	0	2	0	0	2
2954	Canada Park	106	+31.83	+35.00	1	0	0	2	2	2	0	2	0	0	2	2	0	2	2	-1	2	2	0	0	2	0	0	2
2967	Karmiel	107	+32.91	+35.30	1	2	2	2	2	2	0	2	0	2	2	2	0	2	2	1	0	0	0	0	2	0	0	2
6499	Rami	108	+32.93	+35.36	1	2	2	2	2	2	0	2	0	0	2	2	0	2	2	0	2	2	0	0	2	0	0	2
3005	Hazon	109	+32.90	+35.39	1	2	2	2	2	2	1	2	0	0	2	2	0	2	2	1	0	2	0	0	2	0	0	2
3063	Sheikh Ali	112	+32.89	+35.60	1	2	0	2	2	0	1	2	0	2	2	2	2	2	2	1	0	2	0	0	2	0	0	2
3100	Gadot	114	+33.01	+35.61	1	0	0	2	2	0	1	2	0	0	2	2	0	2	2	0	0	2	1	0	2	1	1	2
6645	Yesod Hama'ala	116	+33.05	+35.60	1	2	2	2	2	0	1	2	0	0	2	2	0	2	-1	0	0	2	0	0	2	-1	-1	2
3155	Notera	117	+33.09	+35.63	1	2	2	2	2	2	0	2	2	0	2	2	2	2	2	2	0	2	0	0	2	0	0	2
3167	Shamir	118	+33.16	+35.65	1	2	1	2	2	0	2	2	0	0	2	2	2	2	2	1	0	2	0	0	2	0	0	2
3200	Beit Hillel	119	+33.25	+35.60	1	0	2	2	2	0	1	2	0	2	2	2	0	2	2	0	0	2	1	0	2	0	0	2
3799	Tel Dan	120	+33.25	+35.65	1	2	2	2	2	2	0	2	0	2	2	2	0	2	2	-1	0	2	-1	0	2	0	-1	2
3226	Metulla	121	+33.28	+35.57	1	0	-1	2	2	2	1	2	0	2	2	2	0	2	2	0	0	2	0	0	2	0	0	2
3254	Tamra	122	+32.87	+35.15	1	2	-1	2	2	2	1	2	0	2	2	2	2	2	2	0	2	0	0	0	2	0	0	2
3261	Shefar'am	123	+32.80	+35.16	2	2	2	2	2	2	1	2	0	0	2	2	2	0	2	0	0	2	0	0	2	0	0	2
3278	Kafr Manda	124	+32.80	+35.26	1	0	-1	2	2	0	1	2	0	2	2	2	2	0	2	2	0	0	2	0	2	0	0	2
3305	Hasolelim	125	+32.75	+35.23	2	2	1	2	2	0	1	2	0	0	2	2	0	2	2	2	0	2	0	0	2	0	0	2
16200	Migdal Ha'emek	126	+32.67	+35.24	2	0	-1	2	2	0	2	2	0	0	2	2	2	2	2	0	0	2	0	0	2	0	0	2
4151	Nazareth	127	+32.70	+35.29	1	2	1	1	2	0	1	2	0	2	2	2	2	1	-1	-1	2	2	2	0	2	0	0	2
3350	Kafr Cana	128	+32.73	+35.32	2	2	0	2	2	0	1	2	0	2	2	2	2	2	2	-1	2	0	0	0	2	0	1	2
3362	Lavi	129	+32.74	+35.33	1	2	-1	2	2	2	0	2	0	2	2	2	0	0	2	1	0	2	0	0	2	0	0	2
3389	Gazit	130	+32.63	+35.45	1	2	2	2	2	2	0	2	0	2	2	2	0	2	-1	0	0	2	0	0	2	-1	0	2
6902	Yehudiya	131	+32.99	+35.68	1	0	2	2	2	2	2	2	0	0	2	2	-1	2	-1	-1	0	2	0	0	2	0	0	2
15013	Birket Ram	135	+33.24	+35.70	1	0	1	2	2	2	0	2	0	0	2	2	2	2	2	2	0	0	0	0	2	1	0	2
15020	Merom Golan	136	+33.17	+35.71	1	2	2	2	2	0	1	2	0	2	2	2	2	2	2	0	2	0	0	0	2	0	0	2
3494	Tel Avital	137	+33.14	+35.70	1	2	2	2	2	0	1	2	0	0	2	2	2	2	2	0	0	2	0	0	2	0	0	2
3517	Tel Fares	138	+33.01	+35.74	1	0	2	2	2	0	1	0	0	0	2	2	0	0	2	1	0	2	2	0	2	0	1	2
4705	Mazra'at Kuneitra	139	+32.91	+35.74	1	2	1	0	2	0	1	2	0	0	2	2	2	2	2	0	0	2	0	0	2	0	2	2
3558	Yakussa	140	+32.78	+35.70	1	2	0	0	2	2	1	2	0	-1	2	2	2	2	2	1	0	0	0	0	2	2	0	2
16300	Kiriyat Anavim	141	+31.79	+35.11	0	2	-1	2	2	0	1	2	0	0	2	2	2	2	2	0	0	0	0	0	2	0	-1	2
7097	Bira	142	+31.89	+35.26	1	0	1	2	2	2	0	2	0	0	2	0	2	2	2	0	0	0	1	0	2	0	2	2
3600	Bira North	143	+31.90	+35.24	1	0	1	2	2	0	1	2	0	2	2	2	0	2	2	1	0	0	0	0	2	0	0	2
10605	Ein Sinya	144	+31.95	+35.26	0	2	2	2	2	2	1	2	0	0	2	2	0	2	2	0	2	0	0	0	2	0	0	2
15100	Silwad	145	+31.98	+35.26	0	0	2	2	2	0	1	1	0	2	2	2	0	1	2	-1	0	0	-1	0	2	0	0	2
8402	Mount El Batan	146	+32.04	+35.24	1	0	-1	2	2	0	1	2	0	0	2	2	2	2	2	0	0	2	2	0	2	0	0	2
3654	Michmtat Valley	147	+32.18	+35.27	1	2	-1	2	2	2	0	2	0	2	2	2	2	2	2	0	0	2	0	0	2	0	0	2
7199	Beit Iba	149	+32.23	+35.20	1	0	2	2	2	2	0	2	0	0	2	2	2	0	2	0	0	0	0	2	2	0	0	2
3708	Anabta	150	+32.30	+35.11	1	2	2	2	2	2	0	2	0	1	2	2	2	2	2	-1	0	2	0	0	2	-1	1	2
3751	Silat E Dahr	152	+32.30	+35.19	1	2	2	2	2	2	1	2	0	0	2	2	2	2	2	0	0	0	0	0	2	0	0	2
3763	Jenin	153	+32.45	+35.29	1	2	0	2	2	2	1	2	2	0	2	2	2	2	-1	1	2	0	0	0	2	1	0	2
16450	Ta'anach	154	+32.50	+35.22	1	2	-1	-1	2	2	0	2	0	0	2	2	2	0	2	-1	0	2	-1	0	0	0	0	2
3800	Mata	155	+31.71	+35.06	2	0	0	2	2	0	1	2	0	0	2	0	2	2	2	1	2	2	0	0	2	0	0	2
3841	Jaba	157	+31.65	+35.07	1	0	2	2	2	2	1	2	0	0	2	2	2	-1	2	1	2	2	0	0	2	0	0	2
3877	Hebron North	159	+31.56	+35.08	1	0	2	2	2	0	1	2	0	2	2	2	2	2	2	-1	2	2	0	0	2	0	0	2
7401	Beit Kahil	160	+31.56	+35.06	1	0	2	2	2	0	1	2	0	2	2	2	2	2	2	-1	2	2	0	0	2	0	0	2
3909	H. Simya	161	+31.46	+35.04	1	0	0	2	2	-1	1	2	0	2	2	2	0	2	2	0	0	0	0	0	2	1	1	2
3914	Yatir Forest	162	+31.43	+35.08	1	0	-1	2	2	0	1	2	0	0	2	2	0	2	2	0	0	0	0	0	2	0	0	2
3920	Yatta	163	+31.47	+35.10	1	2	0	2	2	0	0	2	0	0	2	2	2	2	2	1	0	2	0	0	2	0	0	2
3957	Gila	165	+31.72	+35.21	1	2	0	0	2	2	0	2	0	0	2	2	-1	2	2	1	0	2	0	0	2	0	0	2
3976	Zichron Ya'akov	166	+32.56	+34.95	1	2	2	2	2	2	0	2	0	0	2	2	2	2	2	1	0	2	0	0	2	0	0	2
3995	Ya'ara	167	+33.06	+35.19	1	2	2	2	2	0	0	2	0	0	2	2	2	2	2	1	0	2	0	0	2	0	1	2
15322	Sasa	169	+33.02	+35.39	1	2	2	2	2	0	0	2	0	2	2	-1	0	2	2	0	0	2	1	0	2	2	1	2
4059	Mount Meron	170	+32.98	+35.44	1	0	-1	2	2	2	0	2	0	2	2	2	-1	2	2	1	2	2	0	0	2	0	0	2
4073	Bar'am	171	+33.05	+35.43	1	0	2	2	2	0	0	2	2	2	2	2	2	2	2	1	0	2	0	0	2	0	1	2
4099	Mitzpe Pe'er	172	+32.3	+35.19	1	2	2	2	2	2	1	0	0	2	2	2	0	2	2	0	0	2	2	0	2	0	0	2
9055	Misgav	173	+32.45	+35.29	1	2	2	2	2	0	0	2	0	0	2	2	2	2	2	0	0	2	2	0	2	0	0	2
9102	Ramot Naftali	174	+33.10	+35.55	1	2	0	2	2	2	0	2	0	0	2	2	2	2	2	0	0	2	0	0	2	0	-1	2
4144	Alma	175	+33.04	+35.50	1	0	2	2	2	2	0	0	0	0	2	2	0	2	2	0	0	0	0	0	2	0	1	2
9148	Tzfat (Safad)	176	+32.96	+35.49	1	2	1	2	2	2	0	2	0	2	2	2	0	2	2	2	0	2	0	0	2	0	0	2
7699	Meron	177	+32.97	+35.47	1	2	-1	2	2	2	0	2	0	0	2	2	2	2	2	-1	0	2	0	0	2	0	0	2
11203	Peki'in	179	+32.98	+35.33	1	2	1	2	2	2	1	2	0	1	2	0	0	2	2	2	2	0	0	2	2	0	0	2
4221	Tzuriel	180	+32.9	+35.33	1	2	2	2	2	2	0	2	0	0	2	2	0	2	2	1	0	2	0	0	2	1	0	2
4237	Ma'alot	181	+33.01	+35.30	1	2	-1	2	2	2	0	2	2	0	2	-1	2	2	2	0	0	2	0	0	2	0	0	2
4252	Yehi'am	182	+32.98	+35.22	1	0	0	2	2	0	1	2	2	0	2	2	-1	-1	-1	-1	0	0	0	0	2	0	0	2
4268	Har'el	183	+31.82	+34.91	2	0	0	2	2	0	1	2	0	0	2	-1	2	2	2	1	2	0	0	0	2	0	0	2
4301	Kesalon	184	+31.76	+35.04	1	0	2	2	2	2	0	2	0	0	2	2	0	2	2	0	0	2	2	0	2	1	2	2
4306	Tzova	185	+31.77	+35.19	1	2	0	2	2	0	1	2	0	0	2	2	-1	2	2	1	2	2	0	0	2	1	1	2
4325	Jerusalem West	186	+31.76	+35.23	1	0	-1	0	2	0	1	2	0	0	2	2	2	2	2	1	2	0	0	0	2	0	0	2
7851	Kafr Lakif	187	+32.18	+35.09	0	2	-1	2	2	0	1	2	0	0	2	2	0	2	2	0	0	2	-1	0	2	0	1	2
11366	Kaddum	188	+32.22	+35.14	1	0	1	2	2	2	0	2	0	0	2	2	2	2	2	-1	0	2	0	2	2	0	1	2
4384	Ein El Bayda	189	+32.23	+35.42	1	2	0	2	2	2	0	2	0	2	2	2	2	0	2	1	0	2	0	0	2	0	0	2
4401	Tubas	190	+32.27	+35.44	1	2	0	2	2	0	0	0	0	2	2	2	0	2	2	1	0	2	0	0	2	1	2	2
4416	Burj El Malikh	191	+32.29	+35.49	1	0	0	2	2	2	0	2	0	0	2	2	0	2	2	1	0	2	2	0	2	2	1	2
9600	Mehola North	192	+32.33	+35.50	1	2	0	2	2	0	0	2	0	2	2	0	0	2	2	0	2	2	0	0	2	0	2	2
4447	Tel Katzir	193	+32.70	+35.61	1	0	2	2	2	0	0	2	2	1	2	2	2	2	2	1	2	2	0	0	2	0	2	2
4464	Ein Gev	194	+32.78	+35.63	1	0	0	2	2	0	1	2	0	2	2	2	0	0	2	1	2	2	0	0	2	0	0	2
4481	Giv'at Yoav	195	+31.65	+34.68	1	2	-1	0	2	0	0	2	0	2	2	2	2	2	2	1	0	2	0	0	2	1	1	2
4495	Kfar Haruv	196	+32.77	+35.66	1	0	2	2	1	0	1	2	0	2	2	2	0	0	0	1	2	2	0	0	2	0	0	2
4505	Hammat Gader	197	+32.68	+35.66	1	2	0	2	2	0	1	0	0	1	2	2	-1	-1	2	1	0	2	0	0	2	0	0	2
4537	Jerusalem East	199	+31.72	+35.37	1	-1	2	0	2	2	1	2	0	0	2	2	0	0	2	0	0	2	0	0	2	2	0	2
8055	Rehovot	200	+31.89	+34.81	1	0	-1	2	2	0	1	2	0	0	2	2	2	2	2	-1	2	0	-1	0	2	0	0	2
4561	Caesarea	201	+32.49	+34.91	1	0	-1	2	2	0	0	2	0	0	2	2	2	2	2	1	2	2	0	0	2	0	-1	2
4581	Pardess Hanna	202	+32.47	+34.96	1	2	0	2	2	2	0	2	0	0	2	2	-1	2	2	1	0	0	0	0	2	1	1	2
8101	Mekora	203	+32.64	+35.01	1	0	-1	-1	2	2	1	2	0	0	2	2	2	0	2	0	0	2	0	0	0	0	0	2
4615	Damun	204	+32.72	+35.02	2	2	2	2	2	2	1	2	0	2	2	2	2	2	2	1	0	2	0	0	2	0	2	2
11657	Daliyat El Carmel	206	+32.69	+35.04	0	0	2	2	2	2	1	2	0	0	2	2	0	2	2	0	0	2	0	0	2	0	0	2
4666	Kfar Yona	207	+32.31	+34.93	1	0	1	2	2	2	1	2	0	0	2	2	0	2	2	1	2	2	-1	0	2	0	0	2
4671	Be'erot Yitzhak	208	+32.03	+34.91	1	-1	2	2	2	0	1	2	2	0	2	2	2	2	2	1	0	0	0	0	2	0	0	2
4675	Ramla	209	+31.92	+34.86	1	-1	0	2	2	0	0	2	0	0	2	2	2	2	2	1	0	2	0	0	2	0	0	2
4692	Kfar Ben Nun	210	+31.86	+34.94	1	0	2	2	1	0	0	2	0	-1	2	0	2	2	0	1	2	2	0	-1	2	0	2	2
11704	Beit Hanan	211	+31.93	+34.77	1	0	0	2	2	2	1	0	0	0	2	2	2	2	2	2	2	2	0	0	2	0	0	2
10150	Yad Binyamin	212	+31.79	+34.81	0	0	0	2	2	2	1	2	0	2	2	2	2	2	2	0	2	0	0	0	2	-1	0	2
10052	Hulda	213	+31.83	+34.88	0	0	-1	2	2	2	1	2	0	0	2	2	2	2	2	2	2	2	-1	0	2	0	0	2
31	Gesher	2	+32.61	+35.55	1	2	2	2	2	0	1	2	0	2	2	-1	2	0	2	1	2	2	1	2	2	0	2	2
33	Gesher	2	+32.61	+35.55	0	2	1	2	2	2	0	2	0	2	2	2	2	2	2	1	0	0	0	0	2	0	2	2
34	Gesher	2	+32.61	+35.55	1	0	2	2	2	0	0	0	0	2	2	-1	2	2	2	1	2	2	0	0	2	1	-1	2
35	Gesher	2	+32.61	+35.55	1	1	2	2	2	0	1	2	0	0	2	2	2	0	2	1	2	1	0	1	2	0	2	2
36	Gesher	2	+32.61	+35.55	1	0	0	2	2	0	1	2	0	0	2	2	2	0	2	1	2	0	0	0	2	0	0	2
37	Gesher	2	+32.61	+35.55	1	-1	2	2	2	0	1	2	0	1	2	2	0	0	2	1	2	2	0	2	2	0	1	2
39	Reshafim	3	+32.48	+35.47	1	0	0	2	1	2	0	2	0	2	2	2	2	0	2	1	2	2	0	0	2	-1	2	2
40	Reshafim	3	+32.48	+35.47	1	0	2	2	1	2	0	-1	0	1	2	2	2	0	2	1	2	2	0	0	2	2	-1	2
43	Reshafim	3	+32.48	+35.47	1	0	2	2	1	2	1	2	0	2	2	-1	2	0	2	1	2	0	0	0	2	0	2	2
44	Reshafim	3	+32.48	+35.47	1	0	2	2	2	0	0	2	0	2	2	2	2	0	2	1	2	2	0	0	2	-1	0	2
45	Reshafim	3	+32.48	+35.47	2	2	2	0	1	2	1	2	0	2	2	0	0	2	2	1	0	2	0	0	2	0	1	2
73	Erez	4	+31.5599	+34.5661	1	2	0	2	2	0	1	2	0	0	2	2	2	0	2	1	2	2	0	0	2	1	1	2
74	Erez	4	+31.5599	+34.5661	1	0	-1	2	2	0	1	2	0	2	2	2	2	2	2	1	0	2	0	0	2	0	0	2
75	Erez	4	+31.5599	+34.5661	1	0	-1	2	2	0	1	2	0	1	2	2	2	2	2	1	0	2	0	0	2	0	0	2
76	Erez	4	+31.5599	+34.5661	2	0	0	2	2	0	1	2	0	0	2	2	2	2	2	-1	0	2	0	0	2	0	0	2
78	Erez	4	+31.5599	+34.5661	1	0	-1	2	2	0	1	2	0	2	2	2	2	2	2	1	0	2	0	0	2	1	0	2
81	Re'im	5	+31.23	+34.27	1	2	2	2	2	0	1	2	0	2	2	2	0	0	2	1	0	2	0	2	2	-1	2	2
82	Re'im	5	+31.23	+34.27	1	2	2	2	2	-1	1	2	0	2	2	2	0	0	2	1	0	2	0	2	2	0	2	2
85	Re'im	5	+31.23	+34.27	1	2	0	2	2	2	1	2	2	-1	2	2	0	2	2	1	0	2	0	0	0	1	0	2
105	Eshel Hanassi	8	+31.20	+34.42	1	0	2	2	2	2	1	2	0	2	2	2	2	2	2	1	0	0	2	0	2	0	0	2
106	Eshel Hanassi	8	+31.20	+34.42	1	0	2	2	2	2	1	2	0	2	2	2	2	2	2	1	0	0	2	0	2	1	0	2
108	Devira	9	+31.24	+34.49	1	0	2	2	2	2	1	2	0	2	2	2	2	2	2	1	0	0	1	0	2	-1	0	2
109	Devira	9	+31.24	+34.49	2	0	1	2	2	0	0	2	0	0	2	2	2	0	2	1	0	2	0	0	2	0	0	2
110	Devira	9	+31.24	+34.49	1	0	1	2	2	-1	0	2	0	-1	2	2	0	2	2	0	0	0	0	2	2	0	0	2
111	Devira	9	+31.24	+34.49	2	0	0	2	2	0	0	2	0	0	2	2	2	0	2	1	0	2	0	0	2	1	0	2
112	Devira	9	+31.24	+34.49	1	0	0	2	2	0	1	2	0	0	2	2	2	2	2	1	2	2	0	0	2	0	0	2
113	Devira	9	+31.24	+34.49	1	0	0	2	2	2	1	2	0	0	2	0	0	0	2	0	0	2	0	0	2	1	0	2
114	Devira	9	+31.24	+34.49	1	2	0	2	2	0	1	2	0	2	2	2	0	2	2	1	0	0	0	0	2	0	0	2
133	Lahav	10	+31.23	+34.52	1	0	2	2	2	2	1	2	0	0	2	2	0	2	2	1	0	2	0	2	2	0	0	2
134	Lahav	10	+31.23	+34.52	2	0	2	2	2	2	2	2	0	0	2	2	2	2	2	1	0	0	0	0	2	1	0	2
135	Lahav	10	+31.23	+34.52	2	0	2	2	2	2	2	2	0	0	2	2	2	2	2	1	0	0	0	0	2	0	0	2
137	Lahav	10	+31.23	+34.52	2	0	0	2	2	0	1	2	0	0	2	2	2	2	2	1	0	2	0	0	2	0	0	2
138	Lahav	10	+31.23	+34.52	1	0	2	2	2	0	1	2	0	2	2	-1	0	0	2	2	0	0	0	0	2	0	1	2
139	Lahav	10	+31.23	+34.52	1	-1	2	2	2	0	1	2	0	0	2	2	2	2	2	1	0	2	0	0	2	2	0	2
165	Hodiya	12	+31.68	+34.63	2	2	2	0	1	2	0	2	0	2	2	0	0	2	2	1	2	2	0	0	2	2	2	2
4224	Tzuriel	180	+32.9	+35.33	1	1	2	2	2	0	2	2	0	2	2	2	0	2	2	1	2	2	0	1	2	1	0	2
4236	Tzuriel	180	+32.9	+35.33	1	2	2	2	2	0	1	2	0	0	2	2	0	2	2	1	2	2	0	0	2	2	0	2
4240	Ma'alot	181	+33.01	+35.30	1	0	-1	2	2	2	2	2	0	2	2	0	2	2	2	1	0	2	0	0	2	0	0	2
4245	Ma'alot	181	+33.01	+35.30	0	2	0	0	2	0	1	2	0	0	2	2	2	2	2	1	0	0	0	0	2	0	0	2
4402	Tubas	190	+32.27	+35.44	0	2	2	2	2	0	1	2	0	1	2	2	0	2	2	1	0	2	0	0	2	0	0	2
4404	Tubas	190	+32.27	+35.44	1	2	0	2	2	0	0	0	0	2	2	2	0	2	2	1	0	2	0	0	2	0	2	2
4405	Tubas	190	+32.27	+35.44	1	2	1	2	2	0	0	0	0	2	2	2	0	2	2	1	0	2	0	0	2	0	2	2
4407	Tubas	190	+32.27	+35.44	1	2	0	2	2	0	0	0	0	2	2	2	0	2	2	1	0	2	0	0	2	0	2	2
4409	Tubas	190	+32.27	+35.44	1	2	0	2	2	2	1	2	0	0	2	2	0	0	2	1	0	0	0	2	2	0	0	2
4465	Ein Gev	194	+32.78	+35.63	1	0	0	2	2	2	0	2	0	2	2	2	2	0	2	1	0	2	0	0	2	0	2	2
4468	Ein Gev	194	+32.78	+35.63	1	2	-1	2	2	0	1	2	0	2	2	2	0	0	0	1	2	0	0	0	2	1	-1	2
4470	Ein Gev	194	+32.78	+35.63	1	2	0	2	2	2	0	2	2	0	2	2	-1	0	2	0	0	0	0	0	2	0	0	2
4471	Ein Gev	194	+32.78	+35.63	1	2	2	2	2	0	0	2	0	0	2	2	0	0	2	1	2	2	0	0	2	0	2	2
4538	Jerusalem East	199	+31.72	+35.37	0	2	1	2	2	0	2	2	0	2	2	2	0	0	2	1	0	2	0	0	2	1	1	2
4539	Jerusalem East	199	+31.72	+35.37	0	2	1	2	2	0	2	2	0	2	2	2	0	0	2	1	0	2	0	0	2	0	0	2
4540	Jerusalem East	199	+31.72	+35.37	1	-1	2	1	2	2	1	2	0	0	2	2	0	0	2	1	0	2	0	0	2	2	1	2
4543	Jerusalem East	199	+31.72	+35.37	1	0	0	2	2	2	1	2	0	2	2	2	0	0	2	2	0	2	0	0	2	0	0	2
4583	Pardess Hanna	202	+32.47	+34.96	1	0	-1	2	2	0	1	2	0	0	2	2	2	2	2	2	2	0	0	0	2	0	0	2
4584	Pardess Hanna	202	+32.47	+34.96	1	2	0	2	2	2	0	2	0	0	2	2	-1	2	2	1	0	0	0	0	2	0	1	2
4586	Pardess Hanna	202	+32.47	+34.96	1	0	0	2	2	0	1	2	0	0	2	2	2	2	2	1	2	2	0	0	2	0	0	2
4587	Pardess Hanna	202	+32.47	+34.96	1	0	0	2	2	0	0	2	0	0	2	2	-1	2	2	1	0	0	0	0	2	0	0	2
4622	Damun	204	+32.72	+35.02	0	2	0	2	2	2	1	2	0	0	2	2	0	2	2	1	2	2	0	0	2	0	0	2
4623	Damun	204	+32.72	+35.02	0	2	0	2	2	2	1	2	0	0	2	2	0	2	2	1	2	2	0	0	2	1	0	2
4677	Ramla	209	+31.92	+34.86	1	0	0	2	2	0	1	2	0	2	2	2	2	2	2	1	2	2	0	0	2	0	0	2
4682	Ramla	209	+31.92	+34.86	1	0	1	2	2	0	1	2	0	2	2	2	2	2	2	1	2	2	0	0	2	0	1	2
4684	Ramla	209	+31.92	+34.86	1	0	0	2	2	0	1	2	0	2	2	2	2	2	2	1	2	2	0	0	2	0	0	2
4693	Kfar Ben Nun	210	+31.86	+34.94	1	0	2	2	1	0	0	2	0	2	2	0	0	2	0	-1	1	2	0	0	2	1	2	2
4694	Kfar Ben Nun	210	+31.86	+34.94	1	0	2	0	2	0	1	2	0	0	2	2	-1	2	2	2	2	2	0	2	2	0	2	2
4701	Kfar Ben Nun	210	+31.86	+34.94	1	0	0	2	2	0	1	2	0	1	2	2	2	2	2	1	2	2	0	0	2	0	0	2
14309	Tel Ashdod	64	+31.75	+34.65	2	2	2	2	2	2	1	2	0	0	2	2	2	2	2	1	2	2	0	1	2	0	0	2
14364	Tzur Natan	72	+32.23	+35.00	1	0	0	2	2	2	1	2	0	0	2	2	0	2	2	1	0	2	0	0	2	1	0	2
14365	Tzur Natan	72	+32.23	+35.00	1	2	0	2	2	0	1	2	0	2	2	2	2	2	2	1	0	2	0	0	2	0	1	2
14366	Tzur Natan	72	+32.23	+35.00	1	0	-1	2	2	2	1	2	0	1	2	2	2	2	2	0	0	0	0	0	0	1	0	2
14367	Tzur Natan	72	+32.23	+35.00	1	2	0	2	2	0	1	0	0	0	2	2	0	2	0	1	0	2	2	0	0	0	0	2
14368	Tzur Natan	72	+32.23	+35.00	1	2	0	2	2	2	1	2	0	0	2	2	2	2	2	1	0	0	0	0	2	0	0	2
14369	Tzur Natan	72	+32.23	+35.00	1	2	-1	2	2	2	1	2	0	0	2	2	2	2	2	1	0	0	0	0	2	1	1	2
14370	Tzur Natan	72	+32.23	+35.00	1	2	2	2	2	0	0	2	0	2	2	2	2	2	2	1	2	2	0	0	2	1	0	2
14371	Tzur Natan	72	+32.23	+35.00	1	0	1	2	2	0	1	2	0	2	2	2	2	2	2	1	0	2	0	0	2	0	0	2
14372	Tzur Natan	72	+32.23	+35.00	1	0	0	2	2	0	1	2	2	0	2	2	0	2	2	1	0	2	0	0	2	0	1	2
14414	Nirim	6	+31.2	+34.23	1	2	0	2	2	2	1	2	0	2	2	2	0	2	2	0	0	2	2	0	2	0	0	2
14473	Musmus	77	+32.56	+35.17	1	2	2	2	2	2	1	2	0	0	2	2	2	2	2	1	0	2	0	0	2	0	0	2
14474	Musmus	77	+32.56	+35.17	1	2	2	2	2	2	1	2	0	0	2	2	2	0	2	1	0	2	0	0	2	0	0	2
14475	Musmus	77	+32.56	+35.17	1	2	2	2	2	2	1	2	0	0	2	2	0	2	2	1	0	2	0	0	2	0	0	2
14476	Musmus	77	+32.56	+35.17	1	0	2	2	2	2	1	2	0	0	2	2	2	2	2	1	2	2	0	0	2	0	1	2
14477	Musmus	77	+32.56	+35.17	1	2	0	2	2	2	1	2	0	0	2	2	2	2	2	1	0	2	0	0	2	1	0	2
14478	Musmus	77	+32.56	+35.17	1	2	0	2	2	2	1	2	0	0	2	2	2	2	2	2	0	2	0	0	2	0	0	2
14479	Musmus	77	+32.56	+35.17	1	0	2	2	2	2	1	2	0	0	2	2	2	2	2	1	2	2	0	0	2	0	0	2
14527	Afula Ilit	83	+32.63	+35.33	-1	2	-1	2	2	2	-1	2	-1	0	2	0	-1	2	-1	1	-1	2	0	-1	2	-1	0	2
14528	Afula Ilit	83	+32.63	+35.33	-1	2	2	2	2	2	0	2	0	0	2	0	2	2	2	1	0	2	0	0	2	0	0	2
14529	Afula Ilit	83	+32.63	+35.33	0	0	1	0	2	2	0	2	0	2	2	2	0	2	2	2	0	2	0	0	2	1	-1	2
14530	Afula Ilit	83	+32.63	+35.33	-1	0	-1	2	2	2	1	2	0	0	2	2	0	2	2	1	0	2	0	0	2	1	1	2
14531	Afula Ilit	83	+32.63	+35.33	0	0	1	0	2	2	0	2	0	2	2	2	0	2	2	1	0	2	0	0	2	1	-1	2
14532	Afula Ilit	83	+32.63	+35.33	0	0	0	0	2	2	0	2	0	2	2	2	0	2	2	1	0	2	0	0	2	1	0	2
14533	Afula Ilit	83	+32.63	+35.33	0	0	0	0	2	2	0	2	0	2	2	2	0	2	2	1	0	2	0	0	2	0	0	2
14655	Eilaboon	97	+32.82	+35.38	1	2	2	2	2	0	1	2	0	0	2	2	2	2	2	1	0	2	0	0	2	0	0	2
14656	Eilaboon	97	+32.82	+35.38	1	2	2	2	2	0	1	2	0	-1	2	2	2	2	2	1	2	2	0	0	2	0	0	2
14660	Eilaboon	97	+32.82	+35.38	1	2	2	2	2	2	1	2	0	2	2	2	-1	0	2	0	2	2	0	0	2	1	0	2
14661	Eilaboon	97	+32.82	+35.38	1	2	2	2	2	0	2	2	0	0	2	2	0	2	2	1	0	2	0	0	2	0	0	2
B19970	-	-	-	-	0	0	1	2	2	0	1	2	0	0	2	2	2	2	2	-1	2	0	0	0	2	0	0	2
B3736	-	-	-	-	2	2	0	2	1	0	0	2	-1	0	2	0	2	2	2	2	0	2	0	-1	2	0	-1	2
B3739	-	-	-	-	0	0	2	2	2	2	1	2	0	-1	2	0	2	2	2	0	0	0	0	0	-1	0	0	2
B8850	-	-	-	-	0	0	0	0	2	0	1	2	2	0	2	2	2	2	2	0	2	2	0	0	2	0	0	2

## Sheet: S7
Individual lines selected to test the resolution power of the 24BMMS within a wild barley population
Accession Number	collection site	Marker 1	Marker 2	Marker 3	Marker 4	Marker 5	Marker 6	Marker 7	Marker 8	Marker 9	Marker 10	Marker 11	Marker 12	Marker 13	Marker 14	Marker 15	Marker 16	Marker 17	Marker 18	Marker 20	Marker 21	Marker 22	Marker 23	Marker 24	Marker 25
79	5	1	2	0	2	2	0	1	2	0	0	2	2	2	0	2	1	2	2	0	0	2	1	0	2
81	5	1	2	2	2	2	0	1	2	0	2	2	2	0	0	2	1	0	2	0	2	2	-1	2	2
82	5	1	2	2	2	2	-1	1	2	0	2	2	2	0	0	2	1	0	2	0	2	2	0	2	2
85	5	1	2	0	2	2	2	1	2	2	-1	2	2	0	2	2	1	0	2	0	0	0	1	0	2
4675	209	1	-1	0	2	2	0	0	2	0	0	2	2	2	2	2	1	0	2	0	0	2	0	0	2
4677	209	1	0	0	2	2	0	1	2	0	2	2	2	2	2	2	1	2	2	0	0	2	0	0	2
4682	209	1	0	1	2	2	0	1	2	0	2	2	2	2	2	2	1	2	2	0	0	2	0	1	2
4684	209	1	0	0	2	2	0	1	2	0	2	2	2	2	2	2	1	2	2	0	0	2	0	0	2
4692	210	1	0	2	2	1	0	0	2	0	-1	2	0	2	2	0	1	2	2	0	-1	2	0	2	2
4693	210	1	0	2	2	1	0	0	2	0	2	2	0	0	2	0	-1	1	2	0	0	2	1	2	2
4694	210	1	0	2	0	2	0	1	2	0	0	2	2	-1	2	2	2	2	2	0	2	2	0	2	2
4701	210	1	0	0	2	2	0	1	2	0	1	2	2	2	2	2	1	2	2	0	0	2	0	0	2
14662	97	1	2	2	2	2	2	1	2	0	2	2	2	0	2	2	1	2	0	0	0	-1	2	0	2
14655	97	1	2	2	2	2	0	1	2	0	0	2	2	2	2	2	1	0	2	0	0	2	0	0	2
14656	97	1	2	2	2	2	0	1	2	0	-1	2	2	2	2	2	1	2	2	0	0	2	0	0	2
14660	97	1	2	2	2	2	2	1	2	0	2	2	2	-1	0	2	0	2	2	0	0	2	1	0	2
14661	97	1	2	2	2	2	0	2	2	0	0	2	2	0	2	2	1	0	2	0	0	2	0	0	2
4401	190	1	2	0	2	2	0	0	0	0	2	2	2	0	2	2	1	0	2	0	0	2	1	2	2
4402	190	0	2	2	2	2	0	1	2	0	1	2	2	0	2	2	1	0	2	0	0	2	0	0	2
4404	190	1	2	0	2	2	0	0	0	0	2	2	2	0	2	2	1	0	2	0	0	2	0	2	2
4405	190	1	2	1	2	2	0	0	0	0	2	2	2	0	2	2	1	0	2	0	0	2	0	2	2
4407	190	1	2	0	2	2	0	0	0	0	2	2	2	0	2	2	1	0	2	0	0	2	0	2	2
4409	190	1	2	0	2	2	2	1	2	0	0	2	2	0	0	2	1	0	0	0	2	2	0	0	2
4464	194	1	0	0	2	2	0	1	2	0	2	2	2	0	0	2	1	2	2	0	0	2	0	0	2
4465	194	1	0	0	2	2	2	0	2	0	2	2	2	2	0	2	1	0	2	0	0	2	0	2	2
4468	194	1	2	-1	2	2	0	1	2	0	2	2	2	0	0	0	1	2	0	0	0	2	1	-1	2
4470	194	1	2	0	2	2	2	0	2	2	0	2	2	-1	0	2	0	0	0	0	0	2	0	0	2
4471	194	1	2	2	2	2	0	0	2	0	0	2	2	0	0	2	1	2	2	0	0	2	0	2	2
4537	199	1	-1	2	0	2	2	1	2	0	0	2	2	0	0	2	0	0	2	0	0	2	2	0	2
4538	199	0	2	1	2	2	0	2	2	0	2	2	2	0	0	2	1	0	2	0	0	2	1	1	2
4539	199	0	2	1	2	2	0	2	2	0	2	2	2	0	0	2	1	0	2	0	0	2	0	0	2
4540	199	1	-1	2	1	2	2	1	2	0	0	2	2	0	0	2	1	0	2	0	0	2	2	1	2
4543	199	1	0	0	2	2	2	1	2	0	2	2	2	0	0	2	2	0	2	0	0	2	0	0	2
4581	202	1	2	0	2	2	2	0	2	0	0	2	2	-1	2	2	1	0	0	0	0	2	1	1	2
4583	202	1	0	-1	2	2	0	1	2	0	0	2	2	2	2	2	2	2	0	0	0	2	0	0	2
4584	202	1	2	0	2	2	2	0	2	0	0	2	2	-1	2	2	1	0	0	0	0	2	0	1	2
4586	202	1	0	0	2	2	0	1	2	0	0	2	2	2	2	2	1	2	2	0	0	2	0	0	2
4587	202	1	0	0	2	2	0	0	2	0	0	2	2	-1	2	2	1	0	0	0	0	2	0	0	2
71	4	1	0	-1	2	2	0	1	2	0	2	2	2	2	2	2	1	0	2	0	0	2	1	1	2
73	4	1	2	0	2	2	0	1	2	0	0	2	2	2	0	2	1	2	2	0	0	2	1	1	2
74	4	1	0	-1	2	2	0	1	2	0	2	2	2	2	2	2	1	0	2	0	0	2	0	0	2
75	4	1	0	-1	2	2	0	1	2	0	1	2	2	2	2	2	1	0	2	0	0	2	0	0	2
76	4	2	0	0	2	2	0	1	2	0	0	2	2	2	2	2	-1	0	2	0	0	2	0	0	2
78	4	1	0	-1	2	2	0	1	2	0	2	2	2	2	2	2	1	0	2	0	0	2	1	0	2
29	2	1	0	0	2	2	2	0	2	0	0	2	-1	0	0	2	1	2	2	0	0	2	-1	1	2
31	2	1	2	2	2	2	0	1	2	0	2	2	-1	2	0	2	1	2	2	1	2	2	0	2	2
33	2	0	2	1	2	2	2	0	2	0	2	2	2	2	2	2	1	0	0	0	0	2	0	2	2
34	2	1	0	2	2	2	0	0	0	0	2	2	-1	2	2	2	1	2	2	0	0	2	1	-1	2
35	2	1	1	2	2	2	0	1	2	0	0	2	2	2	0	2	1	2	1	0	1	2	0	2	2
36	2	1	0	0	2	2	0	1	2	0	0	2	2	2	0	2	1	2	0	0	0	2	0	0	2
37	2	1	-1	2	2	2	0	1	2	0	1	2	2	0	0	2	1	2	2	0	2	2	0	1	2
38	3	1	0	1	2	2	2	0	2	2	2	2	2	2	0	2	-1	0	2	1	-1	-1	0	2	2
39	3	1	0	0	2	1	2	0	2	0	2	2	2	2	0	2	1	2	2	0	0	2	-1	2	2
40	3	1	0	2	2	1	2	0	-1	0	1	2	2	2	0	2	1	2	2	0	0	2	2	-1	2
43	3	1	0	2	2	1	2	1	2	0	2	2	-1	2	0	2	1	2	0	0	0	2	0	2	2
44	3	1	0	2	2	2	0	0	2	0	2	2	2	2	0	2	1	2	2	0	0	2	-1	0	2
45	3	2	2	2	0	1	2	1	2	0	2	2	0	0	2	2	1	0	2	0	0	2	0	1	2
132	10	1	0	-1	2	2	0	1	2	0	0	2	2	0	2	2	-1	0	2	0	0	2	0	2	2
133	10	1	0	2	2	2	2	1	2	0	0	2	2	0	2	2	1	0	2	0	2	2	0	0	2
134	10	2	0	2	2	2	2	2	2	0	0	2	2	2	2	2	1	0	0	0	0	2	1	0	2
135	10	2	0	2	2	2	2	2	2	0	0	2	2	2	2	2	1	0	0	0	0	2	0	0	2
137	10	2	0	0	2	2	0	1	2	0	0	2	2	2	2	2	1	0	2	0	0	2	0	0	2
138	10	1	0	2	2	2	0	1	2	0	2	2	-1	0	0	2	2	0	0	0	0	2	0	1	2
139	10	1	-1	2	2	2	0	1	2	0	0	2	2	2	2	2	1	0	2	0	0	2	2	0	2
107	9	1	0	2	2	2	2	1	2	0	2	2	2	2	2	2	1	0	0	2	0	2	1	0	2
108	9	1	0	2	2	2	2	1	2	0	2	2	2	2	2	2	1	0	0	1	0	2	-1	0	2
109	9	2	0	1	2	2	0	0	2	0	0	2	2	2	0	2	1	0	2	0	0	2	0	0	2
110	9	1	0	1	2	2	-1	0	2	0	-1	2	2	0	2	2	0	0	0	0	2	2	0	0	2
111	9	2	0	0	2	2	0	0	2	0	0	2	2	2	0	2	1	0	2	0	0	2	1	0	2
112	9	1	0	0	2	2	0	1	2	0	0	2	2	2	2	2	1	2	2	0	0	2	0	0	2
113	9	1	0	0	2	2	2	1	2	0	0	2	0	0	0	2	0	0	2	0	0	2	1	0	2
114	9	1	2	0	2	2	0	1	2	0	2	2	2	0	2	2	1	0	0	0	0	2	0	0	2
14480	77	1	2	-1	2	2	0	1	2	0	1	2	2	0	2	2	1	0	2	0	0	2	0	0	2
14473	77	1	2	2	2	2	2	1	2	0	0	2	2	2	2	2	1	0	2	0	0	2	0	0	2
14474	77	1	2	2	2	2	2	1	2	0	0	2	2	2	0	2	1	0	2	0	0	2	0	0	2
14475	77	1	2	2	2	2	2	1	2	0	0	2	2	0	2	2	1	0	2	0	0	2	0	0	2
14476	77	1	0	2	2	2	2	1	2	0	0	2	2	2	2	2	1	2	2	0	0	2	0	1	2
14477	77	1	2	0	2	2	2	1	2	0	0	2	2	2	2	2	1	0	2	0	0	2	1	0	2
14478	77	1	2	0	2	2	2	1	2	0	0	2	2	2	2	2	2	0	2	0	0	2	0	0	2
14479	77	1	0	2	2	2	2	1	2	0	0	2	2	2	2	2	1	2	2	0	0	2	0	0	2
14534	83	1	0	0	2	2	2	1	2	0	2	2	2	0	2	2	1	0	2	0	0	2	0	1	2
14527	83	-1	2	-1	2	2	2	-1	2	-1	0	2	0	-1	2	-1	1	-1	2	0	-1	2	-1	0	2
14528	83	-1	2	2	2	2	2	0	2	0	0	2	0	2	2	2	1	0	2	0	0	2	0	0	2
14529	83	0	0	1	0	2	2	0	2	0	2	2	2	0	2	2	2	0	2	0	0	2	1	-1	2
14530	83	-1	0	-1	2	2	2	1	2	0	0	2	2	0	2	2	1	0	2	0	0	2	1	1	2
14531	83	0	0	1	0	2	2	0	2	0	2	2	2	0	2	2	1	0	2	0	0	2	1	-1	2
14532	83	0	0	0	0	2	2	0	2	0	2	2	2	0	2	2	1	0	2	0	0	2	1	0	2
14533	83	0	0	0	0	2	2	0	2	0	2	2	2	0	2	2	1	0	2	0	0	2	0	0	2
1693	72	1	2	0	2	2	0	0	2	0	1	2	2	0	2	2	-1	0	0	0	0	2	0	1	2
14364	72	1	0	0	2	2	2	1	2	0	0	2	2	0	2	2	1	0	2	0	0	2	1	0	2
14365	72	1	2	0	2	2	0	1	2	0	2	2	2	2	2	2	1	0	2	0	0	2	0	1	2
14366	72	1	0	-1	2	2	2	1	2	0	1	2	2	2	2	2	0	0	0	0	0	0	1	0	2
14367	72	1	2	0	2	2	0	1	0	0	0	2	2	0	2	0	1	0	2	2	0	0	0	0	2
14368	72	1	2	0	2	2	2	1	2	0	0	2	2	2	2	2	1	0	0	0	0	2	0	0	2
14369	72	1	2	-1	2	2	2	1	2	0	0	2	2	2	2	2	1	0	0	0	0	2	1	1	2
14370	72	1	2	2	2	2	0	0	2	0	2	2	2	2	2	2	1	2	2	0	0	2	1	0	2
14371	72	1	0	1	2	2	0	1	2	0	2	2	2	2	2	2	1	0	2	0	0	2	0	0	2
14372	72	1	0	0	2	2	0	1	2	2	0	2	2	0	2	2	1	0	2	0	0	2	0	1	2

## Sheet: S8
Individual lines selected to test the resolution power of the 24BMMS to identify differences between breeder lines
Store Code	Group	Marker 1	Marker 2	Marker 3	Marker 4	Marker 5	Marker 6	Marker 7	Marker 8	Marker 9	Marker 10	Marker 11	Marker 12	Marker 13	Marker 14	Marker 15	Marker 16	Marker 17	Marker 18	Marker 20	Marker 21	Marker 22	Marker 23	Marker 24	Marker 25	Group pedigree	Breeder lines Groups	n	Descrimination	% seperation within the population	Group	Discrimination %
B3405	1	0	2	2	2	2	2	0	0	2	2	0	0	0	0	2	2	2	0	2	0	2	0	0	0	Abed 0166	1	8	0	100	1
B3404	1	0	2	2	0	2	2	0	0	2	2	0	0	0	0	2	0	2	2	2	2	2	0	1	0	Abed 0179	1		0	100	2
B3412	1	0	2	2	-1	2	2	1	0	2	2	0	0	0	0	2	0	2	2	2	0	2	0	0	0	Abed 0193	1		0	100	3
B3411	1	0	2	2	2	2	2	1	0	0	2	0	0	0	0	2	2	2	0	2	0	2	0	0	2	Abed 0315	1		0	100	4
B3407	1	0	2	2	2	2	2	0	0	2	2	0	0	0	0	2	0	2	0	2	2	2	0	0	0	Abed 0-43	1		0	100	5
B3406	1	0	2	2	2	2	-1	0	0	2	2	0	0	0	0	2	-1	2	0	2	2	2	0	0	0	Abed 0-44	1		0	100	6
B5932	1	0	2	2	0	1	2	0	0	2	-1	0	-1	0	0	-1	0	2	0	2	2	2	0	2	0	Abed 1119	1		0	75	7	0.75
B3408	1	2	0	-1	2	1	0	-1	2	2	2	2	0	0	0	0	2	2	0	0	0	2	2	1	0	Abed 2-55	1		0	33.33	8	0.333333
B4126	2	2	2	2	0	1	0	1	2	2	2	0	2	2	2	2	0	0	0	2	2	2	0	2	0	Beltsville 65-1607	2	9	0	100	9
B4127	2	2	2	2	0	1	0	-1	0	2	0	2	0	2	0	2	2	0	2	2	2	-1	0	2	2	Beltsville 65-1608	2		0	100	10
B4128	2	2	2	2	0	1	0	1	2	2	2	0	2	2	2	2	2	0	0	2	2	2	0	2	0	Beltsville 65-1609	2		0	62.5	11	0.625
B4129	2	2	2	-1	0	1	0	1	2	2	-1	0	2	-1	2	2	1	0	0	2	2	2	0	2	0	Beltsville 65-1610	2		0	100	12
B4135	2	0	2	0	2	1	2	1	2	0	2	0	0	0	2	2	0	0	0	0	0	-1	0	2	0	Beltsville 65-1613	2		0	75	13	0.75
B8464	2	2	2	1	0	1	0	1	2	2	2	0	2	2	2	2	0	0	0	2	2	2	0	2	0	Beltsville 65-1734	2		0
B4130	2	2	-1	0	-1	1	-1	1	1	-1	0	2	2	2	2	2	2	0	0	2	2	-1	0	2	2	Beltsville 65-1823	2		0
B4131	2	2	2	2	0	2	0	1	0	2	0	0	0	2	2	2	0	0	2	2	2	2	0	2	2	Beltsville 65-1832	2		0
B4132	2	2	2	2	0	1	0	1	0	2	2	0	0	2	0	2	2	0	0	0	2	-1	0	2	2	Beltsville 66-624	2		0
B7529	3	0	2	0	0	2	0	0	2	2	2	0	2	0	0	2	1	2	0	2	0	2	0	1	0	Cebeco 6004	3	8	0
B7530	3	0	2	0	0	2	0	0	2	2	1	0	2	0	0	2	0	2	0	2	0	2	0	0	0	Cebeco 6008	3		0
B7531	3	2	0	2	2	2	0	1	0	0	2	0	2	0	0	2	2	2	0	2	0	2	2	0	0	Cebeco 6010	3		0
B6175	3	1	2	2	-1	2	0	1	1	2	2	0	0	0	0	1	0	2	1	2	0	2	0	0	0	Cebeco 6107	3		0
B7566	3	0	2	2	2	2	0	1	0	2	2	0	2	0	0	-1	2	2	0	2	0	2	0	0	0	Cebeco 6213	3		0
B7567	3	0	2	2	0	2	0	-1	0	2	2	0	2	0	0	2	0	2	2	2	0	2	2	0	0	Cebeco 6217	3		0
B6102	3	2	2	2	0	1	0	1	0	2	2	0	2	0	0	0	2	2	0	2	0	2	0	0	0	Cebeco 7311	3		0
B9668	3	2	2	2	0	1	0	1	0	2	2	0	2	0	0	0	0	2	0	2	0	2	0	0	0	Cebeco 7311	3		0
B19872	4	2	2	2	0	1	0	1	0	0	2	0	1	0	0	2	0	2	2	2	0	2	0	1	0	E 82&#047;205&#047;7&#047;1	4	4	0
B19873	4	0	0	1	0	1	0	1	0	0	2	0	0	0	0	2	0	2	2	2	0	2	0	1	0	E 82&#047;205&#047;9&#047;1	4		0
B19874	4	0	0	2	2	1	2	0	0	0	2	0	2	0	0	2	0	2	2	0	0	2	0	0	0	E 82&#047;433&#047;3&#047;4	4		0
B19875	4	0	0	2	2	1	2	0	0	0	2	0	2	0	0	2	2	2	2	0	0	2	0	0	0	E 82&#047;433&#047;3&#047;5	4		0
B18458	5	2	0	2	2	1	2	1	2	2	2	0	0	0	0	-1	0	2	0	2	0	2	0	0	0	FD 0253	5	7	0
B18579	5	2	2	2	2	1	0	0	2	2	2	0	0	0	0	2	2	2	0	2	2	2	2	1	0	FD 0433-55	5		0
B18425	5	2	2	2	2	2	0	0	0	0	2	0	2	0	2	2	2	2	2	0	2	2	0	0	0	FDE 121B	5		0
B17790	5	0	0	2	2	2	2	0	0	2	2	0	2	0	2	2	0	2	2	0	2	2	0	2	0	FDE 320-500	5		0
B18360	5	2	2	0	2	1	2	1	2	2	1	2	2	2	2	0	0	2	0	2	0	2	0	2	0	FDE 388-88	5		0
B18661	5	0	2	2	2	1	0	0	0	0	2	0	0	0	0	0	0	2	2	2	2	2	2	0	0	FDE 404-20	5		0
B18662	5	0	0	1	-1	1	0	0	2	0	2	0	2	2	2	2	0	0	0	2	2	2	0	0	0	FDE 7741-8-23	5		0
B17781	6	2	0	0	2	2	0	1	2	1	2	0	0	0	0	0	0	2	2	2	0	2	2	2	0	GS 8024	6	8	0
B17782	6	2	0	0	2	1	0	1	0	0	2	0	0	0	0	0	0	2	2	2	0	2	-1	2	0	GS 8029	6		0
B18287	6	2	2	0	2	1	0	0	0	0	2	0	0	0	0	2	0	2	0	2	0	2	2	0	0	GS 8030	6		0
B17784	6	2	2	2	2	1	2	0	0	0	0	0	0	0	0	2	0	2	2	2	0	2	2	0	0	GS 8050	6		0
B17785	6	2	0	1	2	1	0	0	0	2	2	0	0	0	0	0	2	2	2	2	0	2	0	0	0	GS 8051	6		0
B17786	6	0	2	-1	2	2	2	1	0	2	2	0	2	0	0	0	1	2	2	2	0	2	0	0	0	GS 8060	6		0
B17787	6	0	2	0	2	1	2	0	2	0	2	0	0	0	0	2	0	2	2	2	0	2	2	0	0	GS 8066	6		0
B17788	6	0	2	2	0	2	2	0	2	0	2	0	0	0	0	2	0	2	2	2	0	2	0	0	0	GS 8100	6		0
B19022	7	2	0	2	2	1	2	0	0	0	2	0	2	0	0	2	2	2	2	2	0	2	0	0	0	ITJ Partial MR GP-HS 2	7	8	0
B19023	7	0	0	2	2	1	2	1	0	0	2	2	2	0	0	2	2	2	2	0	0	2	0	0	0	ITJ Partial MR GP-HS 3	7		1
B19024	7	0	0	0	-1	1	2	1	0	0	2	2	2	0	0	2	2	2	2	0	0	2	0	-1	0	ITJ Partial MR GP-HS 4	7		0
B19025	7	0	0	-1	2	1	2	1	-1	0	2	2	2	0	0	2	2	2	2	0	0	2	0	0	0	ITJ Partial MR GP-HS 5	7		0
B19026	7	0	0	2	2	1	2	1	0	0	2	2	2	0	0	2	2	2	2	0	0	2	0	0	0	ITJ Partial MR GP-HS 6	7		1
B19027	7	0	0	1	2	1	2	1	0	0	2	0	2	0	0	2	-1	2	2	0	0	2	0	0	0	ITJ Partial MR GP-HS 7	7		0
B19028	7	2	0	2	2	1	2	0	0	0	2	0	2	0	0	2	0	2	2	2	0	2	0	1	0	ITJ Partial MR GP-HS 8	7		0
B19029	7	2	0	-1	2	1	2	0	0	0	2	0	2	0	0	2	0	2	2	2	0	2	0	0	0	ITJ Partial MR GP-HS 9	7		0
B24415	8	0	2	1	2	1	0	0	2	2	2	0	0	0	0	2	-1	2	2	2	2	2	0	1	0	MM 23&#047;100	8	6	0
B24416	8	0	2	2	2	1	0	0	2	2	2	0	0	0	0	2	0	2	2	2	2	2	0	0	0	MM 23&#047;101	8		1
B24417	8	0	2	2	2	1	0	0	2	2	2	0	0	0	0	2	0	2	2	2	2	2	0	0	0	MM 23&#047;102	8		1
B24418	8	0	2	2	2	1	0	0	2	2	2	0	0	0	0	2	0	2	2	2	2	2	0	0	0	MM 23&#047;105	8		1
B24419	8	0	2	2	2	1	0	0	2	2	2	0	0	0	0	2	0	2	2	2	2	2	0	0	0	MM 23&#047;106	8		1
B24420	8	0	2	-1	2	1	0	0	2	2	2	0	0	0	0	2	0	2	2	2	2	2	0	0	0	MM 23&#047;107	8		0
B19268	9	2	2	0	2	1	2	1	0	0	0	0	2	2	2	0	0	2	0	2	0	2	0	0	2	MR C1F3	9	8	0
B19269	9	2	2	1	2	1	2	1	2	2	0	2	2	2	2	0	0	2	1	2	0	2	0	0	2	MR C2F3	9		0
B19270	9	2	0	-1	2	1	2	1	0	0	0	0	2	2	2	0	0	2	0	0	0	2	0	0	2	MR C3F3	9		0
B19271	9	2	2	-1	0	1	2	1	2	0	0	0	2	2	2	0	2	2	2	0	0	2	0	2	2	MR C4F3	9		0
B19272	9	2	2	1	0	2	0	0	2	2	0	2	2	2	2	2	0	2	2	2	2	2	0	2	0	MR C5F3	9		0
B19273	9	2	2	0	0	2	0	1	0	1	0	2	2	0	2	0	0	2	2	2	2	2	0	2	0	MR C6F3	9		0
B19274	9	2	1	-1	0	2	0	1	1	1	0	2	2	-1	2	0	0	2	2	1	2	2	0	2	0	MR C7F3	9		0
B19275	9	2	2	0	2	2	2	1	2	2	2	2	2	2	2	2	0	2	2	2	0	2	0	0	2	MR C8F3	9		0
B19279	10	2	0	-1	2	2	0	1	2	2	2	0	2	2	2	0	0	2	0	2	2	0	0	2	0	OR 73258 D08-2H-0H	10	7	0
B17271	10	2	1	2	2	2	-1	1	-1	1	0	0	2	1	2	2	0	0	0	1	2	1	0	2	1	OR 73258-D08-1H-0H	10		0
B17293	10	2	0	2	2	2	0	1	2	2	2	0	2	2	2	0	2	2	0	2	2	0	0	-1	0	OR 73258-D08-2H	10		0
B17272	10	2	0	2	2	2	0	1	2	2	2	0	2	0	2	2	0	0	0	2	2	0	0	2	0	OR 73258-D08-3H-0H	10		0
B17273	10	2	0	-1	2	2	0	1	2	2	2	0	2	0	2	1	2	1	0	2	2	0	0	2	0	OR 73258-D20-1H-0H	10		0
B17274	10	2	2	2	2	2	2	0	2	0	2	0	2	2	2	2	2	0	0	2	0	2	0	2	2	OR 73258-D20-2H-0H	10		0
B17275	10	2	2	1	0	-1	0	1	2	0	2	2	2	2	2	2	0	0	0	2	0	2	0	2	2	OR 73258-D21-1H-0H	10		0
B18294	11	2	2	2	0	1	2	0	2	2	2	2	2	2	2	2	0	0	2	2	0	2	0	2	0	WBCB 24	11	8	0
B18295	11	2	2	0	0	1	2	0	2	-1	2	2	2	2	2	2	0	2	2	2	2	2	0	0	2	WBCB 29	11		0
B18296	11	2	0	2	2	2	0	1	2	2	2	0	2	0	2	0	2	2	0	2	-1	0	0	2	0	WBCB 30	11		0
B18297	11	0	2	0	0	1	0	1	2	2	2	2	0	0	2	2	0	0	0	0	2	2	0	2	2	WBCB 31	11		0
B18298	11	2	0	2	2	2	0	1	2	0	0	0	2	0	2	2	0	0	0	2	2	2	0	2	0	WBCB 32	11		1
B18299	11	2	0	2	2	2	0	1	2	0	0	0	2	0	2	2	0	0	0	2	2	2	0	2	0	WBCB 34	11		1
B18300	11	2	0	2	2	2	0	1	2	0	0	0	2	0	2	2	0	0	0	2	2	2	0	2	0	WBCB 35	11		1
B18301	11	2	0	2	2	1	2	0	2	0	0	0	2	0	2	2	2	0	0	2	2	0	0	2	0	WBCB 36	11		0
B7013	12	2	2	2	2	2	0	1	0	2	2	0	0	0	0	2	1	2	0	2	0	2	0	0	0	Weibull 4744	12	7	0
B7726	12	0	2	0	2	2	2	1	2	0	2	0	0	0	0	0	0	2	2	2	0	2	0	0	0	Weibull 5414	12		0
B7727	12	0	2	2	2	1	0	0	0	0	2	0	0	0	0	2	0	2	2	2	0	2	0	0	0	Weibull 5573	12		0
B7729	12	2	2	2	2	2	0	0	0	-1	0	0	0	0	0	0	0	2	0	2	0	2	2	0	0	Weibull 5741	12		0
B7661	12	2	0	2	2	1	0	0	0	0	2	0	0	0	0	2	0	2	2	0	0	2	0	0	0	Weibull 5853	12		0
B6184	12	0	2	1	2	1	2	0	0	2	2	0	0	0	0	0	2	2	0	2	0	2	0	0	0	Weibull 6405	12		0
B9641	12	0	2	2	-1	1	2	-1	0	-1	-1	2	0	0	-1	0	0	2	0	2	0	2	0	-1	0	Weibull 6405	12		0
B5890	13	0	0	0	0	2	0	1	-1	2	2	0	0	0	2	0	2	2	2	2	-1	2	0	2	2	Welgevallen 595-1-2B	13	8	0
B5902	13	-1	0	0	2	1	-1	1	2	2	2	0	0	0	2	2	2	2	2	2	-1	2	0	2	2	Welgevallen 595-14-2	13		0
B5903	13	0	0	0	2	1	0	1	2	2	1	0	0	0	2	2	0	2	2	2	2	2	0	2	2	Welgevallen 595-15	13		0
B5904	13	0	0	0	2	1	0	1	2	2	2	0	0	0	2	2	2	2	2	2	2	2	0	2	2	Welgevallen 595-16-1	13		1
B5905	13	0	0	0	2	1	0	1	2	1	2	0	0	0	2	2	2	2	2	2	2	2	0	2	2	Welgevallen 595-16-2	13		0
B5906	13	0	0	0	2	1	0	1	2	2	2	0	0	0	2	2	1	2	2	2	2	2	0	2	2	Welgevallen 595-17-2	13		0
B5908	13	0	0	0	2	1	0	1	2	2	2	0	0	0	2	2	2	2	2	2	2	2	0	2	2	Welgevallen 595-18-2	13		1
B5891	13	0	-1	0	0	2	0	1	2	2	-1	0	0	0	2	0	2	2	2	2	2	2	0	2	2	Welgevallen 595-2-2	13		0

## Sheet: S9 
The durum wheat accessions used in this study that are available from the Germplasm Resource Unit (GRU) with extended passport data linked (SeedStor database URLs), and their molecular fingerprint results. Yellow-highlighted accessions are undiscriminated accession (column A)
StoreCode	GRU Collection	SeedStor URLs	AccessionName	AccYear	OriginCountry	SampStat	GenCode	SowSeason	AX-94728974	AX-94562180	AX-94779356	AX-94910670	AX-94394807	AX-95186017	AX-95229003	AX-94858793	AX-94750196	AX-95237226	AX-94410542	AX-94823843	AX-94900530	AX-94590640	AX-94543458	AX-94706157	AX-94398349	AX-94919303	AX-94650375	AX-94515483	AX-94603357	AX-95206163	AX-95109641	AX-94407318	AX-94906386
WAT1180001	Watkins LR	https://seedstor.gru.jic.ac.uk/GRU/GRUsearch-infoaccession.php?idPlant=32037	Aleppo 12		SYR	300	S		2	0	0	2	0	0	0	0	2	0	0	2	-1	2	2	2	2	2	0	2	2	2	2	0	2
WAT1180002	Watkins LR	https://seedstor.gru.jic.ac.uk/GRU/GRUsearch-infoaccession.php?idPlant=32038	Damascus 5		SYR	300	S		2	0	0	2	0	0	0	0	2	0	0	2	-1	2	2	2	2	2	0	2	2	2	2	0	2
WAT1180003	Watkins LR	https://seedstor.gru.jic.ac.uk/GRU/GRUsearch-infoaccession.php?idPlant=32039	Damascus 4		SYR	300	S		2	0	0	2	0	0	0	2	2	0	0	2	0	0	0	1	2	2	2	2	2	2	2	0	0
WAT1180004	Watkins LR	https://seedstor.gru.jic.ac.uk/GRU/GRUsearch-infoaccession.php?idPlant=32040	Smyrna 16		TUR	300	S		0	2	0	2	0	0	0	0	-1	0	2	2	2	0	0	2	2	2	2	2	2	2	2	0	2
WAT1180005	Watkins LR	https://seedstor.gru.jic.ac.uk/GRU/GRUsearch-infoaccession.php?idPlant=32041	Smyrna 12		TUR	300	S		0	2	0	0	0	0	0	0	-1	0	2	2	0	2	0	2	-1	2	2	2	2	-1	2	0	2
WAT1180006	Watkins LR	https://seedstor.gru.jic.ac.uk/GRU/GRUsearch-infoaccession.php?idPlant=32042	Salonika 2		GRC	300	S		2	2	0	2	0	0	0	1	-1	0	2	2	0	0	0	2	2	2	2	2	2	2	2	0	2
WAT1180007	Watkins LR	https://seedstor.gru.jic.ac.uk/GRU/GRUsearch-infoaccession.php?idPlant=32043	Smyrna 1		TUR	300	S		2	0	0	0	0	0	-1	2	2	0	0	1	0	2	1	2	2	2	2	0	2	2	2	0	2
WAT1180008	Watkins LR	https://seedstor.gru.jic.ac.uk/GRU/GRUsearch-infoaccession.php?idPlant=32044	Valencia 7		ESP	300	S		0	0	0	0	0	0	-1	1	2	0	0	2	0	2	0	2	2	2	2	0	2	2	2	0	2
WAT1180009	Watkins LR	https://seedstor.gru.jic.ac.uk/GRU/GRUsearch-infoaccession.php?idPlant=32045	Palestine 2		PAL	300	S		2	0	0	0	0	0	2	2	2	2	0	1	0	2	1	0	2	2	2	2	2	-1	2	0	2
WAT1180010	Watkins LR	https://seedstor.gru.jic.ac.uk/GRU/GRUsearch-infoaccession.php?idPlant=32046	Palestine 3		PAL	300	S		1	0	0	2	0	0	0	1	-1	0	0	2	-1	0	0	1	2	2	2	2	2	2	2	0	0
WAT1180011	Watkins LR	https://seedstor.gru.jic.ac.uk/GRU/GRUsearch-infoaccession.php?idPlant=32047	Smyrna 6		TUR	300	S		0	0	0	0	0	0	0	1	2	0	0	2	0	-1	1	1	2	2	2	2	2	2	2	0	2
WAT1180012	Watkins LR	https://seedstor.gru.jic.ac.uk/GRU/GRUsearch-infoaccession.php?idPlant=32048	Crete 15		GRC	300	S		2	2	0	0	0	0	0	1	-1	0	2	2	0	2	0	2	2	2	2	2	2	2	2	1	2
WAT1180013	Watkins LR	https://seedstor.gru.jic.ac.uk/GRU/GRUsearch-infoaccession.php?idPlant=32049	Greece 25		GRC	300	S		2	2	0	0	0	0	0	2	2	2	2	2	0	2	1	1	2	2	2	2	2	-1	2	0	2
WAT1180014	Watkins LR	https://seedstor.gru.jic.ac.uk/GRU/GRUsearch-infoaccession.php?idPlant=32050	Smyrna 6		TUR	300	S		2	2	0	0	0	0	0	1	-1	2	0	2	-1	2	-1	1	-1	0	2	2	2	2	2	0	2
WAT1180015	Watkins LR	https://seedstor.gru.jic.ac.uk/GRU/GRUsearch-infoaccession.php?idPlant=32051	Greece 14		GRC	300	S		2	2	0	0	0	0	2	2	2	2	2	2	1	2	1	2	2	2	2	2	2	2	2	1	2
WAT1180016	Watkins LR	https://seedstor.gru.jic.ac.uk/GRU/GRUsearch-infoaccession.php?idPlant=32052	Crete 11		GRC	300	S		2	2	0	2	0	0	0	1	2	0	2	2	0	2	2	2	2	2	2	2	2	-1	2	1	2
WAT1180018	Watkins LR	https://seedstor.gru.jic.ac.uk/GRU/GRUsearch-infoaccession.php?idPlant=32054	Cyprus 1		CYP	300	S		2	2	0	0	0	0	0	1	-1	0	0	2	0	2	0	2	2	2	2	2	2	2	2	0	2
WAT1180019	Watkins LR	https://seedstor.gru.jic.ac.uk/GRU/GRUsearch-infoaccession.php?idPlant=32055	Cyprus 3		CYP	300	S		2	0	0	2	0	0	0	0	-1	2	0	1	0	2	-1	1	2	2	0	2	2	-1	2	0	2
WAT1180020	Watkins LR	https://seedstor.gru.jic.ac.uk/GRU/GRUsearch-infoaccession.php?idPlant=32056	Morocco 19		MAR	300	S		2	0	0	2	0	0	0	1	-1	0	2	1	0	0	0	2	2	2	2	2	2	2	2	0	2
WAT1180021	Watkins LR	https://seedstor.gru.jic.ac.uk/GRU/GRUsearch-infoaccession.php?idPlant=32057	Tunis 8		TUN	300	S		2	2	0	0	0	0	-1	2	2	2	0	1	2	2	-1	0	2	2	2	2	2	2	2	0	2
WAT1180022	Watkins LR	https://seedstor.gru.jic.ac.uk/GRU/GRUsearch-infoaccession.php?idPlant=32058	Morocco 50		MAR	300	S		0	0	0	2	0	0	0	2	2	2	0	2	-1	2	0	1	2	2	2	2	2	2	2	0	2
WAT1180023	Watkins LR	https://seedstor.gru.jic.ac.uk/GRU/GRUsearch-infoaccession.php?idPlant=32059	Morocco 8		MAR	300	S		2	2	0	0	0	0	0	2	2	0	0	1	-1	2	1	2	2	2	2	2	2	2	2	0	2
WAT1180024	Watkins LR	https://seedstor.gru.jic.ac.uk/GRU/GRUsearch-infoaccession.php?idPlant=32060	Tunis 2		TUN	300	S		2	0	0	0	0	0	0	2	2	0	0	2	0	2	1	2	2	2	2	2	2	2	2	2	2
WAT1180025	Watkins LR	https://seedstor.gru.jic.ac.uk/GRU/GRUsearch-infoaccession.php?idPlant=32061	Aleppo 2		SYR	300	S		2	0	0	0	0	0	0	0	-1	0	0	1	2	2	2	2	2	2	2	2	2	2	0	0	2
WAT1180026	Watkins LR	https://seedstor.gru.jic.ac.uk/GRU/GRUsearch-infoaccession.php?idPlant=32062	Beyrout 5		LBN	300	S		2	0	0	0	0	0	0	0	-1	0	0	1	0	-1	2	1	2	2	2	2	2	2	2	0	2
WAT1180027	Watkins LR	https://seedstor.gru.jic.ac.uk/GRU/GRUsearch-infoaccession.php?idPlant=32063	Iraq 3		IRQ	300	S		2	2	0	0	0	0	0	2	2	2	0	1	-1	0	0	1	2	2	2	2	2	2	2	0	2
WAT1180028	Watkins LR	https://seedstor.gru.jic.ac.uk/GRU/GRUsearch-infoaccession.php?idPlant=32064	Malta 3		MLT	300	S		2	2	0	0	0	0	0	2	2	2	2	1	0	2	0	2	2	2	2	2	2	2	2	0	2
WAT1180029	Watkins LR	https://seedstor.gru.jic.ac.uk/GRU/GRUsearch-infoaccession.php?idPlant=32065	Seville 3		ESP	300	S		-1	2	0	2	0	0	0	1	-1	2	2	1	0	0	1	1	2	2	2	2	2	2	2	2	0
WAT1180030	Watkins LR	https://seedstor.gru.jic.ac.uk/GRU/GRUsearch-infoaccession.php?idPlant=32066	Mahon 3		ESP	300	S		0	0	0	2	0	0	0	2	2	0	0	2	-1	2	2	2	-1	2	2	2	2	2	2	0	0
WAT1180031	Watkins LR	https://seedstor.gru.jic.ac.uk/GRU/GRUsearch-infoaccession.php?idPlant=32067	Salonika 5		GRC	300	S		2	0	0	0	0	0	2	2	2	2	0	2	0	2	0	2	2	2	2	2	2	2	2	0	2
WAT1180032	Watkins LR	https://seedstor.gru.jic.ac.uk/GRU/GRUsearch-infoaccession.php?idPlant=32068	Palestine 3		PAL	300	S		2	0	0	0	0	0	0	2	2	0	2	2	-1	0	2	2	2	2	2	2	0	2	2	0	2
WAT1180033	Watkins LR	https://seedstor.gru.jic.ac.uk/GRU/GRUsearch-infoaccession.php?idPlant=32069	Morocco 53		MAR	300	S		2	2	0	0	0	0	0	2	-1	2	0	2	2	0	0	2	2	2	2	2	2	2	2	0	2
WAT1180034	Watkins LR	https://seedstor.gru.jic.ac.uk/GRU/GRUsearch-infoaccession.php?idPlant=32070	Morocco 24		MAR	300	S		2	0	0	0	0	0	0	0	-1	0	2	2	0	2	2	2	2	-1	2	2	2	2	2	0	2
WAT1180035	Watkins LR	https://seedstor.gru.jic.ac.uk/GRU/GRUsearch-infoaccession.php?idPlant=32071	Portugal 61		PRT	300	S		2	0	0	2	0	0	0	1	2	0	0	2	2	0	2	2	2	2	2	2	2	-1	2	0	2
WAT1180036	Watkins LR	https://seedstor.gru.jic.ac.uk/GRU/GRUsearch-infoaccession.php?idPlant=32072	Seville 4		ESP	300	S		2	2	0	2	0	0	0	0	-1	2	2	2	0	2	2	2	2	2	2	2	2	-1	2	0	2
WAT1180037	Watkins LR	https://seedstor.gru.jic.ac.uk/GRU/GRUsearch-infoaccession.php?idPlant=32073	Valencia 1		ESP	300	S		2	0	0	2	0	0	-1	2	-1	0	0	1	2	0	-1	1	2	2	2	2	2	2	0	0	2
WAT1180038	Watkins LR	https://seedstor.gru.jic.ac.uk/GRU/GRUsearch-infoaccession.php?idPlant=32074	Tunis 16		TUN	300	S		2	2	0	0	0	0	0	2	-1	0	0	1	0	2	2	1	2	2	2	2	2	2	2	0	2
WAT1180040	Watkins LR	https://seedstor.gru.jic.ac.uk/GRU/GRUsearch-infoaccession.php?idPlant=32076	Greece 16		GRC	300	S		2	0	0	0	0	0	0	2	2	2	0	2	0	-1	2	2	2	2	2	2	2	2	2	0	2
WAT1180041	Watkins LR	https://seedstor.gru.jic.ac.uk/GRU/GRUsearch-infoaccession.php?idPlant=32077	Greece 18		GRC	300	S		2	2	0	0	0	0	-1	0	-1	2	0	1	-1	2	0	1	2	2	2	2	2	2	2	0	2
WAT1180042	Watkins LR	https://seedstor.gru.jic.ac.uk/GRU/GRUsearch-infoaccession.php?idPlant=32078	Greece 18		GRC	300	S		2	0	0	0	0	0	0	0	-1	2	0	1	-1	2	0	2	2	2	2	2	2	2	0	0	2
WAT1180043	Watkins LR	https://seedstor.gru.jic.ac.uk/GRU/GRUsearch-infoaccession.php?idPlant=32079	Greece 13		GRC	300	S		0	0	0	0	0	0	0	2	2	0	2	2	2	2	0	2	2	2	2	2	2	-1	0	0	2
WAT1180044	Watkins LR	https://seedstor.gru.jic.ac.uk/GRU/GRUsearch-infoaccession.php?idPlant=32080	Tunis 7		TUN	300	S		2	2	0	0	0	0	-1	1	2	0	0	2	-1	2	0	2	2	2	0	2	2	0	2	0	2
WAT1180045	Watkins LR	https://seedstor.gru.jic.ac.uk/GRU/GRUsearch-infoaccession.php?idPlant=32081	Morocco 7		MAR	300	S		0	0	0	0	0	0	-1	2	-1	2	2	1	0	2	2	1	2	2	2	2	2	2	2	0	2
WAT1180046	Watkins LR	https://seedstor.gru.jic.ac.uk/GRU/GRUsearch-infoaccession.php?idPlant=32082	Morocco 17		MAR	300	S		2	2	0	0	0	0	0	1	2	2	0	2	2	0	0	2	2	2	2	2	2	2	2	0	2
WAT1180047	Watkins LR	https://seedstor.gru.jic.ac.uk/GRU/GRUsearch-infoaccession.php?idPlant=32083	Palestine 1		PAL	300	S		2	2	0	2	0	0	0	2	2	2	0	2	0	2	2	2	-1	2	2	2	2	2	2	0	2
WAT1180048	Watkins LR	https://seedstor.gru.jic.ac.uk/GRU/GRUsearch-infoaccession.php?idPlant=32084	Portugal 116		PRT	300	S		0	0	0	0	0	0	0	1	2	2	2	2	0	2	0	2	2	2	2	2	2	2	2	0	2
WAT1180049	Watkins LR	https://seedstor.gru.jic.ac.uk/GRU/GRUsearch-infoaccession.php?idPlant=32085	Morocco 47		MAR	300	S		2	2	0	0	0	0	0	1	-1	0	0	1	-1	2	1	2	2	2	2	2	2	2	2	0	2
WAT1180050	Watkins LR	https://seedstor.gru.jic.ac.uk/GRU/GRUsearch-infoaccession.php?idPlant=32086	Morocco 52		MAR	300	S		2	0	0	2	0	0	0	2	2	0	0	1	2	0	0	2	2	2	2	2	2	2	2	0	2
WAT1180051	Watkins LR	https://seedstor.gru.jic.ac.uk/GRU/GRUsearch-infoaccession.php?idPlant=32087	Seville 19		ESP	300	S		2	0	0	0	0	2	-1	2	2	0	0	2	0	2	-1	2	2	2	2	2	2	2	2	1	2
WAT1180052	Watkins LR	https://seedstor.gru.jic.ac.uk/GRU/GRUsearch-infoaccession.php?idPlant=32088	Beyrout 5		LBN	300	S		2	2	0	0	0	0	-1	2	2	0	0	2	2	0	2	2	2	2	2	2	2	2	2	0	2
WAT1180053	Watkins LR	https://seedstor.gru.jic.ac.uk/GRU/GRUsearch-infoaccession.php?idPlant=32089	Tunis 12		TUN	300	S		0	2	0	0	0	0	2	2	2	0	0	2	2	2	2	0	2	2	2	2	2	2	2	0	2
WAT1180054	Watkins LR	https://seedstor.gru.jic.ac.uk/GRU/GRUsearch-infoaccession.php?idPlant=32090	Morocco 17		MAR	300	S		2	0	0	2	0	0	0	0	-1	0	0	0	0	0	2	1	2	2	0	2	2	2	2	0	2
WAT1180055	Watkins LR	https://seedstor.gru.jic.ac.uk/GRU/GRUsearch-infoaccession.php?idPlant=32091	Tunis 2		TUN	300	S		-1	0	0	2	0	0	-1	2	2	0	0	2	-1	0	0	0	2	2	2	2	2	2	2	0	2
WAT1180056	Watkins LR	https://seedstor.gru.jic.ac.uk/GRU/GRUsearch-infoaccession.php?idPlant=32092	Tunis 24		TUN	300	S		2	0	0	2	0	0	-1	2	2	0	0	2	1	0	2	0	2	2	2	2	2	2	2	0	0
WAT1180057	Watkins LR	https://seedstor.gru.jic.ac.uk/GRU/GRUsearch-infoaccession.php?idPlant=32093	Malta 4		MLT	300	S		2	2	0	0	0	0	2	2	2	0	0	2	2	0	2	2	2	2	2	2	2	2	2	0	2
WAT1180058	Watkins LR	https://seedstor.gru.jic.ac.uk/GRU/GRUsearch-infoaccession.php?idPlant=32094	Crete 13		GRC	300	S		2	2	0	2	0	0	0	0	2	0	0	2	0	0	2	2	2	2	2	2	2	2	2	0	2
WAT1180059	Watkins LR	https://seedstor.gru.jic.ac.uk/GRU/GRUsearch-infoaccession.php?idPlant=32095	Crete 5		GRC	300	S		2	0	0	0	0	0	0	1	2	0	0	2	0	0	0	-1	2	2	2	2	2	2	2	0	2
WAT1180060	Watkins LR	https://seedstor.gru.jic.ac.uk/GRU/GRUsearch-infoaccession.php?idPlant=32096	Greece 24		GRC	300	S		2	2	0	0	0	0	0	0	-1	0	2	2	0	2	0	2	2	2	2	2	2	2	2	0	2
WAT1180061	Watkins LR	https://seedstor.gru.jic.ac.uk/GRU/GRUsearch-infoaccession.php?idPlant=32097	Crete 4		GRC	300	S		2	0	0	0	0	0	0	2	-1	0	0	1	0	2	0	2	2	2	2	2	2	2	2	0	2
WAT1180062	Watkins LR	https://seedstor.gru.jic.ac.uk/GRU/GRUsearch-infoaccession.php?idPlant=32098	Greece 28		GRC	300	S		2	2	0	0	0	0	-1	0	-1	2	0	2	0	2	1	1	2	2	2	2	2	-1	2	0	-1
WAT1180063	Watkins LR	https://seedstor.gru.jic.ac.uk/GRU/GRUsearch-infoaccession.php?idPlant=32099	Palestine 1		PAL	300	S		2	2	0	0	0	0	0	1	2	2	2	1	0	2	1	2	2	2	0	2	2	2	2	0	2
WAT1180064	Watkins LR	https://seedstor.gru.jic.ac.uk/GRU/GRUsearch-infoaccession.php?idPlant=32100	Palestine 1		PAL	300	S		2	0	0	0	0	0	0	0	2	0	2	1	0	2	0	2	-1	2	1	2	2	2	2	1	2
WAT1180065	Watkins LR	https://seedstor.gru.jic.ac.uk/GRU/GRUsearch-infoaccession.php?idPlant=32101	Sinai 7		EGY	300	S		2	2	0	0	0	0	0	1	2	0	0	1	-1	0	0	2	2	2	2	2	2	2	2	0	2
WAT1180066	Watkins LR	https://seedstor.gru.jic.ac.uk/GRU/GRUsearch-infoaccession.php?idPlant=32102	Tunis 17		TUN	300	S		2	2	0	2	0	0	2	2	2	0	0	1	0	2	0	2	2	2	2	2	2	2	2	0	2
WAT1180067	Watkins LR	https://seedstor.gru.jic.ac.uk/GRU/GRUsearch-infoaccession.php?idPlant=32103	Portugal 16		PRT	300	S		2	0	0	2	0	0	0	0	-1	0	2	1	0	2	1	2	2	2	2	2	0	2	0	0	2
WAT1180068	Watkins LR	https://seedstor.gru.jic.ac.uk/GRU/GRUsearch-infoaccession.php?idPlant=32104	Greece 26		GRC	300	S		0	0	0	0	0	0	0	0	2	0	0	2	-1	2	-1	2	2	2	2	2	2	2	2	0	2
WAT1180069	Watkins LR	https://seedstor.gru.jic.ac.uk/GRU/GRUsearch-infoaccession.php?idPlant=32105	Persia 45		IRN	300	S		2	2	0	2	0	0	-1	0	2	0	0	1	0	2	1	2	2	2	2	0	2	2	2	0	2
WAT1180070	Watkins LR	https://seedstor.gru.jic.ac.uk/GRU/GRUsearch-infoaccession.php?idPlant=32106	India 95		IND	300	S		2	2	0	2	0	0	0	0	2	0	0	2	-1	2	0	2	2	2	0	2	2	2	2	1	2
WAT1180071	Watkins LR	https://seedstor.gru.jic.ac.uk/GRU/GRUsearch-infoaccession.php?idPlant=32107	Persia 108		IRN	300	S		2	0	0	0	0	0	0	0	2	2	0	2	-1	0	0	1	2	2	2	2	2	2	2	0	0
WAT1180072	Watkins LR	https://seedstor.gru.jic.ac.uk/GRU/GRUsearch-infoaccession.php?idPlant=32108	Persia 128		IRN	300	S		2	2	0	2	0	0	0	0	-1	0	0	1	-1	2	1	2	2	2	0	0	2	2	2	0	2
WAT1180073	Watkins LR	https://seedstor.gru.jic.ac.uk/GRU/GRUsearch-infoaccession.php?idPlant=32109	Persia 135		IRN	300	S		2	2	0	1	0	0	0	2	2	0	0	2	-1	2	2	2	2	2	2	2	2	2	2	0	2
WAT1180074	Watkins LR	https://seedstor.gru.jic.ac.uk/GRU/GRUsearch-infoaccession.php?idPlant=32110	Persia 132		IRN	300	S		0	0	0	0	0	0	0	2	-1	2	0	2	0	0	-1	2	2	2	2	2	2	2	2	0	2
WAT1180075	Watkins LR	https://seedstor.gru.jic.ac.uk/GRU/GRUsearch-infoaccession.php?idPlant=32111	Persia 132		IRN	300	S		2	2	0	0	0	0	0	0	-1	0	0	2	0	-1	0	2	2	2	2	2	2	2	0	0	2
WAT1180079	Watkins LR	https://seedstor.gru.jic.ac.uk/GRU/GRUsearch-infoaccession.php?idPlant=32115	Seville 21		ESP	300	S		2	0	0	2	0	0	-1	2	-1	0	0	1	-1	0	-1	2	2	2	2	2	2	2	2	0	2
WAT1180080	Watkins LR	https://seedstor.gru.jic.ac.uk/GRU/GRUsearch-infoaccession.php?idPlant=32116	India 22		IND	300	S		0	0	0	2	0	0	0	0	-1	0	0	1	0	0	2	2	2	2	2	2	2	2	2	0	2
WAT1180081	Watkins LR	https://seedstor.gru.jic.ac.uk/GRU/GRUsearch-infoaccession.php?idPlant=32117	Cyprus 8		CYP	300	S		2	0	0	0	0	0	0	0	-1	2	2	2	2	0	-1	1	2	2	2	2	2	2	0	0	2
WAT1180082	Watkins LR	https://seedstor.gru.jic.ac.uk/GRU/GRUsearch-infoaccession.php?idPlant=32118	Aleppo 1		SYR	300	S		1	0	0	0	0	0	0	0	-1	2	2	2	2	0	-1	1	2	2	2	2	2	2	0	0	2
WAT1180083	Watkins LR	https://seedstor.gru.jic.ac.uk/GRU/GRUsearch-infoaccession.php?idPlant=32119	Aleppo 9		SYR	300	S		-1	0	0	0	0	0	0	2	2	0	2	2	1	2	-1	2	2	2	1	2	2	2	2	0	2
WAT1180084	Watkins LR	https://seedstor.gru.jic.ac.uk/GRU/GRUsearch-infoaccession.php?idPlant=32120	Valencia 19		ESP	300	S		-1	2	0	0	0	0	0	2	2	0	2	2	0	2	1	1	2	2	2	2	2	2	2	0	2
WAT1180085	Watkins LR	https://seedstor.gru.jic.ac.uk/GRU/GRUsearch-infoaccession.php?idPlant=32121	Valencia 2		ESP	300	S		2	0	0	0	0	0	0	1	-1	0	0	2	2	2	0	1	2	2	2	2	2	-1	2	0	2
WAT1180086	Watkins LR	https://seedstor.gru.jic.ac.uk/GRU/GRUsearch-infoaccession.php?idPlant=32122	Portugal 84		PRT	300	S		0	0	0	0	0	0	0	2	2	0	2	2	0	0	0	2	2	2	2	-1	2	2	2	0	2
WAT1180087	Watkins LR	https://seedstor.gru.jic.ac.uk/GRU/GRUsearch-infoaccession.php?idPlant=32123	Crete 7		GRC	300	S		-1	2	0	2	0	0	0	0	-1	2	0	2	0	2	2	2	0	2	2	2	2	-1	2	0	2
WAT1180088	Watkins LR	https://seedstor.gru.jic.ac.uk/GRU/GRUsearch-infoaccession.php?idPlant=32124	Smyrna 17		TUR	300	S		0	0	0	0	0	0	0	0	-1	2	2	2	2	0	-1	1	2	2	2	2	2	2	1	0	2
WAT1180089	Watkins LR	https://seedstor.gru.jic.ac.uk/GRU/GRUsearch-infoaccession.php?idPlant=32125	Smyrna 17		TUR	300	S		0	0	0	2	0	0	-1	2	-1	0	0	1	2	0	0	2	2	2	2	2	2	2	2	0	-1
WAT1180090	Watkins LR	https://seedstor.gru.jic.ac.uk/GRU/GRUsearch-infoaccession.php?idPlant=32126	Varna 3		BGR	300	S		2	0	0	2	0	0	-1	1	2	0	0	1	1	0	-1	2	2	2	2	2	2	2	2	0	2
WAT1180091	Watkins LR	https://seedstor.gru.jic.ac.uk/GRU/GRUsearch-infoaccession.php?idPlant=32127	Yugoslavia 8		YUG	300	S		-1	0	0	0	0	0	0	0	-1	2	2	2	2	0	-1	1	2	2	2	2	2	2	0	0	2
WAT1180092	Watkins LR	https://seedstor.gru.jic.ac.uk/GRU/GRUsearch-infoaccession.php?idPlant=32128	Salonika 16		GRC	300	S		-1	0	0	2	0	0	0	0	-1	0	2	1	0	-1	-1	2	2	2	2	2	2	2	2	0	2
WAT1180093	Watkins LR	https://seedstor.gru.jic.ac.uk/GRU/GRUsearch-infoaccession.php?idPlant=32129	Tunis 16		TUN	300	S		1	0	0	0	0	0	-1	0	-1	0	2	2	0	-1	2	2	2	2	2	2	2	-1	2	0	2
WAT1180094	Watkins LR	https://seedstor.gru.jic.ac.uk/GRU/GRUsearch-infoaccession.php?idPlant=32130	Cyprus 3		CYP	300	S		2	0	0	2	0	0	0	1	2	0	0	1	2	0	-1	1	2	2	2	2	2	2	0	0	2
WAT1180095	Watkins LR	https://seedstor.gru.jic.ac.uk/GRU/GRUsearch-infoaccession.php?idPlant=32131	Morocco 8		MAR	300	S		2	0	0	2	0	0	-1	1	2	0	0	0	2	0	-1	1	2	2	2	2	2	2	2	0	2
WAT1180096	Watkins LR	https://seedstor.gru.jic.ac.uk/GRU/GRUsearch-infoaccession.php?idPlant=32132	Seville 27		ESP	300	S		2	-1	0	2	0	0	0	1	2	0	0	2	-1	2	0	1	2	2	2	2	2	-1	2	0	2
WAT1180097	Watkins LR	https://seedstor.gru.jic.ac.uk/GRU/GRUsearch-infoaccession.php?idPlant=32133	Seville 20		ESP	300	S		0	2	0	0	0	0	-1	2	-1	0	0	2	2	0	2	2	2	2	2	2	2	2	2	0	2
WAT1180098	Watkins LR	https://seedstor.gru.jic.ac.uk/GRU/GRUsearch-infoaccession.php?idPlant=32134	Seville 27		ESP	300	S		2	0	0	2	0	0	1	2	2	2	0	2	0	2	1	2	2	2	2	2	2	2	2	0	2
WAT1180099	Watkins LR	https://seedstor.gru.jic.ac.uk/GRU/GRUsearch-infoaccession.php?idPlant=32135	Aleppo 10		SYR	300	S		-1	2	0	0	0	0	-1	0	2	0	0	1	-1	0	2	1	2	2	2	2	2	2	2	0	2
WAT1180100	Watkins LR	https://seedstor.gru.jic.ac.uk/GRU/GRUsearch-infoaccession.php?idPlant=32136	Persia 15		IRN	300	S		2	2	0	0	0	0	0	2	-1	0	0	2	2	2	2	2	2	2	2	2	2	2	2	0	-1
WAT1180101	Watkins LR	https://seedstor.gru.jic.ac.uk/GRU/GRUsearch-infoaccession.php?idPlant=32137	Crete 1		GRC	300	S		1	2	0	0	0	0	-1	2	-1	0	0	2	2	0	2	2	2	2	2	2	2	2	2	0	2
WAT1180102	Watkins LR	https://seedstor.gru.jic.ac.uk/GRU/GRUsearch-infoaccession.php?idPlant=32138	Smyrna 7		TUR	300	S		2	0	0	0	0	0	-1	1	-1	0	0	1	0	0	0	1	2	2	2	2	2	2	2	2	2
WAT1180103	Watkins LR	https://seedstor.gru.jic.ac.uk/GRU/GRUsearch-infoaccession.php?idPlant=32139	Crete 1		GRC	300	S		2	2	0	2	0	0	0	1	2	0	0	2	1	0	1	2	2	2	2	2	2	2	2	0	2
WAT1180104	Watkins LR	https://seedstor.gru.jic.ac.uk/GRU/GRUsearch-infoaccession.php?idPlant=32140	Crete 3		GRC	300	S		2	2	0	2	0	0	0	1	-1	0	0	1	1	0	2	2	2	2	2	2	2	2	2	0	2
WAT1180105	Watkins LR	https://seedstor.gru.jic.ac.uk/GRU/GRUsearch-infoaccession.php?idPlant=32141	Portugal 67		PRT	300	S		2	0	0	2	0	0	0	2	-1	0	2	2	0	0	0	2	2	2	2	2	0	2	2	0	2
WAT1180106	Watkins LR	https://seedstor.gru.jic.ac.uk/GRU/GRUsearch-infoaccession.php?idPlant=32142	Portugal 67		PRT	300	S		2	0	0	2	0	0	-1	2	-1	2	2	2	2	0	0	2	2	2	2	2	0	2	2	0	2
WAT1180107	Watkins LR	https://seedstor.gru.jic.ac.uk/GRU/GRUsearch-infoaccession.php?idPlant=32143	Salonika 15		GRC	300	S		2	2	0	0	0	0	-1	0	-1	2	2	2	0	2	0	1	2	2	0	2	2	2	2	0	2
WAT1180108	Watkins LR	https://seedstor.gru.jic.ac.uk/GRU/GRUsearch-infoaccession.php?idPlant=32144	Belgrade 8		YUG	300	S		2	0	0	0	0	0	0	0	-1	0	2	2	0	0	0	1	2	2	2	2	2	-1	2	0	2
WAT1180109	Watkins LR	https://seedstor.gru.jic.ac.uk/GRU/GRUsearch-infoaccession.php?idPlant=32145	Salonika 2		GRC	300	S		0	0	0	0	0	0	0	1	-1	2	0	2	0	2	0	1	2	2	2	2	2	2	2	1	2
WAT1180110	Watkins LR	https://seedstor.gru.jic.ac.uk/GRU/GRUsearch-infoaccession.php?idPlant=32146	Salamanca 4		ESP	300	S		1	0	0	0	0	0	0	2	2	0	2	2	0	0	2	2	2	2	2	2	0	2	2	0	2
WAT1180111	Watkins LR	https://seedstor.gru.jic.ac.uk/GRU/GRUsearch-infoaccession.php?idPlant=32147	Australia CCI W386		AUS	300	S		2	2	0	0	0	0	0	0	-1	0	2	1	0	-1	-1	2	2	2	2	2	2	2	2	0	2
WAT1180112	Watkins LR	https://seedstor.gru.jic.ac.uk/GRU/GRUsearch-infoaccession.php?idPlant=32148	Greece 9		GRC	300	S		2	0	0	0	0	0	0	2	-1	2	2	1	0	2	2	1	2	2	2	2	0	2	2	0	2
WAT1180113	Watkins LR	https://seedstor.gru.jic.ac.uk/GRU/GRUsearch-infoaccession.php?idPlant=32149	Greece 4		GRC	300	S		0	0	0	0	0	0	-1	2	2	0	0	2	0	2	0	1	2	2	2	2	2	2	2	0	2
WAT1180114	Watkins LR	https://seedstor.gru.jic.ac.uk/GRU/GRUsearch-infoaccession.php?idPlant=32150	Greece 4		GRC	300	S		2	0	0	0	0	0	-1	2	-1	2	0	1	0	2	1	1	2	2	2	2	2	2	2	0	2
WAT1180115	Watkins LR	https://seedstor.gru.jic.ac.uk/GRU/GRUsearch-infoaccession.php?idPlant=32151	Cyprus 14		CYP	300	S		2	0	0	0	0	0	0	2	2	0	0	2	2	2	0	0	2	2	2	2	2	2	2	0	2
WAT1180116	Watkins LR	https://seedstor.gru.jic.ac.uk/GRU/GRUsearch-infoaccession.php?idPlant=32152	Cyprus 4		CYP	300	S		2	0	0	0	0	0	2	2	2	0	0	2	2	0	0	0	2	2	2	2	2	-1	2	0	2
WAT1180117	Watkins LR	https://seedstor.gru.jic.ac.uk/GRU/GRUsearch-infoaccession.php?idPlant=32153	Crete 12		GRC	300	S		-1	0	0	2	0	0	0	2	2	0	0	2	2	2	0	2	2	2	2	2	2	-1	2	0	0
WAT1180118	Watkins LR	https://seedstor.gru.jic.ac.uk/GRU/GRUsearch-infoaccession.php?idPlant=32154	Iraq 12		IRQ	300	S		2	0	0	2	0	0	1	2	2	0	0	2	2	0	1	0	2	2	2	2	2	2	2	0	2
WAT1180119	Watkins LR	https://seedstor.gru.jic.ac.uk/GRU/GRUsearch-infoaccession.php?idPlant=32155	Tunis 8		TUN	300	S		0	2	0	0	0	0	1	0	2	0	0	2	0	2	1	2	2	2	2	2	2	2	2	0	2
WAT1180120	Watkins LR	https://seedstor.gru.jic.ac.uk/GRU/GRUsearch-infoaccession.php?idPlant=32156	Tunis 21		TUN	300	S		2	2	0	0	0	2	1	0	2	0	0	2	0	0	0	2	2	2	2	2	2	2	2	0	2
WAT1180121	Watkins LR	https://seedstor.gru.jic.ac.uk/GRU/GRUsearch-infoaccession.php?idPlant=32157	Morocco 56		MAR	300	S		2	0	0	0	0	0	2	0	2	0	0	-1	0	2	1	0	2	2	2	2	2	2	2	0	2
WAT1180122	Watkins LR	https://seedstor.gru.jic.ac.uk/GRU/GRUsearch-infoaccession.php?idPlant=32158	Morocco 56		MAR	300	S		2	2	0	0	0	0	2	2	2	2	0	1	0	2	1	0	2	2	2	2	2	2	2	0	2
WAT1180123	Watkins LR	https://seedstor.gru.jic.ac.uk/GRU/GRUsearch-infoaccession.php?idPlant=32159	Tunis 24		TUN	300	S		1	2	0	2	0	0	2	2	2	0	0	2	2	2	2	2	2	2	2	2	2	2	2	0	2
WAT1180124	Watkins LR	https://seedstor.gru.jic.ac.uk/GRU/GRUsearch-infoaccession.php?idPlant=32160	Tunis 24		TUN	300	S		1	2	0	2	0	0	1	2	2	0	0	2	2	2	2	2	2	2	2	2	2	2	2	0	2
WAT1180125	Watkins LR	https://seedstor.gru.jic.ac.uk/GRU/GRUsearch-infoaccession.php?idPlant=32161	Seville 12		ESP	300	S		2	0	0	0	0	0	-1	2	2	0	2	2	0	2	0	2	2	2	2	2	2	2	1	0	2
WAT1180126	Watkins LR	https://seedstor.gru.jic.ac.uk/GRU/GRUsearch-infoaccession.php?idPlant=32162	Castellon 1		ESP	300	S		2	0	0	0	0	0	1	2	2	0	0	2	0	2	0	0	2	2	2	2	2	2	2	0	2
WAT1180127	Watkins LR	https://seedstor.gru.jic.ac.uk/GRU/GRUsearch-infoaccession.php?idPlant=32163	Tunis 15		TUN	300	S		0	2	0	0	0	0	0	2	2	0	0	-1	0	2	1	2	2	2	2	2	2	2	2	0	2
WAT1180128	Watkins LR	https://seedstor.gru.jic.ac.uk/GRU/GRUsearch-infoaccession.php?idPlant=32164	Portugal 61		PRT	300	S		0	2	0	0	0	0	2	2	2	0	0	2	2	2	0	2	2	2	2	0	2	2	2	0	2
WAT1180129	Watkins LR	https://seedstor.gru.jic.ac.uk/GRU/GRUsearch-infoaccession.php?idPlant=32165	Egypt 5		EGY	300	S		2	0	0	2	0	0	2	2	2	0	0	1	0	-1	-1	0	2	2	2	2	2	2	0	0	2
WAT1180130	Watkins LR	https://seedstor.gru.jic.ac.uk/GRU/GRUsearch-infoaccession.php?idPlant=32166	Iraq 2		IRQ	300	S		0	2	0	0	0	0	-1	2	2	0	0	2	2	2	0	2	2	2	2	2	2	2	2	0	2
WAT1180131	Watkins LR	https://seedstor.gru.jic.ac.uk/GRU/GRUsearch-infoaccession.php?idPlant=32167	Seville 20		ESP	300	S		2	2	0	0	0	0	-1	2	2	0	0	2	2	2	0	2	2	2	2	2	2	2	2	0	2
WAT1180132	Watkins LR	https://seedstor.gru.jic.ac.uk/GRU/GRUsearch-infoaccession.php?idPlant=32168	Crete 13		GRC	300	S		2	0	0	0	0	0	-1	0	2	2	0	2	0	0	0	2	-1	2	2	2	2	2	2	0	2
WAT1180133	Watkins LR	https://seedstor.gru.jic.ac.uk/GRU/GRUsearch-infoaccession.php?idPlant=32169	Tunis 11		TUN	300	S		2	2	0	2	0	0	-1	0	2	0	0	2	2	2	1	2	2	2	2	2	2	2	2	0	2
WAT1180134	Watkins LR	https://seedstor.gru.jic.ac.uk/GRU/GRUsearch-infoaccession.php?idPlant=32170	Morocco 42		MAR	300	S		-1	2	0	0	0	0	2	2	-1	0	0	1	0	0	0	0	2	2	2	2	2	2	2	0	2
WAT1180135	Watkins LR	https://seedstor.gru.jic.ac.uk/GRU/GRUsearch-infoaccession.php?idPlant=32171	Damascus 2		SYR	300	S		2	0	0	0	0	0	2	0	2	2	0	1	0	2	0	2	2	2	2	2	2	2	2	1	2
WAT1180136	Watkins LR	https://seedstor.gru.jic.ac.uk/GRU/GRUsearch-infoaccession.php?idPlant=32172	Portugal 54		PRT	300	S		2	2	0	0	0	0	1	0	2	2	0	1	0	2	0	2	2	2	2	2	2	2	2	0	2
WAT1180137	Watkins LR	https://seedstor.gru.jic.ac.uk/GRU/GRUsearch-infoaccession.php?idPlant=32173	Portugal 63		PRT	300	S		0	2	0	0	0	0	-1	2	-1	2	0	2	0	2	0	0	2	2	2	2	2	0	2	0	2
WAT1180138	Watkins LR	https://seedstor.gru.jic.ac.uk/GRU/GRUsearch-infoaccession.php?idPlant=32174	Valencia 8		ESP	300	S		2	2	0	0	0	0	2	2	2	0	0	1	1	2	-1	2	2	2	0	2	2	2	2	2	2
WAT1180139	Watkins LR	https://seedstor.gru.jic.ac.uk/GRU/GRUsearch-infoaccession.php?idPlant=32175	Portugal 25		PRT	300	S		0	2	0	0	-1	0	-1	2	2	2	0	2	0	0	0	0	2	2	2	2	2	0	2	0	2
WAT1180140	Watkins LR	https://seedstor.gru.jic.ac.uk/GRU/GRUsearch-infoaccession.php?idPlant=32176	Smyrna 11		TUR	300	S		0	2	0	0	0	0	0	2	2	2	0	1	2	0	0	0	2	2	2	2	2	2	2	0	2
WAT1180141	Watkins LR	https://seedstor.gru.jic.ac.uk/GRU/GRUsearch-infoaccession.php?idPlant=32177	Tunis 7		TUN	300	S		2	2	0	0	0	0	-1	2	2	2	0	2	0	2	0	2	2	2	2	2	2	2	2	2	2
WAT1180142	Watkins LR	https://seedstor.gru.jic.ac.uk/GRU/GRUsearch-infoaccession.php?idPlant=32178	Crete 12		GRC	300	S		2	2	0	0	0	0	1	2	0	0	0	2	0	2	0	2	2	2	2	2	2	-1	0	0	2
WAT1180143	Watkins LR	https://seedstor.gru.jic.ac.uk/GRU/GRUsearch-infoaccession.php?idPlant=32179	Alicante 5		ESP	300	S		2	0	0	2	0	0	0	0	2	2	0	2	0	2	1	0	2	2	2	2	2	2	2	0	2
WAT1180144	Watkins LR	https://seedstor.gru.jic.ac.uk/GRU/GRUsearch-infoaccession.php?idPlant=32180	Egypt 23		EGY	300	S		2	2	0	0	0	0	0	2	2	0	0	2	2	2	0	0	2	2	2	2	2	2	2	0	2
WAT1180145	Watkins LR	https://seedstor.gru.jic.ac.uk/GRU/GRUsearch-infoaccession.php?idPlant=32181	Iraq 49		IRQ	300	S		0	2	0	2	0	0	-1	0	2	0	2	2	0	2	2	0	2	2	2	2	2	2	-1	0	2
WAT1180146	Watkins LR	https://seedstor.gru.jic.ac.uk/GRU/GRUsearch-infoaccession.php?idPlant=32182	Spain 11		ESP	300	S		2	2	0	2	0	0	-1	2	2	2	0	1	0	2	2	2	2	2	2	2	2	2	0	0	2
WAT1180147	Watkins LR	https://seedstor.gru.jic.ac.uk/GRU/GRUsearch-infoaccession.php?idPlant=32183	Aleppo 3		SYR	300	S		0	2	0	2	0	0	-1	2	-1	2	2	1	0	0	1	0	2	2	2	2	2	2	2	2	0
WAT1180148	Watkins LR	https://seedstor.gru.jic.ac.uk/GRU/GRUsearch-infoaccession.php?idPlant=32184	Crete 12		GRC	300	S		2	0	0	0	0	0	0	2	0	2	0	2	2	0	1	2	2	2	2	2	0	2	2	0	2
WAT1180149	Watkins LR	https://seedstor.gru.jic.ac.uk/GRU/GRUsearch-infoaccession.php?idPlant=32185	Crete 13		GRC	300	S		1	0	0	0	0	0	1	2	2	0	0	2	2	0	-1	2	2	2	2	2	2	2	2	1	2
WAT1180150	Watkins LR	https://seedstor.gru.jic.ac.uk/GRU/GRUsearch-infoaccession.php?idPlant=32186	Morocco 24		MAR	300	S		2	0	0	2	0	0	1	0	0	0	0	2	2	2	-1	2	2	2	2	2	2	2	2	0	0
WAT1180151	Watkins LR	https://seedstor.gru.jic.ac.uk/GRU/GRUsearch-infoaccession.php?idPlant=32187	Tunis 23		TUN	300	S		2	0	0	2	0	0	-1	0	0	2	0	2	2	2	-1	0	2	2	2	2	2	-1	2	0	0
WAT1180152	Watkins LR	https://seedstor.gru.jic.ac.uk/GRU/GRUsearch-infoaccession.php?idPlant=32188	Tunis 27		TUN	300	S		2	0	0	0	0	0	-1	2	2	2	2	1	0	2	1	0	2	2	2	2	2	2	2	0	2
WAT1180153	Watkins LR	https://seedstor.gru.jic.ac.uk/GRU/GRUsearch-infoaccession.php?idPlant=32189	Portugal 54		PRT	300	S		2	2	0	2	0	0	-1	2	2	2	0	1	2	2	1	1	2	2	0	2	2	2	2	0	2
WAT1180154	Watkins LR	https://seedstor.gru.jic.ac.uk/GRU/GRUsearch-infoaccession.php?idPlant=32190	Portugal 73		PRT	300	S		0	1	0	0	0	-1	1	0	2	0	0	2	-1	2	1	0	2	2	2	2	2	2	0	0	2
WAT1180155	Watkins LR	https://seedstor.gru.jic.ac.uk/GRU/GRUsearch-infoaccession.php?idPlant=32191	Castellon 1		ESP	300	S		0	0	0	0	0	0	1	2	0	0	0	2	0	0	-1	2	2	2	2	2	2	2	2	1	2
WAT1180156	Watkins LR	https://seedstor.gru.jic.ac.uk/GRU/GRUsearch-infoaccession.php?idPlant=32192	Valencia 13		ESP	300	S		2	2	0	2	0	0	0	2	-1	2	2	2	0	-1	1	0	2	2	2	2	2	2	2	0	2
WAT1180157	Watkins LR	https://seedstor.gru.jic.ac.uk/GRU/GRUsearch-infoaccession.php?idPlant=32193	Salonika 2		GRC	300	S		2	0	0	0	0	0	2	2	-1	0	0	0	0	2	0	0	2	2	2	2	2	2	2	0	2
WAT1180158	Watkins LR	https://seedstor.gru.jic.ac.uk/GRU/GRUsearch-infoaccession.php?idPlant=32194	Morocco 24		MAR	300	S		2	0	0	2	0	0	1	2	2	0	0	2	0	2	0	2	2	2	2	2	2	2	2	2	2
WAT1180159	Watkins LR	https://seedstor.gru.jic.ac.uk/GRU/GRUsearch-infoaccession.php?idPlant=32195	Tunis 11		TUN	300	S		2	2	0	0	0	0	1	2	2	2	0	2	1	2	0	0	2	2	2	2	2	2	2	0	2
WAT1180160	Watkins LR	https://seedstor.gru.jic.ac.uk/GRU/GRUsearch-infoaccession.php?idPlant=32196	Crete 11		GRC	300	S		2	0	0	-1	0	0	2	2	2	0	0	2	2	2	2	2	2	2	2	2	2	2	2	0	2
WAT1180161	Watkins LR	https://seedstor.gru.jic.ac.uk/GRU/GRUsearch-infoaccession.php?idPlant=32197	Crete 4		GRC	300	S		2	2	0	0	0	0	1	0	-1	2	0	1	0	2	2	2	2	2	2	2	2	2	2	0	2
WAT1180162	Watkins LR	https://seedstor.gru.jic.ac.uk/GRU/GRUsearch-infoaccession.php?idPlant=32198	Crete 9		GRC	300	S		2	2	0	2	0	0	2	2	2	2	0	1	0	2	0	0	2	2	2	2	2	2	-1	0	2
WAT1180163	Watkins LR	https://seedstor.gru.jic.ac.uk/GRU/GRUsearch-infoaccession.php?idPlant=32199	Crete 12		GRC	300	S		2	2	0	0	-1	0	0	2	-1	2	0	2	2	-1	2	0	2	2	2	2	2	2	2	0	2
WAT1180164	Watkins LR	https://seedstor.gru.jic.ac.uk/GRU/GRUsearch-infoaccession.php?idPlant=32200	Valencia 20		ESP	300	S		2	0	0	0	0	0	2	2	2	2	2	2	2	0	-1	2	2	2	2	2	0	2	2	0	2
WAT1180165	Watkins LR	https://seedstor.gru.jic.ac.uk/GRU/GRUsearch-infoaccession.php?idPlant=32201	Salonika 2		GRC	300	S		2	0	0	2	0	0	0	2	0	0	0	1	2	0	-1	2	2	2	2	2	2	2	2	0	2
WAT1180166	Watkins LR	https://seedstor.gru.jic.ac.uk/GRU/GRUsearch-infoaccession.php?idPlant=32202	Salonika 2		GRC	300	S		2	2	0	0	0	0	2	2	0	0	0	1	0	2	2	2	2	2	2	2	2	2	2	1	2
WAT1180167	Watkins LR	https://seedstor.gru.jic.ac.uk/GRU/GRUsearch-infoaccession.php?idPlant=32203	Seville 26		ESP	300	S		2	2	0	0	0	0	-1	2	-1	2	0	1	2	0	-1	2	2	2	2	2	2	2	2	1	2
WAT1180168	Watkins LR	https://seedstor.gru.jic.ac.uk/GRU/GRUsearch-infoaccession.php?idPlant=32204	Persia 16		IRN	300	S		2	0	0	2	0	0	-1	2	-1	0	0	0	2	0	0	0	2	2	2	2	2	2	2	0	2
WAT1180169	Watkins LR	https://seedstor.gru.jic.ac.uk/GRU/GRUsearch-infoaccession.php?idPlant=32205	Portugal 37		PRT	300	S		2	0	0	0	0	0	-1	0	2	0	0	2	0	2	1	2	2	2	2	2	2	-1	2	0	2
WAT1180170	Watkins LR	https://seedstor.gru.jic.ac.uk/GRU/GRUsearch-infoaccession.php?idPlant=32206	Seville 18		ESP	300	S		2	0	0	0	0	0	1	2	-1	2	2	2	1	0	0	2	2	2	2	2	0	2	2	0	2
WAT1180171	Watkins LR	https://seedstor.gru.jic.ac.uk/GRU/GRUsearch-infoaccession.php?idPlant=32207	Tunis 9		TUN	300	S		2	0	0	0	0	0	2	2	-1	2	2	2	2	0	0	2	-1	2	2	2	0	-1	2	0	2
WAT1180172	Watkins LR	https://seedstor.gru.jic.ac.uk/GRU/GRUsearch-infoaccession.php?idPlant=32208	Morocco 23		MAR	300	S		2	2	0	0	0	0	0	2	2	2	2	1	2	2	2	0	2	2	2	2	0	2	2	0	2
WAT1180173	Watkins LR	https://seedstor.gru.jic.ac.uk/GRU/GRUsearch-infoaccession.php?idPlant=32209	Smyrna 6		TUR	300	S		2	2	0	0	0	0	1	2	2	0	0	1	0	2	2	2	2	2	2	2	2	2	2	0	2
WAT1180174	Watkins LR	https://seedstor.gru.jic.ac.uk/GRU/GRUsearch-infoaccession.php?idPlant=32210	Morocco 36		MAR	300	S		2	2	0	0	0	0	-1	2	2	0	0	2	2	2	1	0	2	2	2	2	2	2	2	0	2
WAT1180175	Watkins LR	https://seedstor.gru.jic.ac.uk/GRU/GRUsearch-infoaccession.php?idPlant=32211	Morocco 58		MAR	300	S		2	0	0	0	0	0	-1	2	2	0	0	1	2	2	0	0	2	2	0	2	2	2	2	0	2
WAT1180176	Watkins LR	https://seedstor.gru.jic.ac.uk/GRU/GRUsearch-infoaccession.php?idPlant=32212	Morocco 12		MAR	300	S		2	2	0	0	0	0	-1	2	2	2	0	1	0	2	0	0	2	2	2	2	2	2	2	0	2
WAT1180177	Watkins LR	https://seedstor.gru.jic.ac.uk/GRU/GRUsearch-infoaccession.php?idPlant=32213	Morocco 36		MAR	300	S		2	2	0	0	0	0	-1	2	2	0	0	2	0	2	2	2	2	2	2	2	2	2	2	0	2
WAT1180178	Watkins LR	https://seedstor.gru.jic.ac.uk/GRU/GRUsearch-infoaccession.php?idPlant=32214	Morocco 53		MAR	300	S		2	0	0	0	0	0	1	2	2	0	0	2	0	0	1	0	2	2	2	2	2	2	2	0	2
WAT1180179	Watkins LR	https://seedstor.gru.jic.ac.uk/GRU/GRUsearch-infoaccession.php?idPlant=32215	Morocco 53		MAR	300	S		2	0	0	0	0	0	0	2	-1	0	0	2	0	-1	0	0	2	2	2	-1	2	2	2	0	2
WAT1180180	Watkins LR	https://seedstor.gru.jic.ac.uk/GRU/GRUsearch-infoaccession.php?idPlant=32216	Valencia 15		ESP	300	S		2	2	0	2	0	0	1	0	2	2	0	2	0	2	0	2	2	2	2	2	2	2	2	0	2
WAT1180181	Watkins LR	https://seedstor.gru.jic.ac.uk/GRU/GRUsearch-infoaccession.php?idPlant=32217	Valencia 15		ESP	300	S		0	2	0	2	0	2	2	0	-1	2	0	2	2	2	2	0	2	2	2	2	2	-1	2	0	2
WAT1180182	Watkins LR	https://seedstor.gru.jic.ac.uk/GRU/GRUsearch-infoaccession.php?idPlant=32218	Portugal 37		PRT	300	S		1	0	0	0	0	0	-1	2	2	0	0	2	0	2	2	2	2	2	2	2	2	-1	2	0	2
WAT1180183	Watkins LR	https://seedstor.gru.jic.ac.uk/GRU/GRUsearch-infoaccession.php?idPlant=32219	Portugal 37		PRT	300	S		0	0	0	0	0	0	0	2	2	0	0	2	0	2	2	2	2	2	2	2	2	2	2	0	2
WAT1180184	Watkins LR	https://seedstor.gru.jic.ac.uk/GRU/GRUsearch-infoaccession.php?idPlant=32220	Cyprus 2		CYP	300	S		2	0	0	2	0	0	0	2	-1	0	2	2	0	2	1	2	2	2	2	2	2	2	0	0	2
WAT1180185	Watkins LR	https://seedstor.gru.jic.ac.uk/GRU/GRUsearch-infoaccession.php?idPlant=32221	Australia CSI W60		AUS	300	S		2	0	0	0	0	0	-1	2	-1	2	2	2	1	-1	0	2	2	2	2	2	0	2	2	0	2
WAT1180186	Watkins LR	https://seedstor.gru.jic.ac.uk/GRU/GRUsearch-infoaccession.php?idPlant=32222	Smyrna 9		TUR	300	S		2	0	0	0	0	0	0	0	-1	0	0	1	1	-1	0	2	2	2	2	2	2	2	2	0	2
WAT1180187	Watkins LR	https://seedstor.gru.jic.ac.uk/GRU/GRUsearch-infoaccession.php?idPlant=32223	Portugal 63		PRT	300	S		2	0	0	0	0	0	0	2	2	2	2	2	1	2	0	2	2	2	2	2	0	-1	2	0	2
WAT1180188	Watkins LR	https://seedstor.gru.jic.ac.uk/GRU/GRUsearch-infoaccession.php?idPlant=32224	Portugal 80		PRT	300	S		2	0	0	0	0	0	-1	2	-1	2	2	2	1	0	0	2	2	2	2	2	0	2	2	0	2
WAT1180189	Watkins LR	https://seedstor.gru.jic.ac.uk/GRU/GRUsearch-infoaccession.php?idPlant=32225	Damascus 11		SYR	300	S		2	1	0	2	0	0	2	2	-1	2	2	1	2	0	-1	2	2	2	2	2	2	2	2	0	2
WAT1180190	Watkins LR	https://seedstor.gru.jic.ac.uk/GRU/GRUsearch-infoaccession.php?idPlant=32226	Cyprus 13		CYP	300	S		0	0	0	0	0	0	-1	2	2	2	2	2	1	2	0	0	2	2	2	2	2	2	0	0	2
WAT1180191	Watkins LR	https://seedstor.gru.jic.ac.uk/GRU/GRUsearch-infoaccession.php?idPlant=32227	Salonika 15		GRC	300	S		0	2	0	0	0	0	2	2	2	2	0	1	0	2	2	0	2	2	1	2	2	2	2	0	2
WAT1180192	Watkins LR	https://seedstor.gru.jic.ac.uk/GRU/GRUsearch-infoaccession.php?idPlant=32228	Palestine 1		PAL	300	S		2	0	0	0	0	0	0	2	2	0	0	1	2	0	-1	2	2	2	2	2	2	-1	2	0	2
WAT1180193	Watkins LR	https://seedstor.gru.jic.ac.uk/GRU/GRUsearch-infoaccession.php?idPlant=32229	Egypt 53		EGY	300	S		2	0	0	0	0	0	2	2	2	0	0	1	0	0	-1	2	2	2	2	2	2	2	2	0	2
WAT1180194	Watkins LR	https://seedstor.gru.jic.ac.uk/GRU/GRUsearch-infoaccession.php?idPlant=32230	Damascus 7		SYR	300	S		0	2	0	2	0	0	-1	0	2	2	0	2	0	0	1	0	2	2	0	2	2	2	2	0	0
WAT1180195	Watkins LR	https://seedstor.gru.jic.ac.uk/GRU/GRUsearch-infoaccession.php?idPlant=32231	Morocco 26		MAR	300	S		-1	1	0	2	0	0	0	2	2	0	0	2	0	-1	-1	2	2	2	2	2	2	-1	2	0	2
WAT1180196	Watkins LR	https://seedstor.gru.jic.ac.uk/GRU/GRUsearch-infoaccession.php?idPlant=32232	Morocco 52		MAR	300	S		0	2	0	0	0	0	1	2	2	2	0	1	2	2	-1	2	2	2	2	2	2	2	2	1	2
WAT1180197	Watkins LR	https://seedstor.gru.jic.ac.uk/GRU/GRUsearch-infoaccession.php?idPlant=32233	Aleppo 26		SYR	300	S		0	2	0	0	0	0	1	2	2	2	0	1	0	2	1	2	2	2	2	2	2	2	2	1	2
WAT1180199	Watkins LR	https://seedstor.gru.jic.ac.uk/GRU/GRUsearch-infoaccession.php?idPlant=32235	Portugal 69		PRT	300	S		2	0	0	0	0	0	-1	0	2	2	0	1	0	2	1	2	2	2	2	2	2	2	2	0	2
WAT1180200	Watkins LR	https://seedstor.gru.jic.ac.uk/GRU/GRUsearch-infoaccession.php?idPlant=32236	Portugal 73		PRT	300	S		2	2	0	0	-1	0	2	0	2	2	0	2	2	2	1	2	2	2	0	2	2	0	2	0	2
WAT1180201	Watkins LR	https://seedstor.gru.jic.ac.uk/GRU/GRUsearch-infoaccession.php?idPlant=32237	Salonika 17		GRC	300	S		2	0	0	0	0	0	0	2	2	0	0	1	0	2	1	0	2	2	2	2	2	-1	2	0	2
WAT1180202	Watkins LR	https://seedstor.gru.jic.ac.uk/GRU/GRUsearch-infoaccession.php?idPlant=32238	Smyrna 17		TUR	300	S		0	2	0	0	0	0	2	2	2	2	0	2	0	0	-1	0	2	2	2	2	2	0	2	0	2
WAT1180203	Watkins LR	https://seedstor.gru.jic.ac.uk/GRU/GRUsearch-infoaccession.php?idPlant=32239	Palestine 1		PAL	300	S		2	2	0	0	0	0	0	2	-1	2	0	1	0	-1	-1	0	2	2	2	2	2	2	2	0	2
WAT1180204	Watkins LR	https://seedstor.gru.jic.ac.uk/GRU/GRUsearch-infoaccession.php?idPlant=32240	Aleppo 1		SYR	300	S		0	2	0	0	0	0	0	2	2	2	0	1	0	2	-1	2	2	2	2	2	0	2	2	0	2
WAT1180205	Watkins LR	https://seedstor.gru.jic.ac.uk/GRU/GRUsearch-infoaccession.php?idPlant=32241	Sinai 5		EGY	300	S		2	2	0	0	0	0	2	2	2	2	0	1	0	2	0	0	2	2	2	2	2	2	2	0	2
WAT1180206	Watkins LR	https://seedstor.gru.jic.ac.uk/GRU/GRUsearch-infoaccession.php?idPlant=32242	Cyprus 12		CYP	300	S		2	0	0	0	0	0	2	2	2	0	0	1	0	2	0	0	2	2	2	2	2	2	2	0	2
WAT1180207	Watkins LR	https://seedstor.gru.jic.ac.uk/GRU/GRUsearch-infoaccession.php?idPlant=32243	Morocco 41		MAR	300	S		2	2	0	2	0	0	2	2	2	0	0	2	0	-1	-1	0	2	2	2	2	2	2	0	0	2
WAT1180208	Watkins LR	https://seedstor.gru.jic.ac.uk/GRU/GRUsearch-infoaccession.php?idPlant=32244	Damascus 5		SYR	300	S		2	0	0	0	0	0	2	0	-1	2	0	2	0	0	0	2	2	2	2	2	2	2	2	0	2
WAT1180209	Watkins LR	https://seedstor.gru.jic.ac.uk/GRU/GRUsearch-infoaccession.php?idPlant=32245	Portugal 81		PRT	300	S		2	2	0	0	0	0	-1	1	2	2	0	1	2	2	0	2	2	2	2	2	2	2	2	0	2
WAT1180210	Watkins LR	https://seedstor.gru.jic.ac.uk/GRU/GRUsearch-infoaccession.php?idPlant=32246	Egypt 67		EGY	300	S		2	2	0	2	0	0	1	2	2	0	0	2	2	2	2	2	2	2	2	2	2	2	2	0	2
WAT1180211	Watkins LR	https://seedstor.gru.jic.ac.uk/GRU/GRUsearch-infoaccession.php?idPlant=32247	Beyrout 6		LBN	300	S		2	2	0	0	0	0	0	2	2	2	0	1	2	2	0	2	2	2	2	2	2	2	2	1	2
WAT1180212	Watkins LR	https://seedstor.gru.jic.ac.uk/GRU/GRUsearch-infoaccession.php?idPlant=32248	Portugal 71		PRT	300	S		2	0	0	0	0	0	1	0	2	2	0	2	0	0	0	2	2	2	2	2	2	2	2	0	2
WAT1180213	Watkins LR	https://seedstor.gru.jic.ac.uk/GRU/GRUsearch-infoaccession.php?idPlant=32249	Aleppo 6		SYR	300	S		2	2	0	0	0	0	-1	0	2	0	0	1	0	2	0	2	2	2	2	2	2	2	2	0	2
WAT1180214	Watkins LR	https://seedstor.gru.jic.ac.uk/GRU/GRUsearch-infoaccession.php?idPlant=32250	Salonika 17		GRC	300	S		2	2	0	0	0	0	0	2	0	0	0	1	2	0	0	2	2	2	2	2	2	2	2	0	2
WAT1180215	Watkins LR	https://seedstor.gru.jic.ac.uk/GRU/GRUsearch-infoaccession.php?idPlant=32251	Egypt 7		EGY	300	S		2	0	0	0	0	0	-1	2	-1	0	0	1	1	0	-1	2	2	2	2	2	2	2	2	0	2
WAT1180216	Watkins LR	https://seedstor.gru.jic.ac.uk/GRU/GRUsearch-infoaccession.php?idPlant=32252	Morocco 23		MAR	300	S		1	2	0	0	0	0	2	2	-1	0	0	2	2	0	0	2	2	2	2	2	2	2	2	0	2
WAT1180217	Watkins LR	https://seedstor.gru.jic.ac.uk/GRU/GRUsearch-infoaccession.php?idPlant=32253	Seville 19		ESP	300	S		2	2	0	0	0	0	0	2	2	0	0	1	2	0	0	2	2	2	2	2	2	2	2	0	2
WAT1180218	Watkins LR	https://seedstor.gru.jic.ac.uk/GRU/GRUsearch-infoaccession.php?idPlant=32254	Egypt 6		EGY	300	S		2	0	0	0	0	0	-1	2	-1	0	0	0	2	0	-1	2	2	2	2	2	2	2	2	0	2
WAT1180219	Watkins LR	https://seedstor.gru.jic.ac.uk/GRU/GRUsearch-infoaccession.php?idPlant=32255	Morocco 21		MAR	300	S		2	0	0	0	0	0	2	2	1	0	0	0	2	0	0	2	2	2	2	2	2	2	2	0	2
WAT1180220	Watkins LR	https://seedstor.gru.jic.ac.uk/GRU/GRUsearch-infoaccession.php?idPlant=32256	Portugal 116		PRT	300	S		2	2	0	0	0	0	2	2	2	2	0	1	1	0	-1	2	2	2	2	2	2	2	2	0	2
WAT1180221	Watkins LR	https://seedstor.gru.jic.ac.uk/GRU/GRUsearch-infoaccession.php?idPlant=32257	Egypt 26		EGY	300	S		2	0	0	0	0	0	1	2	2	0	0	0	2	0	0	2	2	2	2	2	2	2	2	0	2
WAT1180222	Watkins LR	https://seedstor.gru.jic.ac.uk/GRU/GRUsearch-infoaccession.php?idPlant=32258	Egypt 64		EGY	300	S		2	0	0	0	0	0	-1	2	2	0	0	2	2	0	2	2	2	2	2	2	2	2	2	0	2
WAT1180223	Watkins LR	https://seedstor.gru.jic.ac.uk/GRU/GRUsearch-infoaccession.php?idPlant=32259	Damascus 10		SYR	300	S		2	2	0	0	0	0	1	2	-1	0	0	1	0	-1	-1	2	2	2	2	2	2	2	2	0	2
WAT1180224	Watkins LR	https://seedstor.gru.jic.ac.uk/GRU/GRUsearch-infoaccession.php?idPlant=32260	Morocco 25		MAR	300	S		2	0	0	0	0	0	2	2	2	0	0	2	2	0	2	2	2	-1	2	2	2	2	2	0	2
WAT1180225	Watkins LR	https://seedstor.gru.jic.ac.uk/GRU/GRUsearch-infoaccession.php?idPlant=32261	Egypt 70		EGY	300	S		2	2	0	0	0	0	0	2	-1	0	0	0	0	-1	-1	0	2	2	2	2	2	2	2	0	2
WAT1180226	Watkins LR	https://seedstor.gru.jic.ac.uk/GRU/GRUsearch-infoaccession.php?idPlant=32262	Egypt 68		EGY	300	S		2	2	0	1	0	0	0	0	2	0	0	2	0	-1	0	0	2	2	2	2	2	2	2	0	2
WAT1180227	Watkins LR	https://seedstor.gru.jic.ac.uk/GRU/GRUsearch-infoaccession.php?idPlant=32263	Cyprus 2		CYP	300	S		2	2	0	2	0	0	2	2	2	2	0	2	2	0	2	2	-1	2	2	2	2	2	2	1	0
WAT1180228	Watkins LR	https://seedstor.gru.jic.ac.uk/GRU/GRUsearch-infoaccession.php?idPlant=32264	Algeria 4		DZA	300	S		2	0	0	0	0	0	0	2	2	0	0	0	2	-1	0	2	2	2	2	2	2	2	2	0	2
WAT1180229	Watkins LR	https://seedstor.gru.jic.ac.uk/GRU/GRUsearch-infoaccession.php?idPlant=32265	Sicily 7		ITA	300	S		2	2	0	0	0	0	0	2	-1	0	0	1	2	-1	-1	2	2	2	2	2	2	2	2	0	2
WAT1180230	Watkins LR	https://seedstor.gru.jic.ac.uk/GRU/GRUsearch-infoaccession.php?idPlant=32266	Sicily 10		ITA	300	S		2	2	0	0	0	0	0	2	2	0	0	1	2	0	-1	2	-1	2	2	2	2	-1	2	0	2
WAT1180231	Watkins LR	https://seedstor.gru.jic.ac.uk/GRU/GRUsearch-infoaccession.php?idPlant=32267	Sardinia 3		ITA	300	S		2	2	0	0	0	0	0	2	2	0	0	1	2	0	0	2	2	2	2	2	2	-1	2	0	2
WAT1180232	Watkins LR	https://seedstor.gru.jic.ac.uk/GRU/GRUsearch-infoaccession.php?idPlant=32268	Smyrna 11		TUR	300	S		2	2	0	0	0	0	1	0	2	0	0	1	1	2	0	2	2	2	2	2	2	2	2	0	2
WAT1180233	Watkins LR	https://seedstor.gru.jic.ac.uk/GRU/GRUsearch-infoaccession.php?idPlant=32269	Morocco 7		MAR	300	S		2	2	0	2	0	0	1	2	2	0	0	1	2	0	-1	2	2	2	2	2	2	2	2	0	2
WAT1180234	Watkins LR	https://seedstor.gru.jic.ac.uk/GRU/GRUsearch-infoaccession.php?idPlant=32270	Sicily 2		ITA	300	S		2	2	0	0	0	0	0	2	2	0	0	1	2	-1	-1	2	2	2	2	2	2	2	2	0	2
WAT1180235	Watkins LR	https://seedstor.gru.jic.ac.uk/GRU/GRUsearch-infoaccession.php?idPlant=32271	Algeria W3187		TUN	300	S		2	0	0	2	0	0	2	0	2	0	2	2	0	2	0	0	2	2	2	2	2	2	2	0	2
WAT1180236	Watkins LR	https://seedstor.gru.jic.ac.uk/GRU/GRUsearch-infoaccession.php?idPlant=32272	Algeria W3185		TUN	300	S		2	0	0	2	0	0	-1	0	0	0	0	2	0	2	0	2	2	2	2	2	2	2	2	0	2
WAT1180237	Watkins LR	https://seedstor.gru.jic.ac.uk/GRU/GRUsearch-infoaccession.php?idPlant=32273	Georgia W7142		SUN	300	S		2	0	0	2	0	0	-1	0	-1	0	0	2	0	2	0	2	2	2	2	2	2	2	2	0	2
WAT1180238	Watkins LR	https://seedstor.gru.jic.ac.uk/GRU/GRUsearch-infoaccession.php?idPlant=32274	Azerbaijan W7144		SUN	300	S		2	0	0	2	0	0	-1	0	2	0	0	2	0	2	0	2	2	2	2	2	2	-1	2	0	2
WAT1180239	Watkins LR	https://seedstor.gru.jic.ac.uk/GRU/GRUsearch-infoaccession.php?idPlant=32275	Azerbaijan W7149		SUN	300	S		2	0	0	2	0	0	2	0	2	0	0	2	0	2	0	2	2	2	2	2	2	2	2	0	2
WAT1180240	Watkins LR	https://seedstor.gru.jic.ac.uk/GRU/GRUsearch-infoaccession.php?idPlant=32276	Italy W43325		ITA	300	S		2	0	0	2	0	0	1	0	0	0	0	2	0	2	0	2	2	2	2	2	2	2	2	0	0
WAT1180241	Watkins LR	https://seedstor.gru.jic.ac.uk/GRU/GRUsearch-infoaccession.php?idPlant=32277	Caucasus W8571		SUN	300	S		2	0	0	2	0	0	1	0	0	0	0	2	0	2	0	2	2	2	2	2	2	2	2	0	0
WAT1180242	Watkins LR	https://seedstor.gru.jic.ac.uk/GRU/GRUsearch-infoaccession.php?idPlant=32278	Georgia W7145		SUN	300	S		2	0	0	2	0	0	2	0	2	0	0	2	0	2	0	2	2	2	2	2	2	2	2	0	0
WAT1180243	Watkins LR	https://seedstor.gru.jic.ac.uk/GRU/GRUsearch-infoaccession.php?idPlant=32279	Turkestan W7388		SUN	300	S		-1	2	0	0	0	0	1	0	2	2	0	2	2	2	1	2	2	2	2	2	2	2	2	0	2
WAT1180244	Watkins LR	https://seedstor.gru.jic.ac.uk/GRU/GRUsearch-infoaccession.php?idPlant=32280	Algeria 23		DZA	300	S		2	2	0	2	0	0	1	2	2	0	0	1	2	0	-1	0	2	2	2	2	2	2	0	0	2
WAT1180245	Watkins LR	https://seedstor.gru.jic.ac.uk/GRU/GRUsearch-infoaccession.php?idPlant=32281	Algeria W4025		DZA	300	S		2	0	0	0	0	0	-1	2	-1	0	0	2	0	0	0	2	2	2	2	2	2	2	2	0	2
WAT1180246	Watkins LR	https://seedstor.gru.jic.ac.uk/GRU/GRUsearch-infoaccession.php?idPlant=32282	Algeria W4594		TUN	300	S		2	0	0	0	0	0	0	0	2	2	0	2	-1	2	-1	0	2	2	1	2	2	2	2	0	2
WAT1180247	Watkins LR	https://seedstor.gru.jic.ac.uk/GRU/GRUsearch-infoaccession.php?idPlant=32283	Algeria W3233		TUN	300	S		2	2	0	-1	0	0	1	2	2	0	0	1	0	-1	0	0	2	2	2	2	2	2	2	0	2
WAT1180248	Watkins LR	https://seedstor.gru.jic.ac.uk/GRU/GRUsearch-infoaccession.php?idPlant=32284	Algeria 25		DZA	300	S		2	0	0	0	0	0	1	2	2	0	0	2	0	2	0	2	2	2	2	2	2	2	2	0	2
WAT1180249	Watkins LR	https://seedstor.gru.jic.ac.uk/GRU/GRUsearch-infoaccession.php?idPlant=32285	Algeria W3144		TUN	300	S		2	0	0	0	0	0	-1	2	2	0	2	2	0	2	0	0	2	2	2	2	2	2	2	0	2
WAT1180250	Watkins LR	https://seedstor.gru.jic.ac.uk/GRU/GRUsearch-infoaccession.php?idPlant=32286	Algeria W3179		TUN	300	S		2	0	0	2	0	0	-1	2	2	0	0	2	0	2	0	0	2	2	2	2	2	2	0	0	2
WAT1180251	Watkins LR	https://seedstor.gru.jic.ac.uk/GRU/GRUsearch-infoaccession.php?idPlant=32287	Algeria W3180		TUN	300	S		1	0	0	0	0	0	0	2	2	0	2	2	0	2	0	2	2	2	2	2	2	2	2	0	2
WAT1180252	Watkins LR	https://seedstor.gru.jic.ac.uk/GRU/GRUsearch-infoaccession.php?idPlant=32288	Don W7389		SUN	300	S		2	0	0	0	0	0	-1	2	2	2	0	2	-1	0	2	0	2	2	2	2	2	2	2	0	2
WAT1180253	Watkins LR	https://seedstor.gru.jic.ac.uk/GRU/GRUsearch-infoaccession.php?idPlant=32289	Turkestan W7390		SUN	300	S		2	2	0	-1	0	0	1	0	2	2	0	2	0	2	1	0	2	2	2	2	2	2	2	0	2
WAT1180254	Watkins LR	https://seedstor.gru.jic.ac.uk/GRU/GRUsearch-infoaccession.php?idPlant=32290	Italy W2691		ITA	300	S		2	2	0	0	0	0	-1	0	2	0	2	2	-1	2	0	2	2	2	2	2	2	2	2	0	2
WAT1180255	Watkins LR	https://seedstor.gru.jic.ac.uk/GRU/GRUsearch-infoaccession.php?idPlant=32291	Caucasus W7387		SUN	300	S		-1	2	0	0	0	2	-1	0	2	2	0	2	2	2	1	2	2	2	0	2	2	0	2	0	2
WAT1180256	Watkins LR	https://seedstor.gru.jic.ac.uk/GRU/GRUsearch-infoaccession.php?idPlant=32292	Ukraine W7255		SUN	300	S		2	2	0	2	0	0	2	0	-1	2	0	2	2	0	2	2	2	2	2	2	2	-1	2	0	2
WAT1180257	Watkins LR	https://seedstor.gru.jic.ac.uk/GRU/GRUsearch-infoaccession.php?idPlant=32293	Algeria W4587		TUN	300	S		2	2	0	2	0	0	2	0	0	2	0	1	2	0	0	2	2	2	2	2	2	2	2	0	2
WAT1180258	Watkins LR	https://seedstor.gru.jic.ac.uk/GRU/GRUsearch-infoaccession.php?idPlant=32294	Algeria W3150		TUN	300	S		2	2	0	2	0	0	1	0	2	2	0	2	0	0	-1	2	2	2	2	2	2	-1	2	0	2
WAT1180259	Watkins LR	https://seedstor.gru.jic.ac.uk/GRU/GRUsearch-infoaccession.php?idPlant=32295	Kazak W4010		SUN	300	S		2	0	0	0	0	0	0	0	2	0	0	2	0	-1	0	2	2	2	2	2	2	2	2	0	2
WAT1180260	Watkins LR	https://seedstor.gru.jic.ac.uk/GRU/GRUsearch-infoaccession.php?idPlant=32296	Don W7467		SUN	300	S		2	0	0	2	0	0	1	2	2	0	2	2	0	2	-1	2	2	2	2	2	2	2	2	0	2
WAT1180261	Watkins LR	https://seedstor.gru.jic.ac.uk/GRU/GRUsearch-infoaccession.php?idPlant=32297	Rumania W7468		ROM	300	S		2	0	0	2	0	0	2	2	2	0	2	2	0	2	-1	2	2	2	2	2	2	2	2	0	2
WAT1180262	Watkins LR	https://seedstor.gru.jic.ac.uk/GRU/GRUsearch-infoaccession.php?idPlant=32298	Siberia W7471		SUN	300	S		2	0	0	0	0	0	0	2	2	0	0	2	1	0	0	0	2	2	2	2	2	2	2	0	2
WAT1180263	Watkins LR	https://seedstor.gru.jic.ac.uk/GRU/GRUsearch-infoaccession.php?idPlant=32299	Volga W7480		SUN	300	S		2	0	0	2	0	0	0	2	-1	0	2	2	-1	2	-1	0	2	2	2	0	2	2	2	0	2
WAT1180264	Watkins LR	https://seedstor.gru.jic.ac.uk/GRU/GRUsearch-infoaccession.php?idPlant=32300	Ukraine W7200		SUN	300	S		2	0	0	0	0	0	2	2	2	1	0	2	0	2	-1	0	2	2	2	2	2	2	2	0	2
WAT1180265	Watkins LR	https://seedstor.gru.jic.ac.uk/GRU/GRUsearch-infoaccession.php?idPlant=32301	Turkestan ?		SUN	300	S		2	0	0	0	0	0	1	0	-1	2	0	2	0	2	-1	0	2	2	2	2	2	2	2	0	2
WAT1180266	Watkins LR	https://seedstor.gru.jic.ac.uk/GRU/GRUsearch-infoaccession.php?idPlant=32302	Algeria W3185		TUN	300	S		2	2	0	0	0	0	-1	2	-1	0	0	1	2	0	-1	0	2	2	2	2	2	2	2	0	2
WAT1180267	Watkins LR	https://seedstor.gru.jic.ac.uk/GRU/GRUsearch-infoaccession.php?idPlant=32303	Ukraine W7190		SUN	300	S		1	0	0	0	2	0	0	0	-1	0	0	2	2	2	-1	0	2	2	2	2	2	2	2	0	2
WAT1180268	Watkins LR	https://seedstor.gru.jic.ac.uk/GRU/GRUsearch-infoaccession.php?idPlant=32304	USSR W5014		SUN	300	S		-1	0	0	0	0	2	2	0	2	2	2	2	0	2	1	0	2	2	2	2	2	2	2	0	2
WAT1180269	Watkins LR	https://seedstor.gru.jic.ac.uk/GRU/GRUsearch-infoaccession.php?idPlant=32305	Algeria W3137		TUN	300	S		2	0	0	0	0	0	-1	2	-1	0	0	1	2	0	-1	2	2	2	2	2	2	2	2	0	2
WAT1180270	Watkins LR	https://seedstor.gru.jic.ac.uk/GRU/GRUsearch-infoaccession.php?idPlant=32306	Algeria W3186		TUN	300	S		1	2	0	2	0	0	0	0	2	2	2	2	2	2	1	2	2	2	2	2	2	2	2	0	2
WAT1180271	Watkins LR	https://seedstor.gru.jic.ac.uk/GRU/GRUsearch-infoaccession.php?idPlant=32307	Algeria W3206		TUN	300	S		1	2	0	0	0	0	0	0	2	2	2	1	2	2	0	0	2	2	2	2	2	2	2	1	2
WAT1180272	Watkins LR	https://seedstor.gru.jic.ac.uk/GRU/GRUsearch-infoaccession.php?idPlant=32308	Algeria W3224		TUN	300	S		1	0	0	0	0	0	1	0	2	2	2	1	2	2	1	0	2	2	2	2	0	2	2	1	2
WAT1180273	Watkins LR	https://seedstor.gru.jic.ac.uk/GRU/GRUsearch-infoaccession.php?idPlant=32309	Volga W1350		SUN	300	S		2	2	0	2	0	0	2	0	2	2	2	2	2	2	1	2	2	2	2	2	2	2	2	0	2
WAT1180274	Watkins LR	https://seedstor.gru.jic.ac.uk/GRU/GRUsearch-infoaccession.php?idPlant=32310	Don W1444		SUN	300	S		1	0	0	2	0	2	0	0	2	2	0	2	2	2	1	0	2	2	2	2	2	2	2	0	2
WAT1180275	Watkins LR	https://seedstor.gru.jic.ac.uk/GRU/GRUsearch-infoaccession.php?idPlant=32311	Volga W1515		SUN	300	S		2	0	0	0	0	0	-1	2	0	2	2	2	2	0	-1	2	2	2	2	2	0	2	2	0	2
WAT1180276	Watkins LR	https://seedstor.gru.jic.ac.uk/GRU/GRUsearch-infoaccession.php?idPlant=32312	Russia W1520		SUN	300	S		2	0	0	2	0	0	0	0	-1	2	2	2	2	2	1	0	2	2	2	2	2	2	2	0	2
WAT1180277	Watkins LR	https://seedstor.gru.jic.ac.uk/GRU/GRUsearch-infoaccession.php?idPlant=32313	Siberia W3290		SUN	300	S		0	2	0	0	0	0	0	2	2	0	0	2	0	2	2	2	2	2	2	2	2	2	2	0	2
WAT1180278	Watkins LR	https://seedstor.gru.jic.ac.uk/GRU/GRUsearch-infoaccession.php?idPlant=32314	Azerbaijan W7140		SUN	300	S		2	0	0	2	0	0	-1	0	2	0	0	0	0	2	1	0	2	2	2	2	2	-1	2	0	2
WAT1180279	Watkins LR	https://seedstor.gru.jic.ac.uk/GRU/GRUsearch-infoaccession.php?idPlant=32315	Don W7405		SUN	300	S		2	2	0	0	0	0	0	2	2	0	0	2	0	2	-1	2	2	2	2	2	2	2	2	0	2
WAT1180280	Watkins LR	https://seedstor.gru.jic.ac.uk/GRU/GRUsearch-infoaccession.php?idPlant=32316	Kazak W7406		SUN	300	S		0	0	0	2	0	-1	0	0	2	2	2	2	-1	2	1	0	2	2	2	2	2	-1	2	0	2
WAT1180281	Watkins LR	https://seedstor.gru.jic.ac.uk/GRU/GRUsearch-infoaccession.php?idPlant=32317	Siberia W7408		SUN	300	S		2	0	0	0	0	0	-1	2	2	0	0	2	0	2	-1	2	2	2	2	2	2	2	2	0	2
WAT1180282	Watkins LR	https://seedstor.gru.jic.ac.uk/GRU/GRUsearch-infoaccession.php?idPlant=32318	Kazak W7420		SUN	300	S		2	0	0	0	0	0	0	1	2	0	0	2	0	2	-1	2	2	2	2	2	2	2	2	0	2
WAT1180283	Watkins LR	https://seedstor.gru.jic.ac.uk/GRU/GRUsearch-infoaccession.php?idPlant=32319	Turkestan W7450		SUN	300	S		0	0	0	0	0	2	0	2	2	0	0	2	0	2	-1	2	2	2	2	2	2	2	2	0	2
WAT1180285	Watkins LR	https://seedstor.gru.jic.ac.uk/GRU/GRUsearch-infoaccession.php?idPlant=32321	Volga W7459		SUN	300	S		2	0	0	0	0	0	0	0	2	0	0	2	-1	2	0	0	2	2	2	2	2	2	2	0	2
WAT1180286	Watkins LR	https://seedstor.gru.jic.ac.uk/GRU/GRUsearch-infoaccession.php?idPlant=32322	Transcaspian W7460		SUN	300	S		2	0	0	0	0	0	2	0	2	0	0	2	0	2	0	0	2	2	2	2	2	2	2	0	2
WAT1180287	Watkins LR	https://seedstor.gru.jic.ac.uk/GRU/GRUsearch-infoaccession.php?idPlant=32323	Georgia W7151		SUN	300	S		1	2	0	0	-1	0	0	0	0	2	0	2	2	2	-1	2	2	2	2	2	2	-1	2	0	2
WAT1180288	Watkins LR	https://seedstor.gru.jic.ac.uk/GRU/GRUsearch-infoaccession.php?idPlant=32324	Caucasus W8550		SUN	300	S		0	0	0	2	0	0	-1	0	2	0	0	2	2	2	0	0	2	2	2	2	2	2	2	0	2
WAT1180289	Watkins LR	https://seedstor.gru.jic.ac.uk/GRU/GRUsearch-infoaccession.php?idPlant=32325	Ankara 1		TUR	300	S		-1	2	0	2	0	0	2	0	2	0	0	2	2	0	0	0	2	2	2	2	2	2	2	0	2
WAT1180290	Watkins LR	https://seedstor.gru.jic.ac.uk/GRU/GRUsearch-infoaccession.php?idPlant=32326	Ansheron W73309		SUN	300	S		2	0	0	2	0	0	1	2	-1	0	0	2	0	2	-1	0	2	2	2	2	2	2	2	0	2
WAT1180292	Watkins LR	https://seedstor.gru.jic.ac.uk/GRU/GRUsearch-infoaccession.php?idPlant=32328	Ukraine W7205		SUN	300	S		0	2	0	2	0	0	1	0	-1	2	2	2	-1	2	2	0	2	2	2	2	2	2	2	0	2
WAT1180293	Watkins LR	https://seedstor.gru.jic.ac.uk/GRU/GRUsearch-infoaccession.php?idPlant=32329	Italy W2228		ITA	300	S		2	0	0	2	0	0	1	2	-1	0	0	2	0	0	1	2	2	2	2	2	2	2	2	0	2
WAT1180294	Watkins LR	https://seedstor.gru.jic.ac.uk/GRU/GRUsearch-infoaccession.php?idPlant=32330	Caucasus W8560		SUN	300	S		1	0	0	2	0	0	-1	0	-1	0	0	2	2	2	0	2	2	2	2	2	2	2	2	0	0
WAT1180295	Watkins LR	https://seedstor.gru.jic.ac.uk/GRU/GRUsearch-infoaccession.php?idPlant=32331	Algeria W3229		TUN	300	S		2	2	0	0	0	0	-1	2	2	0	0	2	0	2	2	2	2	2	0	2	2	2	2	0	2
WAT1180297	Watkins LR	https://seedstor.gru.jic.ac.uk/GRU/GRUsearch-infoaccession.php?idPlant=32333	Algeria 29		DZA	300	S		2	0	0	2	0	0	-1	0	2	0	0	0	0	0	0	0	2	2	2	2	2	2	2	0	2
WAT1180298	Watkins LR	https://seedstor.gru.jic.ac.uk/GRU/GRUsearch-infoaccession.php?idPlant=32334	Algeria W3197		TUN	300	S		0	0	0	2	0	0	1	2	2	0	2	2	2	2	-1	0	2	2	2	2	2	2	2	0	2
WAT1180299	Watkins LR	https://seedstor.gru.jic.ac.uk/GRU/GRUsearch-infoaccession.php?idPlant=32335	Georgia W3096		SUN	300	S		1	0	0	2	0	0	0	2	2	0	0	2	0	2	-1	0	2	2	2	2	2	2	2	0	2
WAT1180300	Watkins LR	https://seedstor.gru.jic.ac.uk/GRU/GRUsearch-infoaccession.php?idPlant=32336	Siberia W4076		SUN	300	S		2	0	0	2	0	2	1	0	2	0	0	2	2	0	-1	0	-1	2	2	2	2	2	2	0	2
WAT1180301	Watkins LR	https://seedstor.gru.jic.ac.uk/GRU/GRUsearch-infoaccession.php?idPlant=32337	Caucasus W8531		SUN	300	S		2	0	0	2	0	2	-1	0	0	0	0	2	-1	2	-1	0	2	2	2	2	2	2	2	0	2
WAT1180302	Watkins LR	https://seedstor.gru.jic.ac.uk/GRU/GRUsearch-infoaccession.php?idPlant=32338	Azerbaijan W7153		SUN	300	S		0	0	0	2	0	0	0	2	-1	0	0	2	-1	0	-1	0	2	2	2	2	2	2	2	0	2
WAT1180303	Watkins LR	https://seedstor.gru.jic.ac.uk/GRU/GRUsearch-infoaccession.php?idPlant=32339	Caucasus W8548		SUN	300	S		-1	0	0	2	0	0	1	2	-1	0	0	2	0	0	-1	2	2	2	2	2	2	2	2	0	2
WAT1180306	Watkins LR	https://seedstor.gru.jic.ac.uk/GRU/GRUsearch-infoaccession.php?idPlant=32342	Algeria W4590		TUN	300	S		1	0	0	2	0	0	-1	2	2	0	0	2	0	0	-1	2	2	2	2	2	2	2	2	0	2
WAT1180307	Watkins LR	https://seedstor.gru.jic.ac.uk/GRU/GRUsearch-infoaccession.php?idPlant=32343	Azerbaijan W73311		SUN	300	S		2	1	0	2	0	-1	-1	2	2	0	0	2	0	2	-1	2	2	2	2	2	2	2	2	0	2
WAT1180308	Watkins LR	https://seedstor.gru.jic.ac.uk/GRU/GRUsearch-infoaccession.php?idPlant=32344	Volga W7393		SUN	300	S		2	0	0	2	0	0	0	2	2	0	0	2	0	0	0	2	2	2	2	2	2	2	2	0	2
WAT1180309	Watkins LR	https://seedstor.gru.jic.ac.uk/GRU/GRUsearch-infoaccession.php?idPlant=32345	Caucasus W8568		SUN	300	S		2	0	0	2	0	0	0	2	-1	0	0	2	0	0	0	2	2	2	2	2	2	2	2	0	2
WAT1180310	Watkins LR	https://seedstor.gru.jic.ac.uk/GRU/GRUsearch-infoaccession.php?idPlant=32346	Algeria W2235		DZA	300	S		2	2	0	0	0	0	2	2	2	0	2	1	2	0	2	0	2	2	2	2	2	2	1	0	2
WAT1180311	Watkins LR	https://seedstor.gru.jic.ac.uk/GRU/GRUsearch-infoaccession.php?idPlant=32347	Kazak W3643		SUN	300	S		2	2	0	0	0	0	-1	2	2	0	2	1	2	2	2	0	2	2	2	2	2	2	0	0	2
WAT1180312	Watkins LR	https://seedstor.gru.jic.ac.uk/GRU/GRUsearch-infoaccession.php?idPlant=32348	Siberia W4575		SUN	300	S		2	0	0	2	0	0	0	0	-1	2	2	2	0	0	2	0	2	2	2	2	2	2	2	0	2
WAT1180313	Watkins LR	https://seedstor.gru.jic.ac.uk/GRU/GRUsearch-infoaccession.php?idPlant=32349	Volga W7396		SUN	300	S		2	0	0	2	0	0	-1	0	2	2	2	2	0	2	1	0	2	2	2	2	2	2	2	0	2
WAT1180314	Watkins LR	https://seedstor.gru.jic.ac.uk/GRU/GRUsearch-infoaccession.php?idPlant=32350	Transcaspian W7391		SUN	300	S		2	0	0	2	0	0	-1	0	2	0	2	2	2	2	0	2	2	2	2	2	2	2	2	0	2
WAT1180315	Watkins LR	https://seedstor.gru.jic.ac.uk/GRU/GRUsearch-infoaccession.php?idPlant=32351	Algeria W4585		TUN	300	S		2	2	0	0	0	0	0	2	2	0	0	2	0	2	0	2	2	2	2	2	2	2	2	0	2
WAT1180316	Watkins LR	https://seedstor.gru.jic.ac.uk/GRU/GRUsearch-infoaccession.php?idPlant=32352	Georgia W7394		SUN	300	S		1	2	0	2	0	0	0	2	2	2	0	2	2	0	2	2	2	2	2	2	2	2	2	0	2
WAT1180317	Watkins LR	https://seedstor.gru.jic.ac.uk/GRU/GRUsearch-infoaccession.php?idPlant=32353	Volga W7398		SUN	300	S		2	2	0	2	0	0	-1	0	2	0	2	2	2	2	2	2	2	2	2	2	2	2	2	0	2
WAT1180318	Watkins LR	https://seedstor.gru.jic.ac.uk/GRU/GRUsearch-infoaccession.php?idPlant=32354	Volga W7401		SUN	300	S		-1	2	0	0	0	0	0	2	2	0	0	2	2	0	2	2	2	2	2	2	2	2	2	0	2
WAT1180319	Watkins LR	https://seedstor.gru.jic.ac.uk/GRU/GRUsearch-infoaccession.php?idPlant=32355	Ukraine W7195		SUN	300	S		2	0	0	2	0	0	0	0	2	2	2	2	0	2	1	0	2	2	2	2	2	2	2	0	2
WAT1180321	Watkins LR	https://seedstor.gru.jic.ac.uk/GRU/GRUsearch-infoaccession.php?idPlant=32357	Caucasus W8555		SUN	300	S		-1	0	0	2	0	0	0	2	2	2	0	2	2	0	1	2	2	2	0	2	2	2	2	0	2
WAT1180322	Watkins LR	https://seedstor.gru.jic.ac.uk/GRU/GRUsearch-infoaccession.php?idPlant=32358	Algeria W3205		TUN	300	S		2	2	0	0	0	0	0	2	-1	2	0	2	0	2	0	2	2	2	2	2	2	2	0	0	2
WAT1180323	Watkins LR	https://seedstor.gru.jic.ac.uk/GRU/GRUsearch-infoaccession.php?idPlant=32359	Don W1446		SUN	300	S		2	2	0	2	0	0	0	2	2	0	0	2	0	2	1	2	2	2	2	2	2	2	2	0	2
WAT1180325	Watkins LR	https://seedstor.gru.jic.ac.uk/GRU/GRUsearch-infoaccession.php?idPlant=32361	Don W1445		SUN	300	S		2	2	0	0	0	0	1	2	2	0	0	1	0	-1	0	2	-1	2	2	2	2	2	2	0	2
WAT1180326	Watkins LR	https://seedstor.gru.jic.ac.uk/GRU/GRUsearch-infoaccession.php?idPlant=32362	Algeria W3155		TUN	300	S		0	2	0	0	0	0	1	2	-1	0	0	2	2	0	0	2	2	2	2	2	2	2	2	0	2
WAT1180327	Watkins LR	https://seedstor.gru.jic.ac.uk/GRU/GRUsearch-infoaccession.php?idPlant=32363	Siberia W3287		SUN	300	S		2	0	0	0	-1	0	1	2	2	0	0	2	2	2	-1	2	2	2	2	2	2	2	2	-1	2
WAT1180328	Watkins LR	https://seedstor.gru.jic.ac.uk/GRU/GRUsearch-infoaccession.php?idPlant=32364	Kazak W3302		SUN	300	S		0	2	0	0	0	0	1	2	2	0	0	1	2	0	0	2	2	2	2	2	2	2	2	0	2
WAT1180329	Watkins LR	https://seedstor.gru.jic.ac.uk/GRU/GRUsearch-infoaccession.php?idPlant=32365	Eritrea 6		ETH	300	S		0	1	0	1	0	0	-1	2	0	2	1	2	2	0	-1	0	2	2	2	2	2	2	2	0	2
WAT1180330	Watkins LR	https://seedstor.gru.jic.ac.uk/GRU/GRUsearch-infoaccession.php?idPlant=32366	Abyssinia 29		ETH	300	S		2	2	0	0	0	2	2	2	2	0	0	0	0	2	0	2	-1	2	2	2	2	2	2	0	0
WAT1180331	Watkins LR	https://seedstor.gru.jic.ac.uk/GRU/GRUsearch-infoaccession.php?idPlant=32367	Abyssinia 23		ETH	300	S		2	2	0	0	0	-1	2	2	2	0	0	2	2	2	0	2	2	2	2	2	2	2	2	0	0
WAT1180332	Watkins LR	https://seedstor.gru.jic.ac.uk/GRU/GRUsearch-infoaccession.php?idPlant=32368	Abyssinia R65		ETH	300	S		2	0	0	0	0	0	-1	0	2	0	0	2	2	2	0	2	2	2	2	2	2	2	2	2	2
WAT1180333	Watkins LR	https://seedstor.gru.jic.ac.uk/GRU/GRUsearch-infoaccession.php?idPlant=32369	Abyssinia R80		ETH	300	S		2	0	0	0	0	0	-1	0	2	0	0	2	-1	2	0	2	2	2	2	2	2	2	2	2	2
WAT1180334	Watkins LR	https://seedstor.gru.jic.ac.uk/GRU/GRUsearch-infoaccession.php?idPlant=32370	Eritrea 6		ETH	300	S		2	2	0	2	0	0	-1	2	2	0	0	0	-1	-1	-1	2	-1	2	2	2	2	2	1	2	2
WAT1180335	Watkins LR	https://seedstor.gru.jic.ac.uk/GRU/GRUsearch-infoaccession.php?idPlant=32371	Abyssinia 10		ETH	300	S		2	2	0	0	0	0	2	2	2	0	0	0	2	2	0	2	2	2	2	2	2	2	2	0	0
WAT1180336	Watkins LR	https://seedstor.gru.jic.ac.uk/GRU/GRUsearch-infoaccession.php?idPlant=32372	Abyssinia R134		ETH	300	S		2	2	0	0	0	0	-1	2	2	0	0	2	2	0	0	2	2	2	2	2	2	2	2	0	0
WAT1180337	Watkins LR	https://seedstor.gru.jic.ac.uk/GRU/GRUsearch-infoaccession.php?idPlant=32373	Eritrea 6		ETH	300	S		2	0	0	2	0	0	2	2	2	0	0	2	2	2	0	0	-1	2	2	2	2	2	2	2	0
WAT1180338	Watkins LR	https://seedstor.gru.jic.ac.uk/GRU/GRUsearch-infoaccession.php?idPlant=32374	Abysinnia Flaksberger 3		ETH	300	S		-1	2	0	0	0	0	-1	2	2	0	-1	2	0	2	0	2	2	2	0	2	2	2	2	0	2
WAT1180339	Watkins LR	https://seedstor.gru.jic.ac.uk/GRU/GRUsearch-infoaccession.php?idPlant=32375	Abysinnia Flaksberger 10		ETH	300	S		2	1	0	1	0	0	2	0	2	1	0	2	2	2	2	0	2	2	2	2	2	2	2	1	2
WAT1180340	Watkins LR	https://seedstor.gru.jic.ac.uk/GRU/GRUsearch-infoaccession.php?idPlant=32376	Abysinnia Flaksberger 10		ETH	300	S		2	0	0	0	0	0	1	2	-1	0	0	1	1	2	1	0	2	2	2	2	2	2	2	0	2
WAT1180341	Watkins LR	https://seedstor.gru.jic.ac.uk/GRU/GRUsearch-infoaccession.php?idPlant=32377	Abysinnia W7773		ETH	300	S		2	2	0	0	0	0	1	2	2	2	0	2	0	2	2	2	2	2	2	2	2	2	2	0	2
WAT1180342	Watkins LR	https://seedstor.gru.jic.ac.uk/GRU/GRUsearch-infoaccession.php?idPlant=32378	Abysinnia W7770		ETH	300	S		2	2	0	0	0	0	-1	2	-1	2	0	2	0	2	2	2	2	2	2	2	2	2	2	0	2
WAT1180343	Watkins LR	https://seedstor.gru.jic.ac.uk/GRU/GRUsearch-infoaccession.php?idPlant=32379	Abysinnia W7780		ETH	300	S		2	0	0	0	0	-1	2	2	2	0	0	0	0	2	-1	2	-1	2	2	2	2	2	2	0	0
WAT1180345	Watkins LR	https://seedstor.gru.jic.ac.uk/GRU/GRUsearch-infoaccession.php?idPlant=32380	Abysinnia W7775		ETH	300	S		2	0	0	0	0	0	2	2	0	0	0	2	2	2	0	2	2	2	2	2	2	-1	2	0	2
WAT1180346	Watkins LR	https://seedstor.gru.jic.ac.uk/GRU/GRUsearch-infoaccession.php?idPlant=32381	Abysinnia W7808		ETH	300	S		2	0	0	0	0	-1	-1	2	2	0	0	0	2	2	2	2	2	2	2	2	2	-1	2	0	0
WAT1180347	Watkins LR	https://seedstor.gru.jic.ac.uk/GRU/GRUsearch-infoaccession.php?idPlant=32382	Abysinnia W7798		ETH	300	S		0	1	0	1	0	-1	2	2	2	0	1	2	0	2	1	2	2	2	2	2	2	2	2	0	2
WAT1180368	Watkins LR	https://seedstor.gru.jic.ac.uk/GRU/GRUsearch-infoaccession.php?idPlant=34051	Vroullos		CYP	300	S		2	0	0	2	0	0	-1	2	2	0	-1	1	0	0	-1	0	2	2	2	2	2	2	2	0	2
WAT1180369	Watkins LR	https://seedstor.gru.jic.ac.uk/GRU/GRUsearch-infoaccession.php?idPlant=34052	Mavroullos		CYP	300	S		2	0	0	2	0	0	1	0	2	2	2	2	0	0	0	2	2	2	2	2	2	2	2	0	2
WAT1180370	Watkins LR	https://seedstor.gru.jic.ac.uk/GRU/GRUsearch-infoaccession.php?idPlant=34053	WAT1180370		CYP	300	S		0	0	0	2	0	0	2	0	0	0	0	2	0	0	2	2	2	2	2	2	0	2	2	1	2
WAT1180371	Watkins LR	https://seedstor.gru.jic.ac.uk/GRU/GRUsearch-infoaccession.php?idPlant=34054	WAT1180371		CYP	300	S		2	0	0	2	0	0	1	0	2	0	2	2	0	2	2	2	2	2	2	2	2	2	2	1	2
WAT1180372	Watkins LR	https://seedstor.gru.jic.ac.uk/GRU/GRUsearch-infoaccession.php?idPlant=34055	Mavotheri		CYP	300	S		0	0	0	2	-1	0	1	0	0	0	2	2	0	0	2	2	2	2	2	2	2	2	2	0	2
WAT1180373	Watkins LR	https://seedstor.gru.jic.ac.uk/GRU/GRUsearch-infoaccession.php?idPlant=34056	Vroullos		CYP	300	S		2	2	0	2	-1	0	2	0	-1	0	2	2	0	2	2	2	2	2	2	2	2	-1	2	0	2
WAT1180374	Watkins LR	https://seedstor.gru.jic.ac.uk/GRU/GRUsearch-infoaccession.php?idPlant=34057	Aiki 673/56		0	300	S		2	2	0	2	0	0	1	2	2	0	0	2	0	0	2	2	2	2	2	2	0	2	2	0	2
WAT1180376	Watkins LR	https://seedstor.gru.jic.ac.uk/GRU/GRUsearch-infoaccession.php?idPlant=34059	Langdon		USA	300	S		0	2	0	0	0	0	-1	2	2	0	0	2	2	2	2	2	2	2	2	2	2	2	2	0	2
WAT1180383	Watkins LR	https://seedstor.gru.jic.ac.uk/GRU/GRUsearch-infoaccession.php?idPlant=34060	Epidur - original stock		FRA	300	S		2	0	0	2	0	0	-1	2	2	2	0	1	2	0	2	2	2	2	2	2	2	2	2	0	-1
WAT1180384	Watkins LR	https://seedstor.gru.jic.ac.uk/GRU/GRUsearch-infoaccession.php?idPlant=34061	Neodur - original stock		FRA	300	S		2	2	0	0	0	0	2	2	2	0	0	2	1	-1	2	2	2	2	2	2	2	2	2	0	2
WAT1180391	Watkins LR	https://seedstor.gru.jic.ac.uk/GRU/GRUsearch-infoaccession.php?idPlant=34064	Cando		*	300	S		0	0	0	2	0	0	1	2	2	0	0	2	2	2	2	2	2	2	2	2	2	2	2	0	2
WAT1180392	Watkins LR	https://seedstor.gru.jic.ac.uk/GRU/GRUsearch-infoaccession.php?idPlant=34065	Mexicali 75		*	300	S		2	0	0	2	0	0	-1	2	2	2	0	2	2	2	0	2	2	2	2	2	2	2	2	0	0
W0173	BBSRC Small-Grain Cereal Collections	https://seedstor.gru.jic.ac.uk/GRU/GRUsearch-infoaccession.php?idPlant=13781	Griffon	1962	MAR	500	C	Spring	0	2	1	2	0	0	-1	0	2	0	0	2	0	1	2	1	1	2	2	2	2	2	2	0	2
W0174	BBSRC Small-Grain Cereal Collections	https://seedstor.gru.jic.ac.uk/GRU/GRUsearch-infoaccession.php?idPlant=13782	Mahmoudi * M&#39;rari	1962	MAR	410	B	Spring	2	0	1	2	0	0	0	2	1	0	0	2	-1	1	-1	0	1	2	2	2	2	2	1	0	2
W0175	BBSRC Small-Grain Cereal Collections	https://seedstor.gru.jic.ac.uk/GRU/GRUsearch-infoaccession.php?idPlant=13783	Zephyr	1962	MAR	500	C	Spring	2	2	1	0	0	0	0	2	-1	2	2	2	2	1	0	1	1	2	2	2	0	2	2	0	2
W0283	BBSRC Small-Grain Cereal Collections	https://seedstor.gru.jic.ac.uk/GRU/GRUsearch-infoaccession.php?idPlant=13884	Ble Dur 0181	1962	MAR	300	L	Spring	2	2	1	0	0	0	0	2	1	0	0	1	2	1	-1	1	1	2	2	2	2	2	2	0	2
W0284	BBSRC Small-Grain Cereal Collections	https://seedstor.gru.jic.ac.uk/GRU/GRUsearch-infoaccession.php?idPlant=13885	Ble Dur 2777	1962	MAR	300	L	Spring	2	0	1	0	-1	0	0	-1	-1	2	2	2	2	-1	0	1	-1	2	2	2	2	2	2	0	2
W0285	BBSRC Small-Grain Cereal Collections	https://seedstor.gru.jic.ac.uk/GRU/GRUsearch-infoaccession.php?idPlant=13886	Ble Dur 3225	1962	MAR	300	L	Spring	2	2	-1	2	0	0	0	0	-1	2	0	1	2	-1	0	1	-1	2	2	2	2	2	2	-1	2
W0702	BBSRC Small-Grain Cereal Collections	https://seedstor.gru.jic.ac.uk/GRU/GRUsearch-infoaccession.php?idPlant=14266	Curiosita 52 Grenet	1970				Winter	2	2	-1	2	-1	0	0	-1	-1	0	0	1	0	-1	0	-1	-1	2	0	2	2	2	2	1	2
W0738	BBSRC Small-Grain Cereal Collections	https://seedstor.gru.jic.ac.uk/GRU/GRUsearch-infoaccession.php?idPlant=14300	Iumillo	1971	USA	500	C	Winter	-1	0	1	-1	0	-1	-1	0	-1	2	2	-1	-1	2	-1	1	1	-1	2	2	2	2	2	0	2
W0744	BBSRC Small-Grain Cereal Collections	https://seedstor.gru.jic.ac.uk/GRU/GRUsearch-infoaccession.php?idPlant=14306	Golden Ball	1971	ZAF	500	C	Winter	2	0	0	2	2	-1	0	1	2	2	2	2	0	2	2	0	2	2	1	2	2	2	2	2	0
W0755	BBSRC Small-Grain Cereal Collections	https://seedstor.gru.jic.ac.uk/GRU/GRUsearch-infoaccession.php?idPlant=14317	Giza 1E	1971	EGY	300	L	Spring	-1	2	0	0	2	0	-1	2	2	0	2	-1	0	2	2	1	2	-1	1	1	2	0	2	2	0
W0756	BBSRC Small-Grain Cereal Collections	https://seedstor.gru.jic.ac.uk/GRU/GRUsearch-infoaccession.php?idPlant=14318	Gaza W 277	1971	EGY	300	L	Spring	2	0	0	0	2	0	0	2	2	0	0	1	0	2	2	-1	2	2	1	2	0	0	2	2	0
W0922	BBSRC Small-Grain Cereal Collections	https://seedstor.gru.jic.ac.uk/GRU/GRUsearch-infoaccession.php?idPlant=14482	Durum 1159	1972	ITA	300	L	Winter	2	0	1	2	0	0	-1	1	2	2	0	2	2	2	2	1	1	2	2	2	2	0	0	0	2
W0923	BBSRC Small-Grain Cereal Collections	https://seedstor.gru.jic.ac.uk/GRU/GRUsearch-infoaccession.php?idPlant=14483	Lambro	1972	ITA	500	C	Winter	2	2	-1	2	0	0	-1	2	2	2	0	1	2	2	2	1	1	2	0	2	2	0	2	1	2
W0924	BBSRC Small-Grain Cereal Collections	https://seedstor.gru.jic.ac.uk/GRU/GRUsearch-infoaccession.php?idPlant=14484	Belfuggito	1972	ITA	500	C	Winter	2	2	1	2	0	0	0	2	2	2	0	1	-1	2	2	1	-1	2	0	2	2	0	0	1	2
W0966	BBSRC Small-Grain Cereal Collections	https://seedstor.gru.jic.ac.uk/GRU/GRUsearch-infoaccession.php?idPlant=14525	Morocco Amizmiz C	1972	MAR	300	L	Spring	2	0	1	2	2	0	-1	2	1	0	0	1	0	-1	-1	0	1	2	2	2	2	2	1	0	2
W0967	BBSRC Small-Grain Cereal Collections	https://seedstor.gru.jic.ac.uk/GRU/GRUsearch-infoaccession.php?idPlant=14526	Morocco Amizmiz D	1972	MAR	300	L	Spring	2	0	1	2	0	0	0	2	-1	0	0	1	0	-1	-1	0	1	2	2	2	2	2	0	0	2
W1120	BBSRC Small-Grain Cereal Collections	https://seedstor.gru.jic.ac.uk/GRU/GRUsearch-infoaccession.php?idPlant=14674	Ummedpur Wheat	1973	IND	300	L	Winter	2	2	1	2	0	0	0	2	2	2	2	1	0	2	0	0	1	2	0	2	2	2	2	1	2
W1181	BBSRC Small-Grain Cereal Collections	https://seedstor.gru.jic.ac.uk/GRU/GRUsearch-infoaccession.php?idPlant=14733	Cappelli	1973	ITA	500	C	Spring	2	0	1	2	1	0	0	1	1	2	0	1	2	1	2	0	1	2	2	2	-1	2	1	0	2
W1184	BBSRC Small-Grain Cereal Collections	https://seedstor.gru.jic.ac.uk/GRU/GRUsearch-infoaccession.php?idPlant=14736	Timilia Durum	1973	ITA			Winter	1	0	1	0	0	0	0	0	2	0	0	2	2	2	0	1	1	2	2	2	2	2	2	0	2
W1449	BBSRC Small-Grain Cereal Collections	https://seedstor.gru.jic.ac.uk/GRU/GRUsearch-infoaccession.php?idPlant=14992	Lakota	1973	USA	500	C	Spring	2	2	0	0	0	0	0	1	2	0	0	2	2	2	2	1	1	2	2	2	2	2	2	0	0
W1663	BBSRC Small-Grain Cereal Collections	https://seedstor.gru.jic.ac.uk/GRU/GRUsearch-infoaccession.php?idPlant=15197	Pakistan 43B W-2&#047;1	1975	PAK	999	S	Winter	2	2	0	0	2	1	0	2	2	0	2	1	-1	2	2	1	-1	2	1	2	2	0	2	2	0
W2569	BBSRC Small-Grain Cereal Collections	https://seedstor.gru.jic.ac.uk/GRU/GRUsearch-infoaccession.php?idPlant=16000	Krasnodarskaja 46	1976	SUN			Spring	2	0	1	0	0	0	0	1	2	0	2	2	0	2	-1	1	1	2	2	2	2	2	2	0	2
W2585	BBSRC Small-Grain Cereal Collections	https://seedstor.gru.jic.ac.uk/GRU/GRUsearch-infoaccession.php?idPlant=16013	NP 401	1976	IND	410	B	Spring	-1	2	1	0	0	0	0	1	2	0	0	2	2	1	0	1	1	2	2	2	2	2	2	0	2
W2977	BBSRC Small-Grain Cereal Collections	https://seedstor.gru.jic.ac.uk/GRU/GRUsearch-infoaccession.php?idPlant=16399	Bijga Yellow	1979	IND	500	C	Spring	0	0	0	0	0	0	0	0	1	0	0	2	2	1	0	0	1	2	2	2	2	2	2	0	2
W3001	BBSRC Small-Grain Cereal Collections	https://seedstor.gru.jic.ac.uk/GRU/GRUsearch-infoaccession.php?idPlant=16423	Malavika	1979	IND	500	C	Spring	2	0	1	0	0	-1	0	2	1	0	0	2	0	2	-1	-1	1	2	2	2	2	0	2	0	0
W3064	BBSRC Small-Grain Cereal Collections	https://seedstor.gru.jic.ac.uk/GRU/GRUsearch-infoaccession.php?idPlant=16486	Baiadi	1979	SYR			Spring	2	0	-1	2	0	0	-1	2	2	0	0	2	2	1	0	0	1	2	2	2	2	2	2	0	0
W3066	BBSRC Small-Grain Cereal Collections	https://seedstor.gru.jic.ac.uk/GRU/GRUsearch-infoaccession.php?idPlant=16488	Hamari	1979	SYR			Spring	2	0	1	0	0	0	-1	2	2	0	0	2	2	2	0	1	1	2	2	2	2	2	2	0	2
W3068	BBSRC Small-Grain Cereal Collections	https://seedstor.gru.jic.ac.uk/GRU/GRUsearch-infoaccession.php?idPlant=16490	Horani	1979	SYR	500	C	Spring	2	0	0	2	0	0	0	2	2	0	0	2	2	2	0	1	1	2	2	2	2	2	2	0	0
W3069	BBSRC Small-Grain Cereal Collections	https://seedstor.gru.jic.ac.uk/GRU/GRUsearch-infoaccession.php?idPlant=16491	Joric 69	1979	MEX	410	B	Spring	2	0	1	2	0	0	0	1	2	2	0	1	-1	2	0	-1	1	2	2	2	2	0	2	0	2
W3070	BBSRC Small-Grain Cereal Collections	https://seedstor.gru.jic.ac.uk/GRU/GRUsearch-infoaccession.php?idPlant=16492	Storks	1979	SYR	500	C	Spring	2	0	0	2	0	0	0	2	2	2	0	2	-1	2	0	1	1	2	2	2	2	2	2	0	0
W3072	BBSRC Small-Grain Cereal Collections	https://seedstor.gru.jic.ac.uk/GRU/GRUsearch-infoaccession.php?idPlant=16494	D-Dwarf-S 15 * Cis	1979	SYR	410	B	Spring	2	0	1	2	0	0	0	2	2	2	0	2	0	-1	-1	1	-1	2	2	2	2	2	2	0	2
W3073	BBSRC Small-Grain Cereal Collections	https://seedstor.gru.jic.ac.uk/GRU/GRUsearch-infoaccession.php?idPlant=16495	Crs-T-dic-Vernum G 11s	1979	SYR	410	B	Spring	2	2	1	2	0	0	0	2	2	2	0	2	0	2	2	1	1	-1	2	2	2	2	2	0	0
W3075	BBSRC Small-Grain Cereal Collections	https://seedstor.gru.jic.ac.uk/GRU/GRUsearch-infoaccession.php?idPlant=16497	Gezira 17	1979	SYR	410	B	Spring	2	0	1	2	0	0	0	1	-1	2	0	2	0	2	0	1	1	2	2	2	2	2	2	0	0
W4098	BBSRC Small-Grain Cereal Collections	https://seedstor.gru.jic.ac.uk/GRU/GRUsearch-infoaccession.php?idPlant=17460	Castelporziano	1985	ITA	500	C	Spring	2	0	1	0	2	0	0	1	2	2	2	2	0	2	0	0	2	2	1	0	2	2	2	2	0
W4099	BBSRC Small-Grain Cereal Collections	https://seedstor.gru.jic.ac.uk/GRU/GRUsearch-infoaccession.php?idPlant=17461	Bidi	1985	ITA	500	C	Spring	2	2	1	2	0	0	0	1	-1	0	0	1	-1	1	-1	0	1	2	2	2	2	2	1	0	2
W4100	BBSRC Small-Grain Cereal Collections	https://seedstor.gru.jic.ac.uk/GRU/GRUsearch-infoaccession.php?idPlant=17462	Cappelli	1985	ITA	500	C	Spring	2	0	1	2	0	0	0	1	1	2	0	1	2	2	2	0	1	2	2	2	2	2	1	0	2
W4101	BBSRC Small-Grain Cereal Collections	https://seedstor.gru.jic.ac.uk/GRU/GRUsearch-infoaccession.php?idPlant=17463	Botno	1985	USA	500	C	Spring	2	0	0	2	0	0	0	2	2	0	0	2	-1	2	2	1	1	2	2	2	2	2	2	0	0
W4102	BBSRC Small-Grain Cereal Collections	https://seedstor.gru.jic.ac.uk/GRU/GRUsearch-infoaccession.php?idPlant=17464	Rugby	1985	USA	500	C	Spring	2	0	0	2	-1	0	0	2	2	0	0	2	0	2	2	1	1	2	2	2	2	2	2	0	0
W4181	BBSRC Small-Grain Cereal Collections	https://seedstor.gru.jic.ac.uk/GRU/GRUsearch-infoaccession.php?idPlant=17527	IAR W 136-2	1985		410	B	Winter	2	2	0	0	0	2	0	2	1	0	0	0	0	2	0	-1	1	2	2	2	2	0	2	2	0
W4247	BBSRC Small-Grain Cereal Collections	https://seedstor.gru.jic.ac.uk/GRU/GRUsearch-infoaccession.php?idPlant=17579	PI 211698	1985	TUR			Winter	2	0	1	2	2	0	0	-1	2	0	0	2	0	2	0	0	1	-1	2	2	2	2	2	0	2
W4318	BBSRC Small-Grain Cereal Collections	https://seedstor.gru.jic.ac.uk/GRU/GRUsearch-infoaccession.php?idPlant=17644	Cando	1985	USA	500	C	Spring	-1	0	0	2	1	0	0	2	2	0	0	2	2	2	2	1	1	2	2	2	2	2	2	0	0
W4320	BBSRC Small-Grain Cereal Collections	https://seedstor.gru.jic.ac.uk/GRU/GRUsearch-infoaccession.php?idPlant=17646	Mexicali 75	1985	MEX			Spring	2	0	0	2	2	0	0	2	2	2	0	2	0	2	1	1	1	2	2	2	2	2	2	0	0
W4397	BBSRC Small-Grain Cereal Collections	https://seedstor.gru.jic.ac.uk/GRU/GRUsearch-infoaccession.php?idPlant=17722	India 158 W-2	1977	IND	999	S	Winter	2	0	1	2	0	0	-1	2	1	0	0	2	0	2	2	1	1	2	2	2	2	2	2	0	2
W4399	BBSRC Small-Grain Cereal Collections	https://seedstor.gru.jic.ac.uk/GRU/GRUsearch-infoaccession.php?idPlant=17724	India 158 W-4	1977	IND	999	S	Winter	2	0	1	2	0	0	0	2	-1	0	0	2	0	2	2	1	1	2	2	2	2	2	2	0	2
W4401	BBSRC Small-Grain Cereal Collections	https://seedstor.gru.jic.ac.uk/GRU/GRUsearch-infoaccession.php?idPlant=17726	India 158 W-6	1977	IND	999	S	Winter	2	0	1	2	-1	0	0	2	1	0	0	2	0	2	2	1	1	2	2	2	2	2	2	0	2
W4403	BBSRC Small-Grain Cereal Collections	https://seedstor.gru.jic.ac.uk/GRU/GRUsearch-infoaccession.php?idPlant=17728	India 158 W-8	1977	IND	999	S	Winter	2	0	1	2	0	0	0	2	-1	0	0	2	0	2	2	1	1	2	2	2	2	2	2	0	2
W4404	BBSRC Small-Grain Cereal Collections	https://seedstor.gru.jic.ac.uk/GRU/GRUsearch-infoaccession.php?idPlant=17729	India 158 W-9	1977	IND	999	S	Winter	2	0	1	2	0	0	0	2	1	0	0	2	0	2	2	1	1	2	2	2	2	2	2	0	2
W5648	BBSRC Small-Grain Cereal Collections	https://seedstor.gru.jic.ac.uk/GRU/GRUsearch-infoaccession.php?idPlant=18968	Lee-RL 2564 * Fr&#047;IAS 54)-105	1986		410	B	Winter	2	0	1	0	2	0	0	2	-1	0	0	2	2	1	2	1	2	1	1	2	2	0	2	2	0
W5661	BBSRC Small-Grain Cereal Collections	https://seedstor.gru.jic.ac.uk/GRU/GRUsearch-infoaccession.php?idPlant=18981	Colotana	1986	BRA	500	C	Winter	2	2	0	2	2	2	0	2	2	2	2	2	0	2	2	1	2	2	1	2	2	2	2	2	1
W5662	BBSRC Small-Grain Cereal Collections	https://seedstor.gru.jic.ac.uk/GRU/GRUsearch-infoaccession.php?idPlant=18982	Etit	1986	ISR	500	C	Winter	1	0	1	2	1	0	0	2	-1	0	0	2	2	1	1	0	1	2	2	2	0	2	2	0	0
W5668	BBSRC Small-Grain Cereal Collections	https://seedstor.gru.jic.ac.uk/GRU/GRUsearch-infoaccession.php?idPlant=18988	Sud Oeste	1986	ARG			Winter	2	2	0	2	2	1	0	2	1	0	2	2	0	-1	-1	1	2	2	1	2	2	0	2	2	1
W5693	BBSRC Small-Grain Cereal Collections	https://seedstor.gru.jic.ac.uk/GRU/GRUsearch-infoaccession.php?idPlant=19013	Zhangxain Jiutouami	1986				Winter	2	2	1	2	0	0	0	2	2	2	2	1	0	2	2	0	1	2	0	2	2	2	2	1	2
W5734	BBSRC Small-Grain Cereal Collections	https://seedstor.gru.jic.ac.uk/GRU/GRUsearch-infoaccession.php?idPlant=19054	Sansone	1986		500	C	Winter	2	2	0	2	0	0	0	1	1	0	0	1	2	2	-1	0	1	2	2	2	2	2	2	2	2
W5740	BBSRC Small-Grain Cereal Collections	https://seedstor.gru.jic.ac.uk/GRU/GRUsearch-infoaccession.php?idPlant=19060	IC 28501	1986	IND	300	L	Spring	2	2	1	0	2	2	0	2	2	0	0	1	0	2	2	-1	2	1	1	2	2	0	2	2	0
W5743	BBSRC Small-Grain Cereal Collections	https://seedstor.gru.jic.ac.uk/GRU/GRUsearch-infoaccession.php?idPlant=19063	IC 28532	1986	IND	300	L	Spring	2	0	1	2	0	0	0	1	2	0	0	2	2	2	1	1	1	2	2	2	0	2	2	0	2
W5744	BBSRC Small-Grain Cereal Collections	https://seedstor.gru.jic.ac.uk/GRU/GRUsearch-infoaccession.php?idPlant=19064	IC 28541	1986	IND	300	L	Spring	2	2	0	0	2	1	0	1	2	0	0	1	2	2	2	1	2	2	1	2	2	0	2	2	0
[truncated: 104 more rows]

## Sheet: S10
The durum wheat accessions used in this study are available from AGG, ICARDA and USDA, along with their molecular fingerprint results.
[truncated: 261 more rows]

[truncated: 3 more sheets: S11, S12, S13]
